# Supplementary material for: An immune infiltration-related prognostic model of kidney renal clear cell carcinoma with two valuable markers: CAPN12 and MSC
Source: Front Oncol. 2023 Mar 21;13:1161666. doi: 10.3389/fonc.2023.1161666 (PMC10071012; doi:10.3389/fonc.2023.1161666)
Supplement: Supplementary Table 1 — The list of differentially expressed genes (DEGs). [file Table_1.xls]

## Sheet: finalDEG_KIRC
Symbol	logFC	P.Value
AQP2	-8.69714	1.91518e-246
TRPV6	-2.53694	5.80482e-224
PRR35	-2.59328	5.60287e-222
FXYD4	-7.35653	4.01052e-216
DUSP9	-4.72938	5.58021e-212
IRX2	-2.91935	8.90898e-210
TFAP2B	-2.95238	4.11262e-207
ACPP	-3.37066	5.19646e-193
PTGER1	-2.75205	3.85964e-190
SLC12A1	-7.59931	9.03768e-190
FAM245A	-2.07052	4.204e-189
KNG1	-7.73054	5.7817e-189
KCNJ10	-3.71348	2.17558e-185
KCNJ1	-6.14196	1.74453e-182
ESRRB	-3.71049	4.34809e-181
PRDM16-DT	-4.88874	2.06885e-179
HS6ST2	-2.87379	2.5986e-178
IRX1	-2.92582	7.10176e-178
GP2	-2.22727	4.11989e-176
AC068631.1	-2.69065	1.52476e-175
RALYL	-2.84809	2.05659e-172
MUC15	-3.84308	1.33768e-171
LINC01606	-2.62818	5.8258e-169
SFRP1	-5.15532	3.80968e-167
FAM242C	-2.143	5.46017e-167
CA9	7.25829	9.78258e-167
HRG	-3.91342	1.98718e-166
GGT6	-4.48501	2.43619e-166
RASL11B	-3.50646	2.09515e-165
SIM2	-2.93388	7.9204e-165
FAM3B	-3.73674	1.73337e-163
CASR	-3.74978	3.5316e-163
CLCNKA	-5.42847	4.8962e-158
CLDN16	-3.78018	6.22802e-157
ELF5	-3.06207	4.69117e-155
CLDN8	-5.11424	4.97968e-155
MCCD1	-4.11583	5.35874e-153
TNNC1	-3.00288	2.17213e-152
SPAG4	3.62688	9.7891e-151
PRR15	-3.19856	8.35516e-150
WNK4	-3.44324	3.83169e-148
CLCNKB	-6.06896	3.38028e-146
TMPRSS2	-4.61875	9.81247e-146
NRK	-2.25013	1.41861e-145
NELL1	-3.11205	1.63692e-144
FOLR3	-3.42581	3.85308e-144
TCF21	-2.81521	2.19413e-143
CALB1	-5.36711	4.0615e-143
EHF	-3.484	4.96597e-143
ADGRF1	-4.39597	1.45363e-142
TMPRSS4	-3.41963	3.01486e-142
CLDN19	-3.90115	5.21155e-141
TMEM178A	-2.9327	1.17166e-139
TYRP1	-2.66444	1.65538e-139
RANBP3L	-3.16162	5.77625e-139
TMEM213	-5.52732	4.16961e-138
TNNT2	-3.38215	6.43979e-137
SERPINA5	-5.41602	7.19927e-137
NDUFA4L2	6.26175	1.40841e-136
NAT8L	-2.75337	9.93907e-135
LHX1	-2.5331	7.59063e-133
GABRA2	-2.40195	1.90642e-132
NHLRC4	-2.02817	2.66558e-132
SCNN1B	-4.10341	9.94128e-132
EPN3	-3.03625	1.96658e-131
PVT1	3.34079	1.23773e-130
TREM2	3.64366	1.70516e-130
C1orf226	-2.14648	5.26685e-129
TMEM52B	-4.77256	7.59234e-129
SLC4A9	-2.90431	1.41041e-128
SLC4A1	-5.05322	1.80337e-127
SCARB1	3.67014	3.99841e-127
PLPPR1	-2.99252	4.47459e-127
BSND	-3.39282	1.13055e-126
SLC15A2	-2.30992	1.68331e-126
SPTBN2	-4.43241	1.95453e-125
ADH1C	-3.22093	5.40781e-124
GCGR	-3.38647	5.44007e-124
AC023154.1	-2.16319	4.53047e-123
ATP1A1	-2.76464	6.63935e-123
TFCP2L1	-4.20659	1.16786e-122
STC2	3.69567	1.17244e-122
AQP6	-4.61867	1.31322e-122
NPHS2	-4.86571	2.29291e-122
PLA2G4F	-3.27089	2.94993e-122
SLC12A3	-4.96908	1.47056e-121
PPP1R1B	-2.3447	7.23498e-121
ATP6V1B1	-4.94686	8.06843e-121
ATP6V0A4	-5.23372	1.21841e-120
PROM2	-4.0806	1.79909e-120
FAM167A	-2.24766	8.56162e-120
PRRG2	-2.36576	2.19011e-119
HILPDA	4.31118	4.82929e-118
GATA3	-3.06779	5.37822e-118
SAP30	2.07714	5.62721e-118
RAB25	-4.43165	5.77096e-118
NETO2	3.11009	8.23237e-118
SLC16A5	-2.92917	1.05347e-117
APOC1	4.67253	1.0834e-117
KLK6	-2.64114	3.94165e-117
DMRT2	-4.18398	7.08324e-117
AC007906.2	-2.94625	7.92756e-117
DDN	-2.44776	2.21359e-116
TMEM45B	-3.18686	3.31058e-116
GRIK5	-2.33638	5.31752e-116
EGF	-4.23189	1.16904e-115
ANGPTL4	5.23846	2.40327e-115
EGLN3	4.30835	1.21121e-114
DNASE1	-3.63975	1.54827e-114
GPC3	-3.70542	5.14704e-114
FGF9	-3.17593	1.14443e-113
KLK7	-2.1659	2.05435e-113
RHCG	-5.43603	2.18226e-113
S100A2	-4.19075	2.74175e-113
SLC13A2	-3.23716	4.73459e-113
NR0B2	-3.26	5.08253e-113
NUPR2	-3.15232	6.90227e-113
SLC4A11	-2.62206	8.40247e-113
EPB41L4B	-2.3223	8.9784e-113
CEL	-2.3298	4.40577e-112
HK2	3.01479	6.40335e-112
TMEM61	-3.1682	2.73638e-111
ERBB4	-2.02487	1.00453e-110
SLC16A3	2.8763	1.29517e-110
AP000757.1	-3.15368	2.17757e-110
F11	-2.9766	2.36623e-110
NPHS1	-3.05415	7.87035e-110
COL23A1	4.65513	2.01182e-109
SLC52A3	-2.41832	2.21671e-109
BHLHE41	2.99479	3.73943e-109
GRHL2	-2.15136	3.91532e-109
CPAMD8	-2.2775	4.75285e-109
ATP6V1G3	-4.3295	2.70332e-108
AC019197.1	-2.56349	3.0033e-108
INPP5J	-3.46425	8.45099e-108
ATP6V1C2	-3.02011	9.39498e-108
HOXB-AS3	-3.30136	1.17556e-107
FREM1	-2.6529	1.19842e-107
NOL3	2.73123	5.71549e-107
SOST	-2.27076	8.24806e-107
FABP6	5.02152	9.36084e-107
SLC26A7	-3.52019	3.34456e-106
CHL1	-2.6667	2.06778e-105
FOXI1	-4.22321	3.14429e-105
SLC16A1	2.26853	5.64841e-105
MFSD4A	-3.101	7.71035e-105
VTCN1	-3.23434	8.75788e-105
RHBG	-3.39526	1.51193e-104
CRHBP	-2.9454	1.56758e-104
MAP6	-2.04454	2.69724e-104
GABRD	2.875	4.34581e-104
VWF	3.56624	2.91934e-103
SYT7	-2.36103	1.3564e-102
FCGR3A	3.39558	1.86534e-102
ENPP6	-2.06519	2.18791e-102
CDKN2A	2.63032	9.63394e-102
ARMH4	-2.15274	1.1059e-101
NTNG1	-2.03563	4.95318e-101
ESM1	3.71196	6.85267e-101
LYPD6B	-2.80063	1.28477e-100
SCD	3.31538	2.00115e-100
CNKSR1	-2.29343	1.15582e-99
SEMA5B	3.59227	1.74805e-99
MTURN	-2.3324	2.29512e-99
CDCA2	2.95832	2.66341e-99
LAPTM5	2.65014	3.89801e-99
ST8SIA4	2.55303	4.68493e-99
RNF150	-2.04405	5.57055e-99
HOXB9	-3.17372	5.76973e-99
SUSD4	-2.87192	6.17274e-99
FGF1	-3.14746	7.33032e-99
TCEAL2	-2.95155	9.84468e-99
LAMA4	2.46373	1.21587e-98
ATP6V0D2	-4.54207	1.49247e-97
CNTN1	-2.20068	1.53484e-97
ESRP1	-2.86531	4.98666e-97
CD300A	2.4044	6.13011e-97
HSPA2	-2.98224	1.8518e-96
CHGB	-2.55187	1.59967e-95
BMP7	-2.15096	1.97567e-95
TYMS	2.02894	1.17057e-94
TSPAN8	-3.90934	1.36707e-94
ANGPT2	3.13491	3.5542e-94
L1CAM	-3.59529	7.3392e-94
DARS-AS1	2.07039	9.0001e-94
ENO2	2.96156	1.7539e-93
IGFBP3	3.6226	2.4755e-93
VIM	2.49639	6.77932e-93
INHBB	3.20786	7.40494e-93
AVPR2	-2.06675	7.45873e-93
CAV2	2.04817	1.93575e-92
MYO3B	-2.12665	3.88553e-92
PCP4	-4.01743	6.00446e-92
LZTS3	-2.1574	6.64466e-92
CLDN14	-2.06017	7.62158e-92
ENPP3	4.59755	7.94522e-92
CAV1	2.58975	8.56599e-92
SCNN1A	-4.23075	1.13356e-91
CYP2B6	-2.03545	2.05533e-91
TJP3	-2.39022	9.07999e-91
TNFAIP6	4.32099	1.94856e-90
TDGF1	-3.1521	1.12651e-89
LY86	2.33235	1.42717e-89
REEP6	-2.25204	2.27919e-89
GAL3ST4	2.11256	4.57417e-89
NNMT	4.22391	4.85645e-89
TMEM30B	-2.60493	1.06004e-88
ARL4D	-2.77984	3.3749e-88
C1orf116	-2.38449	5.73891e-88
CA8	-2.01846	1.22936e-87
IGSF6	2.07913	1.3215e-87
TMCC1	2.4173	1.991e-87
ITGB2	2.49821	2.07126e-87
LIPH	-2.32944	8.88212e-87
EHD2	2.27563	2.54396e-86
PLPP4	-2.13522	5.28543e-86
C3	4.28455	8.99353e-86
TACSTD2	-4.03084	1.23043e-85
EFHD1	-2.60904	2.95535e-85
B4GALNT3	-2.06256	3.71995e-85
GAS2L3	2.49149	6.5216e-85
IL2RB	2.13988	7.79907e-85
ZNF395	2.41569	3.22535e-84
IDO1	3.31182	4.32641e-84
MECOM	-2.30518	9.50851e-84
SLC22A8	-4.36003	1.04421e-83
MPPED2	-2.09928	1.33272e-83
XPNPEP2	-3.52158	1.49567e-83
GSTM3	-2.92402	3.25776e-83
LST1	2.20971	5.19791e-83
SLC9A3	-3.81413	7.57023e-83
COBLL1	-2.02166	1.58934e-82
GJC1	2.01427	2.30673e-82
MAN1C1	-2.32854	4.01201e-82
SELPLG	2.01038	1.12702e-81
AC019080.1	-2.0983	2.32585e-81
AHNAK2	3.27828	3.34076e-81
MT1H	-5.2305	3.52049e-81
DIO1	-3.09335	3.79428e-81
HEPACAM2	-3.1011	3.84133e-81
PRF1	2.23479	4.14273e-81
LOXL2	2.6805	7.19707e-81
CD70	4.67736	7.97876e-81
EMX1	-2.5201	2.72938e-80
COL9A2	-2.06498	4.19316e-80
LPCAT1	2.26918	5.23314e-80
OLFML2B	2.52812	5.6818e-80
SH3GL2	-2.43723	1.62066e-79
ESRRG	-2.53599	1.65786e-79
LSP1	2.26204	2.41171e-79
SLC29A2	-2.1564	2.5696e-79
SLC7A8	-2.90729	3.23103e-79
CAPS	-2.40077	3.55301e-79
FCER1G	2.35352	3.7905e-79
HSD11B2	-3.67352	6.76622e-79
MAL	-4.70254	1.32449e-78
MS4A7	2.41357	2.76623e-78
SIM1	-2.30773	3.03009e-78
NEK6	2.23754	3.49223e-78
SLC36A2	-2.87481	3.7435e-78
PHKA2	2.02594	4.95345e-78
KRBA1	2.15393	1.81117e-77
HOXB6	-2.13257	1.90563e-77
FCGR1A	2.6855	2.61758e-77
GMPR	-2.35009	2.78496e-77
ADM	2.51945	4.07751e-77
PAPPA2	-2.16093	6.16195e-77
SLC5A2	-2.92077	9.63174e-77
C1QC	2.85523	1.15065e-76
AOAH	2.01668	1.22306e-76
CDH3	-2.37864	1.24135e-76
CALCA	-2.8758	1.58068e-76
CD68	2.63731	1.9112e-76
LAIR1	2.26733	2.04889e-76
LINC02381	-2.15194	2.28152e-76
CWH43	-2.26398	6.59831e-76
RAPGEF3	-2.13112	6.61683e-76
PFKP	2.04815	9.83305e-76
ANKRD2	-2.374	9.94344e-76
VEGFA	3.01895	1.21556e-75
COL4A3	-2.12818	1.30311e-75
CRYAA	-3.35328	1.47417e-75
S100A14	-2.32557	2.32209e-75
LILRB4	2.45979	2.40903e-75
CGN	-2.24421	2.44174e-75
SPI1	2.03769	2.6597e-75
FBXO2	-2.48687	2.79084e-75
HSPB7	-2.73866	4.30591e-75
APBB1IP	2.39704	4.35664e-75
SDS	2.65614	4.79045e-75
MAB21L4	-2.12387	5.72056e-75
PLK2	2.04847	7.52884e-75
NKG7	2.97345	1.26177e-74
ACSF2	-2.52053	1.3681e-74
LRRN2	-2.45914	1.41607e-74
ADORA3	2.14435	1.47149e-74
C1QA	2.68635	2.1746e-74
LAD1	-3.10952	2.37554e-74
APLN	2.45138	3.3421e-74
C1QB	2.88632	4.46366e-74
DNER	-2.61279	5.13967e-74
OLFML2A	2.45196	1.31941e-73
SLC30A2	-2.47154	2.19526e-73
OLFM4	-2.00215	2.73669e-73
HLA-F	2.10385	3.15891e-73
DCXR	-2.03864	3.93928e-73
ERP27	-2.93863	4.51107e-73
AC010655.2	2.25586	4.67358e-73
RGS1	3.02028	1.05973e-72
CCL5	2.94197	1.24718e-72
PCED1B-AS1	2.25062	1.33699e-72
CCND1	2.43928	1.56897e-72
CLIC5	-2.77776	1.7989e-72
C16orf89	-2.74441	2.29986e-72
TUBB2B	-2.14086	2.41507e-72
GALNT3	-2.11621	3.02764e-72
CSPG4	2.27382	7.77894e-72
MS4A6A	2.45008	2.99592e-71
CRYAA2	-3.45152	1.23832e-70
NXPH4	2.86126	1.39359e-70
PARVG	2.0247	1.49374e-70
SMIM22	-3.30304	2.22008e-70
TNFSF9	2.14248	2.32884e-70
CD48	2.33589	2.66511e-70
HPD	-4.29944	2.22711e-69
PTH1R	-3.34725	2.98881e-69
TFAP2A	-2.28052	3.0833e-69
PNMA2	2.5255	3.36233e-69
TNFRSF4	2.01004	4.25842e-69
MIR210HG	2.35594	4.30867e-69
SOSTDC1	-2.73769	4.85039e-69
EPCAM	-2.97861	4.85948e-69
CD37	2.08977	5.05583e-69
RAP1GAP	-2.67909	5.83961e-69
FPR3	2.2785	1.16822e-68
C1orf162	2.09393	1.18996e-68
CYP27B1	-2.00158	1.35216e-68
RNASET2	2.89568	1.46261e-68
PDE1A	-2.5426	1.91069e-68
ALS2CL	-2.33201	3.82094e-68
CD52	2.47207	4.71074e-68
MT1G	-5.2917	5.09144e-68
DPEP1	-3.92443	5.4623e-68
PHYHD1	-2.80103	6.87393e-68
CYP2J2	4.24617	7.42055e-68
SLC13A3	-3.97948	7.79604e-68
DUSP15	-2.6702	8.64084e-68
MCAM	2.13575	2.57226e-67
ACKR3	2.26537	4.90913e-67
BMPR1B	-2.17398	5.43174e-67
ALB	-3.68797	1.17693e-66
UPP2	-2.16676	1.49993e-66
CORO1A	2.19651	3.07609e-66
ITGAX	2.02367	3.10445e-66
PSORS1C1	2.05858	5.09873e-66
GNLY	2.25931	8.024e-66
BSPRY	-2.14057	1.36809e-65
CD2	2.54224	1.50183e-65
PLXDC1	2.09096	3.25859e-65
EVI2B	2.01382	3.32085e-65
KCNE3	2.02679	6.6876e-65
FABP1	-4.32922	1.05018e-64
PVALB	-4.37611	1.19988e-64
AIF1L	-3.24598	1.53515e-64
ANGPTL1	-2.10225	1.89158e-64
CYP4F2	-2.33581	2.1621e-64
BDH1	-2.37746	3.8291e-64
SLC6A3	4.59374	9.91116e-64
CALHM6	2.47058	1.05962e-63
HSPB8	2.13974	2.06919e-63
NPTX2	4.4147	3.61825e-63
MSC	2.37845	4.43922e-63
CTSW	2.32587	6.97094e-63
DNASE1L3	-2.27923	2.28414e-62
RASD1	-2.68824	5.11854e-62
HOXB8	-2.32142	5.6922e-62
TRNP1	-2.33545	1.10939e-61
PDGFRA	-2.33501	1.79197e-61
CGREF1	2.57937	1.81592e-61
HSF4	3.51289	2.02584e-61
ALDH6A1	-2.42702	2.40435e-61
C7	-4.25068	2.99813e-61
CLDN10	-2.50654	5.27947e-61
PNCK	4.46047	1.0873e-60
PGF	3.35353	1.78883e-60
AGR2	-2.29396	3.4842e-60
GLDC	-2.18783	4.23293e-60
BARX2	2.33719	1.05172e-59
PLIN2	2.80126	1.52532e-59
ABAT	-2.08286	1.99059e-59
DLL4	2.05664	2.07673e-59
LOX	3.33725	2.09407e-59
C5orf38	-2.11709	2.60952e-59
DEPP1	2.11016	2.61377e-59
CD3E	2.49738	2.80623e-59
CST7	2.43635	3.17408e-59
HMOX1	2.40655	7.06069e-59
CD3D	2.51112	1.20119e-58
CXCL9	2.89042	1.78283e-58
SHISA3	-2.7279	2.12389e-58
HLA-DPB1	2.05684	2.16519e-58
AFM	-2.13666	2.42926e-58
AC010442.1	-2.23059	2.44582e-58
DIRAS2	2.08956	2.54902e-58
TMEM72	-2.91838	2.75646e-58
TMC4	-2.55938	4.72211e-58
LCP1	2.02929	8.50368e-58
TYMP	2.17571	1.18943e-57
SEZ6L2	2.2653	1.46368e-57
TMEM91	2.77721	1.73604e-57
PCSK6	2.84923	1.99348e-57
ALDH1A2	-2.42533	2.00724e-57
TRIB3	2.33999	3.18644e-57
BICDL1	-2.28825	3.35412e-57
PLEKHB1	-2.05165	3.73097e-57
DEFB1	-3.75451	7.10963e-57
CCL4	2.25056	2.23207e-56
ADH1B	-3.18828	4.64897e-56
ACY1	-2.03101	1.14565e-55
GPAT3	-2.32128	2.06923e-55
STAP1	-2.36465	2.21651e-55
SLC34A1	-3.31619	3.2879e-55
IGFBP2	-2.57473	4.44022e-55
LDHD	-2.25725	4.82302e-55
CDK18	2.02987	7.69724e-55
LYZ	2.9314	2.45006e-54
RAB42	2.87391	2.60629e-54
KCNMA1	2.37728	3.92561e-54
KRT7	-3.17419	3.9421e-54
ITGB6	-2.18843	8.40036e-54
CGNL1	-2.06594	5.25703e-53
TOX3	-2.0209	7.50588e-53
INSYN1	-2.22692	1.0384e-52
SEMA3B	-2.07789	1.5504e-52
GRB14	-2.13502	1.59806e-52
CRABP1	-2.20122	7.34281e-52
HLA-DQB2	2.26779	1.52077e-51
MAL2	-2.73622	1.95999e-51
PPP1R1A	-4.07091	2.1807e-51
CD8A	2.58428	2.38904e-51
ABCC3	2.12246	2.51596e-51
CTXN3	-2.54563	4.56801e-51
IL1RL1	-2.47761	1.08114e-50
TCIM	-2.09271	1.39885e-50
UBE2C	2.01679	2.07386e-50
CKMT1B	-2.13152	2.68473e-50
DCN	-3.70497	6.98318e-50
SPARC	2.05989	1.08827e-49
PCSK1N	-3.06677	1.362e-49
GBP5	2.27343	2.41354e-49
COX4I2	2.21116	2.79208e-49
UCHL1	-3.18793	2.8413e-49
CXCL10	2.58388	2.9e-49
COL8A1	2.03727	5.48365e-49
ACAN	2.39014	6.61575e-49
SLAMF7	2.00403	1.047e-48
TMEM45A	2.53765	2.23469e-48
C6orf223	2.41763	4.47329e-48
ALDOB	-5.00442	7.25788e-48
CTSS	2.11651	1.49733e-47
QRFPR	2.00916	2.21923e-47
SLC22A7	-2.29636	2.70772e-47
RGS5	2.65094	2.16602e-46
FN1	2.01634	3.23496e-46
ALDOC	2.26131	3.73656e-46
OGDHL	-2.54376	3.85265e-46
CD36	2.58678	4.00042e-46
DNAH11	2.32398	4.64324e-46
GZMK	2.49111	1.81324e-45
CHRDL1	-2.15816	2.01116e-45
CKMT1A	-2.05846	2.60254e-45
ANXA3	-2.32939	6.25576e-45
DOC2A	2.67742	7.45516e-45
CP	3.74984	2.04025e-44
FABP7	5.30335	2.28205e-43
PLCXD2	-2.36267	2.85893e-43
SCIN	-2.63508	2.89401e-43
SLC44A4	-2.33769	3.67088e-43
HLA-G	3.1237	6.18566e-43
HLA-DQA1	2.27378	2.60719e-42
CTHRC1	2.42058	3.80462e-42
HLA-DQB1	2.4048	4.15039e-42
MOXD1	-2.13053	1.06583e-41
CYS1	-2.22711	1.24483e-41
HHLA2	2.82437	1.53197e-41
PSAT1	-2.50492	9.10984e-41
CD27	2.24327	1.75358e-40
AP1M2	-2.03911	2.05318e-40
MUC1	-2.35657	2.05899e-40
GPRC5A	-2.1256	2.10405e-40
APOLD1	2.13999	1.18072e-39
ASS1	-2.07029	1.67523e-39
FBLN5	-2.06267	2.21042e-39
HPGD	-2.03157	2.21747e-39
ANK2	-2.04914	4.59166e-39
ECRG4	-2.11063	6.05721e-39
PGAM2	-2.10406	1.50196e-38
EPS8L1	-2.08631	1.58695e-38
UBD	2.51205	2.14333e-38
C5orf46	3.42087	8.14548e-38
NDNF	-2.56392	5.55431e-37
MT1F	-2.32576	5.78408e-37
C4A	2.30742	7.38463e-37
PTGDS	-2.73748	9.1638e-37
KISS1R	2.09314	1.639e-36
HRH2	2.07036	2.1056e-36
VCAN	2.20036	3.07861e-36
HMGCS2	-3.1872	3.56344e-36
C4B	2.27696	3.60447e-36
PTHLH	3.05971	2.71114e-35
SLC2A5	2.27656	2.23201e-34
PLG	-3.05346	3.22317e-34
FAM151A	-2.66906	5.44481e-34
OR2I1P	2.30885	5.65402e-34
WFDC2	-2.65503	1.89013e-33
MYEOV	2.77713	3.7496e-33
PTGER3	-2.44362	1.32885e-32
ARG2	-2.28523	1.56896e-32
CCL18	2.60814	2.88067e-32
TGFBI	2.82689	2.27295e-31
SLC17A4	2.26367	2.4929e-31
LGI4	2.46922	3.03219e-31
FAM153CP	2.10666	3.07341e-31
CES4A	2.07486	3.11209e-31
LCN2	-2.12246	3.56322e-31
PCK1	-2.96505	1.12676e-30
CREB3L3	2.00323	1.86322e-30
PIGR	-3.08165	2.30055e-30
SLC28A1	2.08196	2.39326e-30
COL1A1	2.18976	1.25208e-29
SCGN	2.73508	2.4318e-29
CA4	-2.03174	4.08594e-29
SLPI	-3.34315	5.58417e-29
CKMT2	-2.13094	4.63292e-28
AC021744.1	2.22382	1.32163e-27
CAPN12	2.02481	1.57441e-26
SPINK1	-2.49872	1.81897e-26
PAH	-2.80215	1.62438e-24
NAPSA	-2.07039	2.24867e-23
LUM	-2.34488	5.79052e-22
SLC22A6	-2.51457	1.1412e-21
PROM1	-2.19906	6.46299e-19
SLC22A12	-2.10699	4.69722e-17
SLC17A3	2.1012	2.03841e-13
