# Supplementary material for: An immune infiltration-related prognostic model of kidney renal clear cell carcinoma with two valuable markers: CAPN12 and MSC
Source: Front Oncol. 2023 Mar 21;13:1161666. doi: 10.3389/fonc.2023.1161666 (PMC10071012; doi:10.3389/fonc.2023.1161666)
Supplement: Supplementary Table 3 — Gene set variation analysis (GSVA) of the risk score in GO. [file Table_3.xlsx]

## Sheet: 工作表 1 - Gene set variation anal
Gene set variation analysis (GSVA) of risk score in GO
ID	p	cor
GO_POSITIVE_REGULATION_OF_VIRAL_TRANSCRIPTION	8.08966e-25	-0.427062
GO_CARDIAC_CHAMBER_DEVELOPMENT	2.64473e-14	-0.323214
GO_CIRCADIAN_RHYTHM	3.70575e-29	-0.461123
GO_PLATELET_DERIVED_GROWTH_FACTOR_RECEPTOR_SIGNALING_PATHWAY	4.6129e-16	-0.343441
GO_CELLULAR_RESPONSE_TO_LIPOPROTEIN_PARTICLE_STIMULUS	2.42681e-15	-0.335326
GO_POSITIVE_REGULATION_OF_KINASE_ACTIVITY	1.09519e-17	-0.360899
GO_NEGATIVE_REGULATION_OF_EPITHELIAL_CELL_PROLIFERATION	1.01221e-34	-0.499841
GO_MOVEMENT_IN_ENVIRONMENT_OF_OTHER_ORGANISM_INVOLVED_IN_SYMBIOTIC_INTERACTION	1.67929e-46	-0.568355
GO_REGULATION_OF_PROTEIN_TARGETING_TO_MITOCHONDRION	7.77679e-30	-0.466115
GO_APICAL_PROTEIN_LOCALIZATION	8.66595e-14	-0.316988
GO_NEUROMUSCULAR_JUNCTION_DEVELOPMENT	4.61235e-29	-0.460416
GO_MITOTIC_CYTOKINESIS	1.02642e-15	-0.339561
GO_NEGATIVE_REGULATION_OF_RESPONSE_TO_ENDOPLASMIC_RETICULUM_STRESS	1.29061e-23	-0.416893
GO_MEIOTIC_CHROMOSOME_SEGREGATION	1.06293e-13	0.315902
GO_RNA_DEPENDENT_DNA_BIOSYNTHETIC_PROCESS	3.76621e-19	-0.375758
GO_DENDRITE_DEVELOPMENT	1.32416e-27	-0.449368
GO_NEURON_DEVELOPMENT	1.80278e-17	-0.358635
GO_REGULATION_OF_GOLGI_ORGANIZATION	2.7347e-34	-0.497008
GO_ENDOTHELIAL_CELL_DEVELOPMENT	1.89406e-28	-0.455817
GO_MULTICELLULAR_ORGANISM_AGING	2.91996e-14	-0.3227
GO_ION_TRANSPORT	4.41681e-13	-0.3082
GO_LIPID_MODIFICATION	1.58937e-54	-0.607285
GO_NEGATIVE_REGULATION_OF_PROTEIN_COMPLEX_ASSEMBLY	9.53188e-24	-0.418023
GO_HEMOGLOBIN_METABOLIC_PROCESS	3.3117e-13	-0.309775
GO_CHROMOSOME_ORGANIZATION	3.83135e-15	-0.333052
GO_NEGATIVE_REGULATION_OF_MAP_KINASE_ACTIVITY	3.51205e-19	-0.376058
GO_SYNAPTIC_VESICLE_LOCALIZATION	8.0877e-25	-0.427063
GO_ESTABLISHMENT_OF_SPINDLE_ORIENTATION	7.76849e-16	-0.340919
GO_CARBOHYDRATE_CATABOLIC_PROCESS	4.17381e-22	-0.403618
GO_LABYRINTHINE_LAYER_DEVELOPMENT	2.07145e-19	-0.378315
GO_N_TERMINAL_PROTEIN_AMINO_ACID_ACETYLATION	2.66649e-25	-0.431041
GO_CERAMIDE_CATABOLIC_PROCESS	1.63903e-14	-0.325684
GO_NEGATIVE_REGULATION_OF_CYCLIN_DEPENDENT_PROTEIN_KINASE_ACTIVITY	9.09336e-23	-0.409511
GO_NEGATIVE_REGULATION_OF_ERK1_AND_ERK2_CASCADE	4.04733e-39	-0.527288
GO_STEROID_BIOSYNTHETIC_PROCESS	4.47487e-31	-0.475037
GO_REGULATION_OF_PROTEIN_TYROSINE_KINASE_ACTIVITY	4.49116e-18	-0.364905
GO_DNA_TEMPLATED_TRANSCRIPTION_ELONGATION	8.97883e-30	-0.465659
GO_N_GLYCAN_PROCESSING	1.61243e-13	-0.313671
GO_NEGATIVE_REGULATION_OF_REPRODUCTIVE_PROCESS	1.2402e-18	0.370591
GO_MEMBRANE_DEPOLARIZATION	1.45848e-21	-0.398691
GO_REGULATION_OF_LYASE_ACTIVITY	3.17775e-16	-0.34523
GO_RESPONSE_TO_NITROGEN_COMPOUND	1.49676e-24	-0.424833
GO_NEGATIVE_REGULATION_OF_TRANSMEMBRANE_TRANSPORT	4.67003e-15	-0.33206
GO_SULFUR_COMPOUND_METABOLIC_PROCESS	1.08516e-16	-0.350324
GO_NEGATIVE_REGULATION_OF_NEURON_APOPTOTIC_PROCESS	1.27113e-16	-0.34958
GO_POSITIVE_REGULATION_OF_PROTEIN_BINDING	8.53822e-25	-0.426867
GO_REGULATION_OF_VASCULOGENESIS	2.36215e-21	-0.39677
GO_HEPATICOBILIARY_SYSTEM_DEVELOPMENT	3.79332e-23	-0.412839
GO_FATTY_ACID_CATABOLIC_PROCESS	2.3956e-42	-0.545947
GO_REGULATION_OF_VESICLE_FUSION	6.63216e-31	-0.473823
GO_CARBOHYDRATE_TRANSPORT	6.4229e-19	-0.373455
GO_REGULATION_OF_CELLULAR_RESPONSE_TO_GROWTH_FACTOR_STIMULUS	1.83832e-12	-0.300256
GO_EMBRYONIC_HEMOPOIESIS	1.02131e-20	-0.390858
GO_EMBRYO_DEVELOPMENT_ENDING_IN_BIRTH_OR_EGG_HATCHING	2.97151e-20	-0.386469
GO_EPITHELIUM_DEVELOPMENT	4.92712e-18	-0.364491
GO_PROTEIN_LOCALIZATION_TO_CYTOSKELETON	9.71375e-16	-0.339831
GO_NUCLEAR_ENVELOPE_REASSEMBLY	2.64321e-13	-0.311002
GO_REGULATION_OF_AUTOPHAGY	2.294e-35	-0.504024
GO_PHOSPHOLIPID_METABOLIC_PROCESS	2.49103e-30	-0.469704
GO_NCRNA_CATABOLIC_PROCESS	2.97384e-15	-0.334316
GO_BUNDLE_OF_HIS_CELL_TO_PURKINJE_MYOCYTE_COMMUNICATION	1.17169e-19	-0.380731
GO_REGULATION_OF_CELL_MATURATION	5.35781e-14	-0.319528
GO_CELLULAR_PROTEIN_COMPLEX_DISASSEMBLY	1.30874e-17	-0.360092
GO_SOMATIC_STEM_CELL_POPULATION_MAINTENANCE	3.68781e-29	-0.461138
GO_CYTOPLASMIC_MICROTUBULE_ORGANIZATION	3.74916e-24	-0.421475
GO_NEGATIVE_REGULATION_OF_PEPTIDYL_TYROSINE_PHOSPHORYLATION	1.93368e-16	-0.347597
GO_ESTABLISHMENT_OR_MAINTENANCE_OF_MONOPOLAR_CELL_POLARITY	7.1489e-17	-0.352279
GO_PINOCYTOSIS	6.96674e-14	-0.318144
GO_REGULATION_OF_EPITHELIAL_CELL_APOPTOTIC_PROCESS	1.51266e-15	-0.337661
GO_PHOSPHATIDYLCHOLINE_METABOLIC_PROCESS	2.98566e-16	0.345528
GO_LUNG_EPITHELIUM_DEVELOPMENT	4.63871e-17	-0.35429
GO_ACTIN_FILAMENT_BUNDLE_ORGANIZATION	7.77227e-24	-0.418781
GO_CYTOPLASMIC_MRNA_PROCESSING_BODY_ASSEMBLY	1.88552e-21	-0.397669
GO_RESPIRATORY_GASEOUS_EXCHANGE	3.849e-22	-0.403934
GO_NEGATIVE_REGULATION_OF_PROTEIN_MODIFICATION_BY_SMALL_PROTEIN_CONJUGATION_OR_REMOVAL	1.26805e-17	-0.360235
GO_AMINO_ACID_ACTIVATION	2.97893e-17	-0.356334
GO_BONE_TRABECULA_MORPHOGENESIS	2.75142e-23	0.414053
GO_REGULATION_OF_PROTEASOMAL_UBIQUITIN_DEPENDENT_PROTEIN_CATABOLIC_PROCESS	2.53671e-26	-0.439306
GO_NEGATIVE_REGULATION_OF_NEURON_DIFFERENTIATION	6.28758e-13	-0.306255
GO_MUSCLE_TISSUE_DEVELOPMENT	3.04807e-13	-0.310227
GO_REGULATION_OF_PROTEIN_BINDING	5.68048e-21	-0.393241
GO_CARDIAC_SEPTUM_DEVELOPMENT	3.70091e-17	-0.355334
GO_REGULATION_OF_HISTONE_METHYLATION	1.98705e-20	-0.38813
GO_POSITIVE_REGULATION_OF_MITOCHONDRIAL_FISSION	2.36864e-54	-0.606498
GO_ANTIMICROBIAL_HUMORAL_RESPONSE	4.01027e-27	0.445631
GO_AXIS_SPECIFICATION	4.29703e-19	-0.37519
GO_PHOSPHATIDYLINOSITOL_METABOLIC_PROCESS	5.35199e-30	-0.467298
GO_CELL_PART_MORPHOGENESIS	7.47459e-20	-0.382624
GO_PIGMENT_GRANULE_LOCALIZATION	3.08553e-25	-0.430521
GO_AXO_DENDRITIC_TRANSPORT	1.25835e-27	-0.449539
GO_REGULATION_OF_SYSTEMIC_ARTERIAL_BLOOD_PRESSURE_BY_CIRCULATORY_RENIN_ANGIOTENSIN	2.52355e-19	-0.377473
GO_POSITIVE_REGULATION_OF_ENDOCYTOSIS	2.97487e-20	-0.386464
GO_REGULATION_OF_TRANSLATION_IN_RESPONSE_TO_STRESS	3.36044e-24	-0.421877
GO_POSITIVE_REGULATION_OF_ERYTHROCYTE_DIFFERENTIATION	1.99549e-20	-0.388113
GO_LYSOSOMAL_TRANSPORT	2.2424e-41	-0.540454
GO_POSITIVE_REGULATION_OF_DNA_BIOSYNTHETIC_PROCESS	9.52258e-13	-0.30395
GO_OUTFLOW_TRACT_SEPTUM_MORPHOGENESIS	7.46166e-14	-0.317781
GO_MYELOID_CELL_HOMEOSTASIS	4.3857e-23	-0.41229
GO_REGULATION_OF_BLOOD_PRESSURE	3.44925e-14	-0.321833
GO_NEGATIVE_REGULATION_OF_TELOMERE_MAINTENANCE_VIA_TELOMERASE	1.85357e-22	-0.406772
GO_REGULATION_OF_ERBB_SIGNALING_PATHWAY	1.03979e-31	-0.479498
GO_VENTRICULAR_SEPTUM_MORPHOGENESIS	2.77468e-15	-0.334661
GO_NEGATIVE_REGULATION_OF_SMOOTH_MUSCLE_CELL_PROLIFERATION	4.12785e-14	-0.320895
GO_CHEMICAL_HOMEOSTASIS	3.96111e-15	-0.332885
GO_NEGATIVE_REGULATION_OF_TRANSPORTER_ACTIVITY	1.0285e-18	-0.371408
GO_ENDOSOME_ORGANIZATION	5.12636e-42	-0.54409
GO_REGULATION_OF_MAPK_CASCADE	5.17157e-16	-0.342889
GO_POSITIVE_REGULATION_OF_SKELETAL_MUSCLE_TISSUE_DEVELOPMENT	2.2702e-15	-0.335657
GO_CORONARY_VASCULATURE_DEVELOPMENT	5.03528e-22	-0.402884
GO_NEURON_PROJECTION_EXTENSION	5.54553e-16	-0.342552
GO_REGULATION_OF_CARDIAC_MUSCLE_TISSUE_DEVELOPMENT	6.56217e-16	-0.341738
GO_PYRIMIDINE_NUCLEOTIDE_BIOSYNTHETIC_PROCESS	3.17664e-17	-0.356038
GO_REGULATION_OF_PHOSPHATIDYLINOSITOL_3_KINASE_SIGNALING	4.42757e-20	-0.384813
GO_RESPONSE_TO_COLD	4.12948e-29	-0.460773
GO_RIBONUCLEOTIDE_CATABOLIC_PROCESS	2.70746e-24	-0.422669
GO_DNA_TEMPLATED_TRANSCRIPTION_TERMINATION	5.64581e-25	-0.428357
GO_NEGATIVE_REGULATION_OF_STRIATED_MUSCLE_CELL_DIFFERENTIATION	3.29006e-22	-0.404546
GO_HEART_TRABECULA_MORPHOGENESIS	8.59451e-24	-0.418408
GO_RESPIRATORY_CHAIN_COMPLEX_IV_ASSEMBLY	2.25973e-16	-0.346856
GO_VESICLE_LOCALIZATION	1.64935e-34	-0.498453
GO_POSITIVE_REGULATION_OF_CELL_FATE_COMMITMENT	2.40664e-15	0.335368
GO_TELOMERE_CAPPING	1.59447e-14	-0.325826
GO_REGULATION_OF_STRESS_ACTIVATED_PROTEIN_KINASE_SIGNALING_CASCADE	2.08054e-22	-0.406325
GO_NEGATIVE_REGULATION_OF_KINASE_ACTIVITY	8.49685e-26	-0.435088
GO_REGULATION_OF_MITOCHONDRIAL_MEMBRANE_PERMEABILITY_INVOLVED_IN_APOPTOTIC_PROCESS	2.73653e-26	-0.439043
GO_INTRACELLULAR_PROTEIN_TRANSPORT	8.20708e-32	-0.480215
GO_REGULATION_OF_PHOSPHATASE_ACTIVITY	2.5032e-28	-0.454901
GO_MICROTUBULE_ANCHORING	1.00033e-34	-0.499875
GO_REGULATION_OF_MRNA_CATABOLIC_PROCESS	3.71907e-18	-0.365746
GO_CELLULAR_RESPONSE_TO_UV	2.3093e-19	-0.377852
GO_RESPONSE_TO_ACID_CHEMICAL	1.22772e-16	-0.349744
GO_RESPONSE_TO_STEROID_HORMONE	2.82631e-27	-0.446816
GO_POSITIVE_REGULATION_OF_RNA_SPLICING	3.31735e-30	-0.468805
GO_RESPONSE_TO_IMMOBILIZATION_STRESS	3.45198e-13	-0.309549
GO_RESPONSE_TO_PEPTIDE	1.80265e-26	-0.440488
GO_POSITIVE_REGULATION_OF_CELLULAR_PROTEIN_CATABOLIC_PROCESS	3.0181e-24	-0.422271
GO_STEROL_HOMEOSTASIS	1.53387e-19	-0.379592
GO_EMBRYONIC_AXIS_SPECIFICATION	3.38213e-24	-0.421853
GO_CELLULAR_RESPONSE_TO_LIPID	2.74208e-15	-0.33472
GO_PHOSPHATIDYLCHOLINE_BIOSYNTHETIC_PROCESS	1.04651e-20	-0.390758
GO_MEMBRANE_BIOGENESIS	4.09893e-19	-0.375394
GO_NEGATIVE_REGULATION_OF_MUSCLE_CELL_DIFFERENTIATION	1.34966e-26	-0.441485
GO_GLYCOLIPID_BIOSYNTHETIC_PROCESS	6.03337e-28	-0.451992
GO_REGULATION_OF_ACTIN_NUCLEATION	3.22251e-36	-0.509467
GO_EPITHELIAL_CELL_DEVELOPMENT	1.0869e-29	-0.465051
GO_NEGATIVE_REGULATION_OF_LIPID_METABOLIC_PROCESS	5.43114e-19	-0.37418
GO_PHOTOPERIODISM	9.47869e-34	-0.493427
GO_ALPHA_AMINO_ACID_BIOSYNTHETIC_PROCESS	3.57561e-19	-0.375981
GO_ESTABLISHMENT_OF_ENDOTHELIAL_INTESTINAL_BARRIER	8.6543e-21	-0.391532
GO_NEGATIVE_REGULATION_OF_TRANSCRIPTION_ELONGATION_FROM_RNA_POLYMERASE_II_PROMOTER	2.6483e-23	-0.414197
GO_REGULATION_OF_MONOOXYGENASE_ACTIVITY	1.51254e-14	-0.326096
GO_SENSORY_PERCEPTION_OF_MECHANICAL_STIMULUS	7.67945e-14	-0.317628
GO_ESTABLISHMENT_OF_EPITHELIAL_CELL_POLARITY	2.55917e-30	-0.469619
GO_EMBRYONIC_DIGIT_MORPHOGENESIS	1.54393e-12	-0.301241
GO_REGULATION_OF_DEVELOPMENTAL_GROWTH	1.30312e-18	-0.370374
GO_CELLULAR_RESPONSE_TO_EXTERNAL_STIMULUS	7.06606e-22	-0.401555
GO_POSITIVE_REGULATION_OF_MRNA_PROCESSING	8.4044e-29	-0.458471
GO_EPITHELIAL_TUBE_BRANCHING_INVOLVED_IN_LUNG_MORPHOGENESIS	5.12056e-14	-0.319766
GO_METANEPHRIC_EPITHELIUM_DEVELOPMENT	1.76641e-27	-0.448401
GO_REGULATION_OF_SMOOTH_MUSCLE_CELL_DIFFERENTIATION	1.38071e-23	-0.416641
GO_FATTY_ACID_BETA_OXIDATION	1.01624e-36	-0.512622
GO_ACTIN_FILAMENT_BASED_PROCESS	2.84662e-18	-0.366933
GO_RESPONSE_TO_FLUID_SHEAR_STRESS	2.76376e-16	-0.345897
GO_TRANSITION_METAL_ION_TRANSPORT	1.01929e-14	-0.328114
GO_PHOSPHATIDYLINOSITOL_BIOSYNTHETIC_PROCESS	2.0011e-44	-0.557369
GO_SODIUM_ION_TRANSMEMBRANE_TRANSPORT	8.91996e-22	-0.400637
GO_NEGATIVE_REGULATION_OF_BLOOD_VESSEL_ENDOTHELIAL_CELL_MIGRATION	1.08534e-20	-0.39061
GO_CELL_PROJECTION_ASSEMBLY	1.51472e-31	-0.478354
GO_PROTEIN_MATURATION	4.33265e-13	-0.308305
GO_VESICLE_ORGANIZATION	4.70573e-34	-0.49545
GO_KERATINOCYTE_PROLIFERATION	2.30517e-14	-0.323926
GO_POSITIVE_REGULATION_OF_BINDING	4.47762e-25	-0.429189
GO_SMOOTH_MUSCLE_CELL_DIFFERENTIATION	1.61394e-19	-0.379376
GO_REGULATION_OF_HYDROLASE_ACTIVITY	3.31551e-17	-0.355841
GO_NEGATIVE_REGULATION_OF_ERBB_SIGNALING_PATHWAY	1.02005e-44	-0.558943
GO_REGULATION_OF_MEIOTIC_NUCLEAR_DIVISION	6.77978e-17	0.352526
GO_POSITIVE_REGULATION_OF_CELLULAR_AMIDE_METABOLIC_PROCESS	5.52251e-22	-0.402523
GO_POSITIVE_REGULATION_OF_VACUOLE_ORGANIZATION	2.162e-17	-0.357804
GO_GLUTAMINE_FAMILY_AMINO_ACID_CATABOLIC_PROCESS	2.98659e-23	-0.413743
GO_NEURON_MATURATION	2.94859e-26	-0.438784
GO_COENZYME_A_METABOLIC_PROCESS	4.57827e-45	-0.560803
GO_PROTEIN_LOCALIZATION_TO_CILIUM	5.07667e-31	-0.474648
GO_RNA_STABILIZATION	6.51779e-15	-0.330382
GO_REGULATION_OF_CELL_MORPHOGENESIS_INVOLVED_IN_DIFFERENTIATION	2.10636e-15	-0.336028
GO_REGULATION_OF_PROTEIN_HOMODIMERIZATION_ACTIVITY	2.27676e-29	-0.462689
GO_ALPHA_AMINO_ACID_METABOLIC_PROCESS	1.2134e-19	-0.380584
GO_SPINDLE_LOCALIZATION	8.47246e-13	-0.304601
GO_CELLULAR_RESPONSE_TO_ORGANIC_CYCLIC_COMPOUND	3.44207e-26	-0.438247
GO_REGULATION_OF_PROTEIN_SUMOYLATION	2.68462e-21	-0.396258
GO_RESPONSE_TO_ENDOPLASMIC_RETICULUM_STRESS	1.90461e-17	-0.358384
GO_CELLULAR_RESPONSE_TO_LIGHT_STIMULUS	1.27638e-20	-0.389947
GO_POSITIVE_REGULATION_BY_HOST_OF_VIRAL_TRANSCRIPTION	1.38479e-23	-0.41663
GO_NEGATIVE_REGULATION_OF_STEM_CELL_DIFFERENTIATION	2.62054e-32	-0.483651
GO_LUNG_CELL_DIFFERENTIATION	1.9379e-36	-0.510861
GO_CYTOSKELETON_ORGANIZATION	1.22255e-16	-0.349764
GO_TRANSCRIPTION_COUPLED_NUCLEOTIDE_EXCISION_REPAIR	5.83773e-18	-0.363733
GO_NEGATIVE_REGULATION_OF_CELL_GROWTH	5.10517e-13	-0.307404
GO_MODIFIED_AMINO_ACID_TRANSPORT	2.51111e-16	-0.346354
GO_ALTERNATIVE_MRNA_SPLICING_VIA_SPLICEOSOME	3.34275e-24	-0.421896
GO_NEGATIVE_REGULATION_OF_CELLULAR_CATABOLIC_PROCESS	2.58127e-31	-0.476726
GO_COFACTOR_TRANSPORT	2.96525e-18	-0.366752
GO_NEGATIVE_REGULATION_OF_PROTEIN_POLYMERIZATION	1.08092e-12	-0.303242
GO_NEGATIVE_REGULATION_OF_REACTIVE_OXYGEN_SPECIES_METABOLIC_PROCESS	2.92963e-26	-0.438807
GO_REGULATION_OF_PROTEIN_DEACETYLATION	3.94807e-27	-0.445685
GO_POSITIVE_REGULATION_OF_DNA_TEMPLATED_TRANSCRIPTION_INITIATION	1.59999e-27	-0.448734
GO_PHOSPHOLIPID_DEPHOSPHORYLATION	3.10278e-32	-0.483145
GO_INSULIN_SECRETION	1.89657e-26	-0.440312
GO_PREASSEMBLY_OF_GPI_ANCHOR_IN_ER_MEMBRANE	1.59205e-28	-0.456386
GO_POSITIVE_REGULATION_OF_CELLULAR_AMINE_METABOLIC_PROCESS	1.40541e-12	-0.30177
GO_POSITIVE_REGULATION_OF_INTRACELLULAR_PROTEIN_TRANSPORT	5.51891e-30	-0.4672
GO_REGULATION_BY_VIRUS_OF_VIRAL_PROTEIN_LEVELS_IN_HOST_CELL	3.06333e-29	-0.461736
GO_POSITIVE_REGULATION_OF_ADENYLATE_CYCLASE_ACTIVITY	1.88303e-12	-0.30012
GO_POSITIVE_REGULATION_OF_NEURON_DIFFERENTIATION	3.88458e-18	-0.365552
GO_ACTIVATION_OF_GTPASE_ACTIVITY	1.76151e-22	-0.406968
GO_INOSITOL_PHOSPHATE_METABOLIC_PROCESS	2.97979e-28	-0.454327
GO_HISTONE_METHYLATION	2.04816e-22	-0.406386
GO_CELLULAR_RESPONSE_TO_FLUID_SHEAR_STRESS	1.50299e-27	-0.448944
GO_POSITIVE_REGULATION_OF_TRANSPORTER_ACTIVITY	2.58732e-24	-0.422836
GO_PEPTIDE_CROSS_LINKING	2.26273e-22	0.406
GO_PEPTIDYL_SERINE_MODIFICATION	1.61332e-19	-0.379377
GO_CELLULAR_RESPONSE_TO_EXTRACELLULAR_STIMULUS	3.76571e-23	-0.412867
GO_GLUTAMATE_METABOLIC_PROCESS	4.44189e-21	-0.394234
GO_TRNA_METABOLIC_PROCESS	1.9116e-20	-0.38829
GO_POSITIVE_REGULATION_OF_LOCOMOTION	2.93507e-14	-0.322673
GO_REGULATION_OF_DENDRITE_MORPHOGENESIS	3.14929e-32	-0.483101
GO_CELLULAR_RESPONSE_TO_PROSTAGLANDIN_STIMULUS	1.18013e-14	-0.327367
GO_ERYTHROCYTE_HOMEOSTASIS	1.878e-24	-0.424006
GO_RESPONSE_TO_HEAT	6.87023e-27	-0.443799
GO_NOTCH_RECEPTOR_PROCESSING	2.83059e-20	-0.38667
GO_SUCKLING_BEHAVIOR	1.57053e-19	-0.379491
GO_I_KAPPAB_KINASE_NF_KAPPAB_SIGNALING	3.62797e-17	-0.355426
GO_REGULATION_OF_KINASE_ACTIVITY	1.32627e-19	-0.380208
GO_NEGATIVE_REGULATION_OF_CELLULAR_RESPONSE_TO_INSULIN_STIMULUS	1.86324e-16	-0.347773
GO_PEROXISOME_ORGANIZATION	8.40682e-38	-0.519325
GO_CELLULAR_MODIFIED_AMINO_ACID_CATABOLIC_PROCESS	6.70178e-14	-0.318348
GO_POLYOL_METABOLIC_PROCESS	1.11774e-27	-0.449936
GO_POSITIVE_REGULATION_OF_TRANSCRIPTION_INITIATION_FROM_RNA_POLYMERASE_II_PROMOTER	1.89858e-23	-0.415448
GO_APICAL_JUNCTION_ASSEMBLY	3.74913e-46	-0.566538
GO_NEGATIVE_REGULATION_OF_RNA_SPLICING	3.67682e-18	-0.365797
GO_TISSUE_MORPHOGENESIS	1.62088e-15	-0.337321
GO_ENDOSOME_TO_LYSOSOME_TRANSPORT	5.33104e-44	-0.555066
GO_DENDRITIC_SPINE_DEVELOPMENT	1.13694e-15	-0.339062
GO_SERINE_FAMILY_AMINO_ACID_BIOSYNTHETIC_PROCESS	1.90641e-22	-0.406663
GO_CEREBELLAR_PURKINJE_CELL_LAYER_FORMATION	2.36635e-17	-0.357391
GO_CELLULAR_RESPONSE_TO_CARBOHYDRATE_STIMULUS	2.03116e-17	-0.35809
GO_INOSITOL_PHOSPHATE_CATABOLIC_PROCESS	7.74854e-36	-0.507046
GO_MEMBRANE_FUSION	2.05377e-26	-0.440037
GO_POSITIVE_REGULATION_OF_TOR_SIGNALING	9.41473e-28	-0.450509
GO_TYPE_B_PANCREATIC_CELL_DEVELOPMENT	1.11146e-19	-0.380954
GO_REGULATION_OF_SERINE_TYPE_PEPTIDASE_ACTIVITY	1.56374e-15	0.337497
GO_COFACTOR_METABOLIC_PROCESS	8.8867e-23	-0.409599
GO_BARBED_END_ACTIN_FILAMENT_CAPPING	2.75539e-19	-0.377097
GO_CELL_MIGRATION_INVOLVED_IN_SPROUTING_ANGIOGENESIS	2.8035e-17	-0.356613
GO_NEGATIVE_REGULATION_OF_INTRACELLULAR_ESTROGEN_RECEPTOR_SIGNALING_PATHWAY	4.86688e-15	-0.331853
GO_3_UTR_MEDIATED_MRNA_STABILIZATION	6.30501e-15	-0.330549
GO_REGULATION_OF_EPITHELIAL_CELL_MIGRATION	1.28004e-24	-0.425401
GO_POSITIVE_REGULATION_OF_NOTCH_SIGNALING_PATHWAY	3.2145e-20	-0.386143
GO_CELLULAR_IRON_ION_HOMEOSTASIS	3.68761e-24	-0.421535
GO_CONTRACTILE_ACTIN_FILAMENT_BUNDLE_ASSEMBLY	2.29734e-21	-0.396881
GO_MACROMOLECULE_DEACYLATION	1.00488e-35	-0.506325
GO_SYNAPTIC_TRANSMISSION_CHOLINERGIC	8.87557e-25	0.426727
GO_POSITIVE_REGULATION_OF_CELLULAR_PROTEIN_LOCALIZATION	3.07462e-24	-0.422203
GO_PLASMA_MEMBRANE_ORGANIZATION	1.01613e-29	-0.465266
GO_REGULATION_OF_NEUROTRANSMITTER_SECRETION	5.99089e-15	-0.330807
GO_POSITIVE_REGULATION_OF_PROTEIN_CATABOLIC_PROCESS	4.31246e-27	-0.445385
GO_WHITE_FAT_CELL_DIFFERENTIATION	2.13616e-31	-0.477305
GO_NEGATIVE_REGULATION_OF_LOCOMOTION	1.10076e-15	-0.33922
GO_REGULATION_OF_CELLULAR_COMPONENT_SIZE	4.29891e-20	-0.384935
GO_MITOCHONDRIAL_TRANSPORT	9.61277e-32	-0.479736
GO_SULFUR_COMPOUND_BIOSYNTHETIC_PROCESS	9.24382e-24	-0.418137
GO_PROTEIN_TARGETING	6.76562e-22	-0.401726
GO_POSITIVE_REGULATION_OF_VIRAL_GENOME_REPLICATION	2.05243e-16	-0.347314
GO_REGULATION_OF_ENDOTHELIAL_CELL_DIFFERENTIATION	8.43232e-18	-0.36208
GO_MITOCHONDRIAL_TRANSLATION	4.89405e-13	-0.307636
GO_REGULATION_OF_SYSTEMIC_ARTERIAL_BLOOD_PRESSURE	5.77621e-13	-0.306723
GO_POLYOL_CATABOLIC_PROCESS	1.04131e-49	-0.584555
GO_NEGATIVE_REGULATION_OF_PROTEIN_TYROSINE_KINASE_ACTIVITY	8.33899e-22	-0.400903
GO_LUNG_MORPHOGENESIS	4.78533e-16	-0.343264
GO_VASCULAR_ENDOTHELIAL_GROWTH_FACTOR_RECEPTOR_SIGNALING_PATHWAY	1.49665e-19	-0.379696
GO_REGULATION_OF_EXOCYTOSIS	1.07894e-17	-0.360967
GO_ANION_TRANSMEMBRANE_TRANSPORT	3.48036e-14	-0.321786
GO_PROTEIN_MODIFICATION_BY_SMALL_PROTEIN_CONJUGATION_OR_REMOVAL	8.7676e-34	-0.493653
GO_REGULATION_OF_HORMONE_LEVELS	1.22942e-12	-0.302522
GO_NEGATIVE_REGULATION_OF_LIPID_BIOSYNTHETIC_PROCESS	4.3607e-13	-0.30827
GO_VESICLE_TARGETING	2.03155e-29	-0.463054
GO_REGULATION_OF_PROTEIN_EXPORT_FROM_NUCLEUS	6.4517e-26	-0.436054
GO_POSITIVE_REGULATION_OF_DNA_METABOLIC_PROCESS	4.01973e-13	-0.308716
GO_SMALL_MOLECULE_METABOLIC_PROCESS	7.27837e-26	-0.435631
GO_THYMUS_DEVELOPMENT	1.98314e-25	-0.432094
GO_NEGATIVE_REGULATION_OF_ADHERENS_JUNCTION_ORGANIZATION	1.06707e-22	-0.408898
GO_HOMEOSTATIC_PROCESS	1.726e-18	-0.369141
GO_POSITIVE_REGULATION_OF_CYTOPLASMIC_TRANSPORT	7.22663e-47	-0.570251
GO_MORPHOGENESIS_OF_AN_EPITHELIUM	1.82734e-19	-0.378848
GO_SENSORY_PERCEPTION_OF_CHEMICAL_STIMULUS	5.12751e-24	0.420321
GO_CELLULAR_PIGMENTATION	7.63858e-31	-0.473386
GO_NEGATIVE_REGULATION_OF_CALCIUM_ION_DEPENDENT_EXOCYTOSIS	1.44599e-19	-0.379842
GO_VACUOLAR_TRANSPORT	6.34953e-48	-0.57565
GO_POSITIVE_REGULATION_OF_VIRAL_RELEASE_FROM_HOST_CELL	3.85087e-50	-0.586669
GO_ENTRAINMENT_OF_CIRCADIAN_CLOCK_BY_PHOTOPERIOD	1.17438e-38	-0.524516
GO_ORGANIC_HYDROXY_COMPOUND_METABOLIC_PROCESS	1.21226e-29	-0.464704
GO_TELOMERE_MAINTENANCE_VIA_TELOMERE_LENGTHENING	5.61865e-18	-0.363904
GO_REGULATION_OF_OXIDOREDUCTASE_ACTIVITY	6.9553e-24	-0.419193
GO_ALPHA_AMINO_ACID_CATABOLIC_PROCESS	1.55141e-16	-0.34864
GO_CELLULAR_COMPONENT_MAINTENANCE	1.11537e-33	-0.492955
GO_RESPIRATORY_SYSTEM_PROCESS	8.79569e-13	-0.304393
GO_NEUROTRANSMITTER_TRANSPORT	6.29995e-18	-0.363391
GO_PH_REDUCTION	5.13462e-22	-0.402808
GO_MONOSACCHARIDE_CATABOLIC_PROCESS	7.14574e-19	-0.372993
GO_RESPONSE_TO_FUNGICIDE	1.10341e-24	-0.425939
GO_REGULATION_OF_EPIDERMAL_GROWTH_FACTOR_ACTIVATED_RECEPTOR_ACTIVITY	4.36218e-23	-0.41231
GO_HORMONE_TRANSPORT	2.32968e-14	-0.323871
GO_PROTEIN_CATABOLIC_PROCESS	1.26071e-30	-0.47183
GO_POSITIVE_REGULATION_OF_INTRACELLULAR_STEROID_HORMONE_RECEPTOR_SIGNALING_PATHWAY	3.90972e-22	-0.403873
GO_INORGANIC_ANION_TRANSPORT	1.36752e-14	-0.326613
GO_PROTEIN_IMPORT	1.17391e-27	-0.449772
GO_NUCLEOSIDE_BISPHOSPHATE_METABOLIC_PROCESS	4.12898e-19	-0.375362
GO_REGULATION_OF_INTRACELLULAR_STEROID_HORMONE_RECEPTOR_SIGNALING_PATHWAY	3.02748e-34	-0.496717
GO_MAMMARY_GLAND_EPITHELIAL_CELL_DIFFERENTIATION	1.85112e-17	-0.358514
GO_REGULATION_OF_FIBROBLAST_MIGRATION	5.0859e-18	-0.36435
GO_INDUCTION_OF_POSITIVE_CHEMOTAXIS	2.27328e-13	0.311819
GO_EXTRINSIC_APOPTOTIC_SIGNALING_PATHWAY	5.44456e-18	-0.364045
GO_REGULATION_OF_TRANSLATIONAL_ELONGATION	1.16275e-24	-0.425749
GO_CELL_MATRIX_ADHESION	2.8797e-15	-0.334476
GO_MATING	3.35447e-16	-0.344971
GO_REGULATION_OF_TRANSFERASE_ACTIVITY	5.8975e-19	-0.373824
GO_NEGATIVE_REGULATION_OF_ALCOHOL_BIOSYNTHETIC_PROCESS	6.18222e-18	-0.363476
GO_TISSUE_HOMEOSTASIS	1.44496e-13	-0.31426
GO_CELL_CYCLE_ARREST	1.07732e-16	-0.350358
GO_NEGATIVE_REGULATION_OF_ACTIN_FILAMENT_DEPOLYMERIZATION	2.45469e-26	-0.43942
GO_REGULATION_OF_CELL_JUNCTION_ASSEMBLY	1.57411e-25	-0.432913
GO_HYPEROSMOTIC_RESPONSE	4.55263e-18	-0.364845
GO_NEGATIVE_REGULATION_OF_DENDRITE_MORPHOGENESIS	1.09148e-17	-0.360915
GO_ORGANOPHOSPHATE_METABOLIC_PROCESS	2.32688e-30	-0.469917
GO_CELLULAR_AMINO_ACID_BIOSYNTHETIC_PROCESS	9.18733e-16	-0.340102
GO_REGULATION_OF_BROWN_FAT_CELL_DIFFERENTIATION	1.19484e-22	-0.408464
GO_RELAXATION_OF_CARDIAC_MUSCLE	8.73496e-15	-0.328899
GO_NEURAL_TUBE_DEVELOPMENT	1.97069e-19	-0.378527
GO_POLYSACCHARIDE_METABOLIC_PROCESS	3.2896e-13	-0.309811
GO_REGULATION_OF_INTRACELLULAR_SIGNAL_TRANSDUCTION	7.23764e-20	-0.382759
GO_CLATHRIN_COAT_ASSEMBLY	9.64045e-22	-0.40033
GO_VASCULAR_SMOOTH_MUSCLE_CELL_DIFFERENTIATION	5.2739e-16	-0.342795
GO_POSITIVE_REGULATION_OF_BIOSYNTHETIC_PROCESS	6.01399e-22	-0.402188
GO_DNA_INTEGRATION	3.52808e-31	-0.475768
GO_REGULATION_OF_MYELINATION	5.62481e-13	-0.30687
GO_NEGATIVE_REGULATION_OF_JUN_KINASE_ACTIVITY	1.20159e-16	-0.349845
GO_REGULATION_OF_CIRCADIAN_SLEEP_WAKE_CYCLE	3.90662e-16	0.34424
GO_NEGATIVE_REGULATION_OF_CELLULAR_PROTEIN_CATABOLIC_PROCESS	2.42154e-31	-0.476922
GO_REGULATION_OF_VACUOLE_ORGANIZATION	3.27023e-38	-0.521826
GO_CIRCADIAN_REGULATION_OF_GENE_EXPRESSION	6.37906e-34	-0.494572
GO_OXALOACETATE_METABOLIC_PROCESS	1.73809e-19	-0.379061
GO_NEGATIVE_REGULATION_OF_EXOCYTOSIS	8.57136e-17	-0.351431
GO_INTRACELLULAR_STEROID_HORMONE_RECEPTOR_SIGNALING_PATHWAY	1.13789e-31	-0.479224
GO_REGULATION_OF_WNT_SIGNALING_PATHWAY	1.79267e-18	-0.368974
GO_NEGATIVE_REGULATION_OF_CELL_JUNCTION_ASSEMBLY	1.95472e-19	-0.378562
GO_HIPPO_SIGNALING	1.4721e-34	-0.498777
GO_REGULATION_OF_MEMBRANE_DEPOLARIZATION	1.69002e-37	-0.517462
GO_REGULATION_OF_CARDIAC_MUSCLE_CELL_DIFFERENTIATION	2.6416e-21	-0.396322
GO_TETRAPYRROLE_BIOSYNTHETIC_PROCESS	4.74463e-20	-0.384524
GO_NUCLEOSIDE_PHOSPHATE_BIOSYNTHETIC_PROCESS	1.41451e-23	-0.416551
GO_POSITIVE_REGULATION_OF_SODIUM_ION_TRANSPORT	3.21093e-42	-0.545233
GO_REGULATION_OF_EXIT_FROM_MITOSIS	1.56678e-14	-0.325916
GO_ASPARTATE_FAMILY_AMINO_ACID_BIOSYNTHETIC_PROCESS	1.58471e-22	-0.407377
GO_POSITIVE_REGULATION_OF_HISTONE_H3_K4_METHYLATION	2.36097e-28	-0.455093
GO_POSITIVE_REGULATION_OF_FIBROBLAST_MIGRATION	6.14086e-21	-0.392925
GO_NEGATIVE_REGULATION_OF_RESPONSE_TO_OXIDATIVE_STRESS	6.71788e-26	-0.435912
GO_ORGANELLE_TRANSPORT_ALONG_MICROTUBULE	1.47807e-31	-0.478429
GO_MICROTUBULE_NUCLEATION	1.49981e-18	-0.369758
GO_ESTABLISHMENT_OF_PROTEIN_LOCALIZATION_TO_ORGANELLE	1.11958e-20	-0.390483
GO_XENOPHAGY	1.60441e-13	-0.313698
GO_DRUG_TRANSMEMBRANE_TRANSPORT	2.0181e-13	-0.312463
GO_REGULATION_OF_PROTEIN_POLYMERIZATION	7.8479e-21	-0.39193
GO_REGULATION_OF_PROTEIN_TARGETING_TO_MEMBRANE	3.30563e-30	-0.468816
GO_KIDNEY_EPITHELIUM_DEVELOPMENT	2.13543e-25	-0.431831
GO_HISTONE_H2A_UBIQUITINATION	3.06749e-29	-0.461731
GO_POSITIVE_REGULATION_OF_PROTEIN_COMPLEX_DISASSEMBLY	2.00303e-28	-0.455633
GO_BLASTOCYST_FORMATION	1.17208e-19	-0.38073
GO_CELL_DIFFERENTIATION_INVOLVED_IN_METANEPHROS_DEVELOPMENT	3.26329e-35	-0.503036
GO_MAGNESIUM_ION_TRANSPORT	8.39494e-28	-0.450892
GO_POSITIVE_REGULATION_OF_ORGANELLE_ORGANIZATION	5.75412e-22	-0.402362
GO_MUSCLE_CELL_PROLIFERATION	5.89893e-15	-0.330885
GO_CELLULAR_RESPONSE_TO_ACID_CHEMICAL	9.18926e-17	-0.351105
GO_CELLULAR_SENESCENCE	2.09796e-18	-0.368282
GO_VENTRICULAR_SYSTEM_DEVELOPMENT	5.38325e-15	-0.331346
GO_REGULATION_OF_CELLULAR_COMPONENT_BIOGENESIS	6.07224e-25	-0.428096
GO_IRON_ION_TRANSPORT	3.61878e-13	-0.309291
GO_CELLULAR_RESPONSE_TO_OXYGEN_CONTAINING_COMPOUND	3.79331e-15	-0.333102
GO_CELLULAR_KETONE_METABOLIC_PROCESS	1.9517e-17	-0.358272
GO_WNT_SIGNALING_PATHWAY_CALCIUM_MODULATING_PATHWAY	2.43841e-13	-0.311439
GO_EPIDERMAL_GROWTH_FACTOR_RECEPTOR_SIGNALING_PATHWAY	6.21615e-32	-0.481055
GO_THIOESTER_METABOLIC_PROCESS	8.11499e-22	-0.40101
GO_NEGATIVE_REGULATION_OF_CELLULAR_AMIDE_METABOLIC_PROCESS	2.80887e-31	-0.476467
GO_PEPTIDYL_CYSTEINE_MODIFICATION	2.72925e-26	-0.439053
GO_MORPHOGENESIS_OF_EMBRYONIC_EPITHELIUM	1.67244e-19	-0.379225
GO_SKELETAL_MUSCLE_CONTRACTION	1.70957e-13	0.313357
GO_ACTIN_POLYMERIZATION_OR_DEPOLYMERIZATION	9.25249e-19	-0.371869
GO_UV_PROTECTION	1.69896e-19	-0.379158
GO_PROTEIN_MODIFICATION_BY_SMALL_PROTEIN_REMOVAL	2.24654e-24	-0.423352
GO_CYTOKINETIC_PROCESS	5.24279e-23	-0.411612
GO_REFLEX	3.89503e-16	-0.344254
GO_ORGANOPHOSPHATE_BIOSYNTHETIC_PROCESS	7.17874e-39	-0.5258
GO_NEGATIVE_REGULATION_OF_SERINE_TYPE_PEPTIDASE_ACTIVITY	5.5288e-20	0.383886
GO_PROTEIN_LOCALIZATION_TO_CELL_PERIPHERY	1.70609e-36	-0.51121
GO_REGULATION_OF_PROTEIN_GLYCOSYLATION	1.00964e-48	-0.579668
GO_NEGATIVE_REGULATION_OF_FIBROBLAST_PROLIFERATION	2.46408e-13	-0.311382
GO_ORGANIC_ACID_BIOSYNTHETIC_PROCESS	2.00085e-17	-0.358159
GO_REGULATION_OF_CELLULAR_RESPONSE_TO_HEAT	5.552e-26	-0.436579
GO_GASTRULATION_WITH_MOUTH_FORMING_SECOND	2.57998e-29	-0.462288
GO_ENDOCARDIUM_DEVELOPMENT	3.66078e-15	-0.33328
GO_NEGATIVE_REGULATION_OF_CELLULAR_PROTEIN_LOCALIZATION	3.53685e-33	-0.489587
GO_REGULATION_OF_NUCLEOBASE_CONTAINING_COMPOUND_TRANSPORT	5.95103e-18	-0.363646
GO_PHOSPHATIDYLINOSITOL_3_PHOSPHATE_BIOSYNTHETIC_PROCESS	5.06557e-33	-0.488531
GO_CYCLIC_NUCLEOTIDE_CATABOLIC_PROCESS	5.07366e-18	-0.36436
GO_RESPONSE_TO_EPIDERMAL_GROWTH_FACTOR	4.2494e-37	-0.514984
GO_POSITIVE_REGULATION_OF_TRANSMEMBRANE_TRANSPORT	8.80305e-18	-0.361886
GO_POSITIVE_REGULATION_OF_CARBOHYDRATE_METABOLIC_PROCESS	1.21829e-25	-0.433819
GO_REGULATION_OF_NEUROTRANSMITTER_LEVELS	5.56319e-22	-0.402494
GO_POSITIVE_REGULATION_OF_STRESS_ACTIVATED_PROTEIN_KINASE_SIGNALING_CASCADE	9.55271e-16	-0.339912
GO_NEGATIVE_REGULATION_OF_MAPK_CASCADE	8.76758e-37	-0.513023
GO_NEGATIVE_REGULATION_OF_NERVOUS_SYSTEM_DEVELOPMENT	2.90542e-14	-0.322726
GO_HISTONE_H2A_MONOUBIQUITINATION	1.76881e-28	-0.456041
GO_PYRIMIDINE_NUCLEOBASE_METABOLIC_PROCESS	3.04928e-17	-0.356227
GO_RNA_METHYLATION	4.62977e-25	-0.42907
GO_REGULATION_OF_PHOSPHOLIPID_METABOLIC_PROCESS	5.76662e-17	-0.353279
GO_POSITIVE_REGULATION_OF_CELLULAR_RESPONSE_TO_TRANSFORMING_GROWTH_FACTOR_BETA_STIMULUS	1.26516e-39	-0.530285
GO_MICROTUBULE_BASED_PROCESS	3.28994e-18	-0.366291
GO_NEGATIVE_REGULATION_OF_PROTEIN_CATABOLIC_PROCESS	6.37657e-31	-0.473944
GO_CELLULAR_AMINO_ACID_METABOLIC_PROCESS	2.03389e-16	-0.347357
GO_POSITIVE_REGULATION_OF_DNA_BINDING	2.0688e-18	-0.368343
GO_NUCLEOTIDE_TRANSPORT	3.2942e-28	-0.453996
GO_SYNAPTIC_VESICLE_RECYCLING	6.47724e-26	-0.43604
GO_AEROBIC_RESPIRATION	1.93928e-20	-0.38823
GO_CELLULAR_RESPONSE_TO_INSULIN_STIMULUS	6.20763e-34	-0.494651
GO_COPPER_ION_TRANSPORT	1.34483e-13	-0.314645
GO_POSITIVE_REGULATION_OF_CELLULAR_COMPONENT_ORGANIZATION	1.37473e-20	-0.389643
GO_POSITIVE_REGULATION_OF_G1_S_TRANSITION_OF_MITOTIC_CELL_CYCLE	5.2561e-19	-0.374322
GO_POSITIVE_REGULATION_OF_GENE_EXPRESSION	6.87659e-24	-0.419235
GO_NEUROMUSCULAR_PROCESS_CONTROLLING_BALANCE	3.56374e-13	-0.309375
GO_REGULATION_OF_CARDIAC_MUSCLE_CONTRACTION_BY_REGULATION_OF_THE_RELEASE_OF_SEQUESTERED_CALCIUM_ION	1.0528e-20	-0.390734
GO_NEGATIVE_REGULATION_OF_ORGANELLE_ASSEMBLY	2.66961e-20	-0.386912
GO_FOREBRAIN_DEVELOPMENT	1.77929e-12	-0.30044
GO_CARBOHYDRATE_DERIVATIVE_METABOLIC_PROCESS	6.17879e-24	-0.419632
GO_NAD_METABOLIC_PROCESS	1.37417e-18	-0.370142
GO_PROTEIN_LOCALIZATION_TO_LYSOSOME	6.94764e-23	-0.410539
GO_MRNA_MODIFICATION	4.33556e-29	-0.460616
GO_ERBB2_SIGNALING_PATHWAY	3.40768e-43	-0.550655
GO_AMEBOIDAL_TYPE_CELL_MIGRATION	3.63067e-20	-0.385638
GO_MONOCARBOXYLIC_ACID_METABOLIC_PROCESS	1.64936e-25	-0.432748
GO_CELLULAR_RESPONSE_TO_TOPOLOGICALLY_INCORRECT_PROTEIN	3.31824e-17	-0.355837
GO_DICARBOXYLIC_ACID_METABOLIC_PROCESS	2.51099e-27	-0.447216
GO_NEGATIVE_REGULATION_OF_SMALL_GTPASE_MEDIATED_SIGNAL_TRANSDUCTION	3.45425e-26	-0.438234
GO_AMINO_ACID_BETAINE_TRANSPORT	4.30657e-16	-0.343771
GO_REGULATION_OF_GROWTH	7.6369e-20	-0.382534
GO_MACROAUTOPHAGY	1.7982e-41	-0.541
GO_FATTY_ACID_BETA_OXIDATION_USING_ACYL_COA_DEHYDROGENASE	1.10895e-30	-0.472229
GO_MEMBRANE_DOCKING	3.6771e-26	-0.438017
GO_GLUTAMINE_FAMILY_AMINO_ACID_METABOLIC_PROCESS	1.30656e-15	-0.33838
GO_REGULATION_OF_NUCLEASE_ACTIVITY	1.49567e-15	-0.337716
GO_RESPONSE_TO_INORGANIC_SUBSTANCE	6.31227e-17	-0.352859
GO_NEGATIVE_REGULATION_OF_HISTONE_ACETYLATION	7.5112e-13	-0.30527
GO_REGULATION_OF_VESICLE_MEDIATED_TRANSPORT	5.01737e-20	-0.384291
GO_ORGANONITROGEN_COMPOUND_CATABOLIC_PROCESS	2.18373e-32	-0.484196
GO_REGULATION_OF_SODIUM_ION_TRANSPORT	1.9325e-31	-0.477611
GO_ORGANIC_ACID_TRANSPORT	4.1523e-20	-0.38508
GO_PANCREAS_DEVELOPMENT	5.66811e-18	-0.363865
GO_MITOCHONDRIAL_TRANSMEMBRANE_TRANSPORT	4.75062e-16	-0.343299
GO_NUCLEAR_PORE_ORGANIZATION	5.52633e-22	-0.40252
GO_CELLULAR_RESPONSE_TO_NITRIC_OXIDE	1.99057e-18	-0.368513
GO_HISTONE_H3_K9_MODIFICATION	3.19371e-18	-0.366423
GO_NEGATIVE_REGULATION_OF_TRANSLATIONAL_INITIATION	1.2647e-13	-0.314974
GO_CARDIAC_CONDUCTION_SYSTEM_DEVELOPMENT	1.6527e-24	-0.424472
GO_REGULATION_OF_FATTY_ACID_METABOLIC_PROCESS	3.63443e-28	-0.453671
GO_CYTOCHROME_COMPLEX_ASSEMBLY	2.93933e-14	-0.322666
GO_RESPONSE_TO_METAL_ION	1.48379e-16	-0.34885
GO_NEGATIVE_REGULATION_OF_INTRACELLULAR_SIGNAL_TRANSDUCTION	3.41764e-27	-0.446174
GO_MITOCHONDRIAL_CALCIUM_ION_HOMEOSTASIS	2.74179e-32	-0.483516
GO_REGULATION_OF_ACTIN_FILAMENT_BASED_PROCESS	3.8481e-16	-0.344312
GO_MITOTIC_CELL_CYCLE_ARREST	2.16689e-20	-0.387773
GO_HEXOSE_CATABOLIC_PROCESS	1.12411e-21	-0.399723
GO_RESPONSE_TO_NERVE_GROWTH_FACTOR	1.13808e-30	-0.472149
GO_REGULATION_OF_IRE1_MEDIATED_UNFOLDED_PROTEIN_RESPONSE	1.74511e-12	-0.30055
GO_SYNAPTIC_VESICLE_CYCLE	3.3645e-23	-0.413293
GO_NUCLEOBASE_CONTAINING_SMALL_MOLECULE_METABOLIC_PROCESS	7.37991e-21	-0.39218
GO_PHOSPHOLIPID_BIOSYNTHETIC_PROCESS	7.19184e-44	-0.554358
GO_POSITIVE_REGULATION_OF_HYDROLASE_ACTIVITY	6.8934e-21	-0.392457
GO_PORPHYRIN_CONTAINING_COMPOUND_METABOLIC_PROCESS	1.61521e-20	-0.388982
GO_POSITIVE_REGULATION_OF_TELOMERASE_ACTIVITY	1.25602e-19	-0.380438
GO_CELLULAR_MONOVALENT_INORGANIC_CATION_HOMEOSTASIS	1.28736e-21	-0.399186
GO_RESPONSE_TO_METHYLMERCURY	3.93846e-24	-0.421293
GO_POSITIVE_REGULATION_OF_INTRACELLULAR_TRANSPORT	6.69604e-33	-0.487708
GO_FOREBRAIN_CELL_MIGRATION	3.70283e-22	-0.404086
GO_POSITIVE_REGULATION_OF_ENDOTHELIAL_CELL_MIGRATION	7.10851e-21	-0.392332
GO_CERAMIDE_BIOSYNTHETIC_PROCESS	6.86769e-17	-0.352466
GO_NEGATIVE_REGULATION_OF_ORGAN_GROWTH	1.11038e-19	-0.380958
GO_NEGATIVE_REGULATION_OF_RESPONSE_TO_BIOTIC_STIMULUS	1.06763e-19	-0.381124
GO_ORGANOPHOSPHATE_ESTER_TRANSPORT	7.29664e-16	-0.341223
GO_HISTONE_MONOUBIQUITINATION	1.11021e-33	-0.492969
GO_PIGMENTATION	2.15005e-32	-0.484243
GO_POSITIVE_REGULATION_OF_PROTEIN_LOCALIZATION_TO_CELL_PERIPHERY	6.34507e-23	-0.410885
GO_POSITIVE_REGULATION_OF_TRANSLATIONAL_INITIATION	1.71739e-20	-0.38873
GO_SPECIFICATION_OF_SYMMETRY	8.46776e-29	-0.458447
GO_BILE_ACID_BIOSYNTHETIC_PROCESS	4.39888e-22	-0.403413
GO_LIPID_HOMEOSTASIS	2.67718e-14	-0.323151
GO_CELLULAR_RESPIRATION	1.56622e-13	-0.313828
GO_NUCLEOTIDE_EXCISION_REPAIR_DNA_DAMAGE_RECOGNITION	1.62669e-22	-0.407276
GO_NUCLEAR_TRANSPORT	1.36277e-19	-0.380093
GO_PEPTIDE_METABOLIC_PROCESS	3.75659e-21	-0.394909
GO_NEGATIVE_REGULATION_OF_CELL_SUBSTRATE_ADHESION	3.33953e-14	-0.322002
GO_ENDOTHELIAL_CELL_MIGRATION	2.31929e-18	-0.367839
GO_ORGANIC_HYDROXY_COMPOUND_CATABOLIC_PROCESS	1.24764e-18	-0.370565
GO_GLYCEROLIPID_METABOLIC_PROCESS	1.89094e-30	-0.470566
GO_PEPTIDYL_AMINO_ACID_MODIFICATION	2.98603e-22	-0.404923
GO_REGULATION_OF_SEQUESTERING_OF_TRIGLYCERIDE	1.38984e-35	-0.505423
GO_NEGATIVE_REGULATION_OF_PROTEIN_OLIGOMERIZATION	5.28157e-24	-0.420212
GO_HOMOCYSTEINE_METABOLIC_PROCESS	1.03622e-18	-0.371376
GO_NEGATIVE_REGULATION_OF_HISTONE_MODIFICATION	6.83134e-17	-0.352491
GO_REGULATION_OF_CIRCADIAN_RHYTHM	4.95565e-30	-0.46754
GO_ANION_TRANSPORT	6.13921e-18	-0.363507
GO_GUANOSINE_CONTAINING_COMPOUND_METABOLIC_PROCESS	5.28431e-29	-0.459976
GO_GLANDULAR_EPITHELIAL_CELL_DEVELOPMENT	1.90996e-23	-0.415426
GO_BETA_CATENIN_DESTRUCTION_COMPLEX_DISASSEMBLY	8.70854e-18	-0.361935
GO_REGULATION_OF_NITRIC_OXIDE_SYNTHASE_ACTIVITY	1.82589e-20	-0.388478
GO_REGULATION_OF_ANDROGEN_RECEPTOR_SIGNALING_PATHWAY	9.55961e-28	-0.450458
GO_LEFT_RIGHT_PATTERN_FORMATION	4.62118e-21	-0.394075
GO_REGULATION_OF_LIPID_BIOSYNTHETIC_PROCESS	1.34069e-17	-0.359982
GO_PLACENTA_BLOOD_VESSEL_DEVELOPMENT	2.99908e-25	-0.430622
GO_AGING	7.38057e-13	-0.305367
GO_REGULATION_OF_VACUOLAR_TRANSPORT	5.19221e-29	-0.460033
GO_NEGATIVE_REGULATION_OF_EXTRINSIC_APOPTOTIC_SIGNALING_PATHWAY	6.02192e-19	-0.373734
GO_REGULATION_OF_CHOLESTEROL_BIOSYNTHETIC_PROCESS	2.95752e-30	-0.469165
GO_POLYSACCHARIDE_CATABOLIC_PROCESS	2.40868e-18	-0.367672
GO_NEGATIVE_REGULATION_OF_AUTOPHAGY	1.12174e-28	-0.457531
GO_POSITIVE_REGULATION_OF_MRNA_SPLICING_VIA_SPLICEOSOME	3.17261e-23	-0.413515
GO_POSTTRANSCRIPTIONAL_REGULATION_OF_GENE_EXPRESSION	5.84153e-27	-0.444352
GO_PYRIMIDINE_RIBONUCLEOSIDE_CATABOLIC_PROCESS	7.62267e-14	0.317668
GO_RESPONSE_TO_ENDOGENOUS_STIMULUS	4.49467e-25	-0.429176
GO_POSITIVE_REGULATION_OF_CELL_MATRIX_ADHESION	1.11854e-21	-0.399743
GO_EMBRYO_DEVELOPMENT	1.44785e-16	-0.348966
GO_REGULATION_OF_STRIATED_MUSCLE_CONTRACTION	4.4497e-15	-0.332303
GO_REGULATION_OF_TRANSCRIPTION_ELONGATION_FROM_RNA_POLYMERASE_II_PROMOTER	4.00555e-35	-0.50246
GO_ESTABLISHMENT_OF_CELL_POLARITY	2.61609e-32	-0.483656
GO_BIOTIN_METABOLIC_PROCESS	4.27266e-13	-0.308382
GO_REACTIVE_OXYGEN_SPECIES_BIOSYNTHETIC_PROCESS	8.54079e-13	-0.304556
GO_SYNAPTONEMAL_COMPLEX_ORGANIZATION	1.10833e-37	0.518589
GO_CELLULAR_CARBOHYDRATE_CATABOLIC_PROCESS	1.6072e-30	-0.471074
GO_NEGATIVE_REGULATION_OF_CALCIUM_ION_TRANSPORT_INTO_CYTOSOL	3.07404e-24	-0.422204
GO_RESPONSE_TO_GLUCAGON	6.07795e-20	-0.38349
GO_EMBRYONIC_PLACENTA_DEVELOPMENT	8.1246e-13	-0.304834
GO_SMALL_MOLECULE_BIOSYNTHETIC_PROCESS	2.15003e-21	-0.397145
GO_ANATOMICAL_STRUCTURE_MATURATION	3.21804e-15	-0.333923
GO_REGULATION_OF_AMYLOID_PRECURSOR_PROTEIN_CATABOLIC_PROCESS	5.78335e-17	-0.353266
GO_REGULATION_OF_TELOMERE_MAINTENANCE	1.69268e-18	-0.369227
GO_NEGATIVE_REGULATION_OF_MUSCLE_CELL_APOPTOTIC_PROCESS	6.7164e-23	-0.410669
GO_POSITIVE_REGULATION_OF_HISTONE_DEACETYLATION	6.15038e-14	-0.318801
GO_NEGATIVE_REGULATION_OF_NEUROTRANSMITTER_TRANSPORT	1.97041e-16	-0.347507
GO_AMYLOID_PRECURSOR_PROTEIN_METABOLIC_PROCESS	1.09127e-19	-0.381032
GO_NUCLEIC_ACID_PHOSPHODIESTER_BOND_HYDROLYSIS	1.22029e-17	-0.360409
GO_REGULATION_OF_RNA_POLYMERASE_II_TRANSCRIPTIONAL_PREINITIATION_COMPLEX_ASSEMBLY	9.39281e-22	-0.400433
GO_EPITHELIAL_CELL_CELL_ADHESION	1.65157e-27	-0.448627
GO_REGULATION_OF_MITOCHONDRION_ORGANIZATION	5.38404e-29	-0.459916
GO_BLOOD_VESSEL_ENDOTHELIAL_CELL_MIGRATION	8.09757e-22	-0.401018
GO_POSITIVE_REGULATION_OF_PROTEIN_LOCALIZATION_TO_NUCLEUS	8.59673e-13	-0.30452
GO_ECTODERM_DEVELOPMENT	4.3046e-28	-0.453111
GO_NEGATIVE_REGULATION_OF_INTRACELLULAR_PROTEIN_TRANSPORT	1.1209e-27	-0.449926
GO_NEGATIVE_REGULATION_OF_GENE_EXPRESSION_EPIGENETIC	1.30124e-12	-0.302203
GO_REGULATION_OF_ANATOMICAL_STRUCTURE_SIZE	1.79056e-19	-0.378935
GO_REGULATION_OF_CELL_PROLIFERATION_INVOLVED_IN_KIDNEY_DEVELOPMENT	2.91371e-15	-0.334418
GO_POSITIVE_REGULATION_OF_MITOCHONDRION_ORGANIZATION	3.38619e-29	-0.461413
GO_POSITIVE_REGULATION_OF_CATALYTIC_ACTIVITY	2.23208e-18	-0.368008
GO_PEPTIDYL_LYSINE_MODIFICATION	6.7817e-27	-0.443843
GO_HORMONE_MEDIATED_SIGNALING_PATHWAY	1.20365e-43	-0.553138
GO_NEGATIVE_REGULATION_OF_PROTEIN_BINDING	3.2822e-14	-0.322092
GO_REGULATION_OF_LIPID_METABOLIC_PROCESS	1.89979e-27	-0.448156
GO_REGULATION_OF_ADENYLATE_CYCLASE_ACTIVITY	1.1772e-24	-0.425705
GO_MITOCHONDRIAL_MEMBRANE_ORGANIZATION	4.82878e-20	-0.384451
GO_INTRA_GOLGI_VESICLE_MEDIATED_TRANSPORT	5.09657e-32	-0.481654
GO_REGULATION_OF_VENTRICULAR_CARDIAC_MUSCLE_CELL_ACTION_POTENTIAL	1.67903e-15	-0.337147
GO_REGULATION_OF_MYOBLAST_DIFFERENTIATION	4.85931e-14	-0.320041
GO_GLUCAN_METABOLIC_PROCESS	2.94558e-17	-0.356386
GO_NUCLEOTIDE_SUGAR_METABOLIC_PROCESS	3.31812e-18	-0.366253
GO_ENERGY_DERIVATION_BY_OXIDATION_OF_ORGANIC_COMPOUNDS	6.80163e-18	-0.363047
GO_REGULATION_OF_PLATELET_AGGREGATION	2.15876e-14	-0.324265
GO_NEPHRIC_DUCT_DEVELOPMENT	5.74125e-14	-0.319164
GO_POST_GOLGI_VESICLE_MEDIATED_TRANSPORT	1.73533e-43	-0.552267
GO_ERROR_FREE_TRANSLESION_SYNTHESIS	8.81383e-16	-0.340305
GO_REGULATION_OF_GLYCOPROTEIN_METABOLIC_PROCESS	1.73552e-18	-0.369117
GO_PYRIMIDINE_NUCLEOTIDE_METABOLIC_PROCESS	2.3248e-22	-0.405895
GO_FATTY_ACID_BETA_OXIDATION_USING_ACYL_COA_OXIDASE	3.85788e-17	-0.355142
GO_GOLGI_TO_PLASMA_MEMBRANE_TRANSPORT	3.77849e-48	-0.57679
GO_REGULATION_OF_MULTICELLULAR_ORGANISM_GROWTH	1.4422e-36	-0.511668
GO_POSITIVE_REGULATION_OF_CELLULAR_COMPONENT_BIOGENESIS	2.57099e-21	-0.396431
GO_NEGATIVE_REGULATION_OF_INTRACELLULAR_STEROID_HORMONE_RECEPTOR_SIGNALING_PATHWAY	2.78743e-32	-0.483466
GO_SMOOTH_MUSCLE_TISSUE_DEVELOPMENT	1.12025e-14	-0.327632
GO_NCRNA_PROCESSING	4.60656e-15	-0.332129
GO_NEGATIVE_REGULATION_OF_TRANSPORT	3.04076e-14	-0.322489
GO_LEYDIG_CELL_DIFFERENTIATION	1.37628e-20	-0.389638
GO_PROTEIN_LOCALIZATION_TO_MEMBRANE	4.99211e-21	-0.393763
GO_REGULATION_OF_MESENCHYMAL_CELL_PROLIFERATION	8.8216e-14	-0.316893
GO_REGULATION_OF_CELL_PROJECTION_ORGANIZATION	1.11969e-19	-0.380923
GO_REGULATION_OF_TRANSPORTER_ACTIVITY	1.29161e-24	-0.425368
GO_CELL_JUNCTION_ORGANIZATION	8.25421e-26	-0.435189
GO_EMBRYONIC_HEART_TUBE_DEVELOPMENT	2.34875e-22	-0.405855
GO_SPHINGOID_METABOLIC_PROCESS	1.14862e-22	-0.408615
GO_PROTEIN_DESTABILIZATION	4.60209e-35	-0.502069
GO_NEGATIVE_REGULATION_OF_CELL_MATRIX_ADHESION	1.69907e-17	-0.358905
GO_POSITIVE_REGULATION_OF_SMOOTH_MUSCLE_CELL_PROLIFERATION	3.8668e-14	-0.321237
GO_REGULATION_OF_SYNAPTIC_PLASTICITY	9.20723e-13	-0.304138
GO_LONG_TERM_SYNAPTIC_DEPRESSION	2.69883e-20	-0.386867
GO_NCRNA_TRANSCRIPTION	3.89195e-19	-0.375616
GO_LIPOXYGENASE_PATHWAY	2.63133e-14	0.32324
GO_NEGATIVE_REGULATION_OF_EPITHELIAL_CELL_APOPTOTIC_PROCESS	1.73207e-13	-0.313287
GO_VESICLE_DOCKING_INVOLVED_IN_EXOCYTOSIS	3.47011e-32	-0.482809
GO_NEGATIVE_REGULATION_OF_DEFENSE_RESPONSE_TO_VIRUS	6.72928e-21	-0.392555
GO_POSITIVE_REGULATION_OF_MOLECULAR_FUNCTION	1.49644e-19	-0.379696
GO_SPROUTING_ANGIOGENESIS	1.95997e-14	-0.324763
GO_SPLICEOSOMAL_TRI_SNRNP_COMPLEX_ASSEMBLY	7.39262e-23	-0.410302
GO_POSITIVE_REGULATION_OF_RESPONSE_TO_OXIDATIVE_STRESS	4.60463e-15	-0.332131
GO_REGULATION_OF_PEPTIDYL_SERINE_PHOSPHORYLATION	3.49194e-19	-0.376082
GO_POSITIVE_REGULATION_OF_MICROTUBULE_POLYMERIZATION_OR_DEPOLYMERIZATION	5.20144e-20	-0.384141
GO_REGULATION_OF_GENE_EXPRESSION_BY_GENETIC_IMPRINTING	1.30968e-17	-0.360089
GO_ADHERENS_JUNCTION_ASSEMBLY	9.72984e-24	-0.417946
GO_VENTRICULAR_CARDIAC_MUSCLE_TISSUE_DEVELOPMENT	1.18477e-21	-0.399515
GO_NEGATIVE_REGULATION_OF_HISTONE_METHYLATION	1.67616e-18	-0.36927
GO_IN_UTERO_EMBRYONIC_DEVELOPMENT	2.65956e-23	-0.414181
GO_ER_NUCLEUS_SIGNALING_PATHWAY	1.90729e-19	-0.378666
GO_DICARBOXYLIC_ACID_BIOSYNTHETIC_PROCESS	2.33076e-22	-0.405885
GO_VESICLE_CYTOSKELETAL_TRAFFICKING	2.53157e-36	-0.510129
GO_NEGATIVE_REGULATION_OF_DNA_BIOSYNTHETIC_PROCESS	4.37732e-24	-0.420904
GO_REGULATION_OF_SMALL_GTPASE_MEDIATED_SIGNAL_TRANSDUCTION	1.0929e-19	-0.381025
GO_RNA_MODIFICATION	9.40783e-22	-0.400427
GO_CELL_DIFFERENTIATION_INVOLVED_IN_KIDNEY_DEVELOPMENT	1.38011e-26	-0.441408
GO_MUSCLE_STRUCTURE_DEVELOPMENT	1.72032e-13	-0.313323
GO_RESPONSE_TO_INCREASED_OXYGEN_LEVELS	9.15732e-26	-0.434824
GO_MAINTENANCE_OF_LOCATION_IN_CELL	3.45652e-17	-0.355649
GO_REGULATION_OF_MICROTUBULE_POLYMERIZATION	3.36469e-21	-0.395352
GO_CELLULAR_RESPONSE_TO_OXYGEN_LEVELS	1.19125e-13	-0.315294
GO_REGULATION_OF_INTRACELLULAR_ESTROGEN_RECEPTOR_SIGNALING_PATHWAY	2.16242e-29	-0.462854
GO_CELLULAR_RESPONSE_TO_HORMONE_STIMULUS	9.66102e-28	-0.450423
GO_CELL_FATE_COMMITMENT_INVOLVED_IN_FORMATION_OF_PRIMARY_GERM_LAYER	1.93298e-15	-0.336452
GO_DNA_REPAIR	1.30084e-12	-0.302205
GO_INSULIN_LIKE_GROWTH_FACTOR_RECEPTOR_SIGNALING_PATHWAY	2.07174e-26	-0.440007
GO_PROTEIN_POLYMERIZATION	2.07193e-21	-0.397293
GO_COBALAMIN_METABOLIC_PROCESS	3.01159e-22	-0.40489
GO_TRANSITION_METAL_ION_HOMEOSTASIS	2.51519e-18	-0.367481
GO_REGULATION_OF_ADHERENS_JUNCTION_ORGANIZATION	1.30507e-28	-0.457036
GO_ENZYME_LINKED_RECEPTOR_PROTEIN_SIGNALING_PATHWAY	1.96196e-21	-0.397511
GO_REGULATION_OF_RECEPTOR_INTERNALIZATION	8.96144e-19	-0.372009
GO_REGULATION_OF_MITOCHONDRIAL_TRANSLATION	9.07189e-21	-0.391341
GO_CELLULAR_RESPONSE_TO_TOXIC_SUBSTANCE	1.07764e-15	-0.339324
GO_MODULATION_OF_TRANSCRIPTION_IN_OTHER_ORGANISM_INVOLVED_IN_SYMBIOTIC_INTERACTION	3.28726e-21	-0.395446
GO_APOPTOTIC_SIGNALING_PATHWAY	1.89785e-13	-0.312794
GO_NEURAL_NUCLEUS_DEVELOPMENT	8.13488e-17	-0.351675
GO_S_ADENOSYLMETHIONINE_METABOLIC_PROCESS	1.91119e-23	-0.415423
GO_FC_EPSILON_RECEPTOR_SIGNALING_PATHWAY	1.35204e-15	-0.338212
GO_REGULATION_OF_PROTEIN_LOCALIZATION_TO_CELL_SURFACE	2.40031e-27	-0.447368
GO_PRIMARY_AMINO_COMPOUND_METABOLIC_PROCESS	1.99814e-16	-0.347441
GO_PROTEIN_K11_LINKED_UBIQUITINATION	8.30626e-18	-0.362148
GO_DETECTION_OF_CHEMICAL_STIMULUS_INVOLVED_IN_SENSORY_PERCEPTION_OF_TASTE	2.1685e-27	0.447711
GO_SPHINGOLIPID_METABOLIC_PROCESS	6.6369e-20	-0.383122
GO_PROTEIN_ACETYLATION	1.90083e-35	-0.504549
GO_POSITIVE_REGULATION_OF_TRANSCRIPTION_ELONGATION_FROM_RNA_POLYMERASE_II_PROMOTER	1.55978e-35	-0.505101
GO_REGULATION_OF_NUCLEOCYTOPLASMIC_TRANSPORT	1.81246e-26	-0.440469
GO_PTERIDINE_CONTAINING_COMPOUND_METABOLIC_PROCESS	4.68795e-15	-0.332041
GO_RESPONSE_TO_INSULIN	3.17678e-33	-0.489902
GO_POSITIVE_REGULATION_OF_FILOPODIUM_ASSEMBLY	4.20902e-15	-0.332581
GO_REGULATION_OF_CATABOLIC_PROCESS	9.65211e-30	-0.465429
GO_REGULATION_OF_CARBOHYDRATE_METABOLIC_PROCESS	9.27032e-26	-0.434781
GO_NEGATIVE_REGULATION_OF_SYNAPTIC_TRANSMISSION	1.7751e-16	-0.348002
GO_CELL_DEATH_IN_RESPONSE_TO_OXIDATIVE_STRESS	2.1039e-26	-0.439954
GO_REGULATION_OF_NEURON_DIFFERENTIATION	7.42297e-16	-0.34114
GO_REGULATION_OF_FIBRINOLYSIS	1.36088e-13	0.314581
GO_PROTEIN_POLYUBIQUITINATION	5.33027e-32	-0.481519
GO_REGULATION_OF_MRNA_3_END_PROCESSING	1.08336e-30	-0.472302
GO_CANONICAL_WNT_SIGNALING_PATHWAY	1.64365e-18	-0.369356
GO_NUCLEOBASE_METABOLIC_PROCESS	2.99328e-23	-0.413735
GO_HUMORAL_IMMUNE_RESPONSE	5.05816e-20	0.384258
GO_PHAGOSOME_MATURATION	3.28859e-15	-0.333815
GO_REGULATION_OF_CELLULAR_RESPONSE_TO_HYPOXIA	3.37195e-33	-0.489727
GO_REGULATION_OF_FEMALE_GONAD_DEVELOPMENT	3.46599e-38	0.521673
GO_REACTIVE_NITROGEN_SPECIES_METABOLIC_PROCESS	1.16903e-16	-0.349974
GO_ERBB_SIGNALING_PATHWAY	2.28792e-38	-0.522767
GO_REGULATION_OF_SPINDLE_ORGANIZATION	7.66687e-16	-0.340983
GO_POSITIVE_REGULATION_OF_CATABOLIC_PROCESS	5.3927e-33	-0.488346
GO_PEPTIDYL_THREONINE_MODIFICATION	2.43723e-16	-0.346496
GO_MITOCHONDRIAL_FISSION	4.37426e-44	-0.555532
GO_NEGATIVE_REGULATION_OF_SPROUTING_ANGIOGENESIS	4.07425e-22	-0.403713
GO_REGULATION_OF_CARDIAC_MUSCLE_CONTRACTION_BY_CALCIUM_ION_SIGNALING	3.57225e-20	-0.385705
GO_CELLULAR_AMINO_ACID_CATABOLIC_PROCESS	6.07771e-26	-0.436263
GO_TELENCEPHALON_GLIAL_CELL_MIGRATION	3.07436e-16	-0.345388
GO_NEPHRON_EPITHELIUM_DEVELOPMENT	1.17638e-17	-0.360575
GO_NEGATIVE_REGULATION_OF_EPITHELIAL_CELL_MIGRATION	1.02157e-20	-0.390857
GO_PERIPHERAL_NERVOUS_SYSTEM_NEURON_DIFFERENTIATION	6.07949e-14	0.318863
GO_POSITIVE_REGULATION_OF_CYTOSKELETON_ORGANIZATION	1.85972e-17	-0.358493
GO_RESPONSE_TO_KETONE	1.26897e-13	-0.314956
GO_NEGATIVE_REGULATION_OF_PROTEIN_KINASE_B_SIGNALING	1.97167e-32	-0.484501
GO_LYMPHANGIOGENESIS	3.5844e-13	-0.309343
GO_SENSORY_PERCEPTION_OF_TASTE	2.71754e-40	0.534204
GO_REGULATION_OF_ENDOTHELIAL_CELL_MIGRATION	3.80578e-21	-0.394857
GO_LABYRINTHINE_LAYER_BLOOD_VESSEL_DEVELOPMENT	3.2854e-23	-0.413383
GO_NEURON_NEURON_SYNAPTIC_TRANSMISSION	9.59192e-24	-0.418
GO_POSITIVE_REGULATION_OF_PHOSPHOPROTEIN_PHOSPHATASE_ACTIVITY	5.48386e-21	-0.393383
GO_CELLULAR_MODIFIED_AMINO_ACID_BIOSYNTHETIC_PROCESS	1.96839e-27	-0.448037
GO_PROTEIN_LOCALIZATION_TO_VACUOLE	4.61914e-32	-0.48195
GO_NEGATIVE_REGULATION_OF_RHO_PROTEIN_SIGNAL_TRANSDUCTION	2.00736e-18	-0.368476
GO_CELLULAR_RESPONSE_TO_HYDROGEN_PEROXIDE	1.66528e-16	-0.348305
GO_REGULATION_OF_ORGAN_GROWTH	2.32773e-15	-0.335533
GO_NEGATIVE_REGULATION_OF_NEUROTRANSMITTER_SECRETION	8.89642e-29	-0.458286
GO_POSITIVE_REGULATION_OF_CELL_GROWTH	1.67747e-23	-0.415913
GO_PROTEIN_O_LINKED_MANNOSYLATION	2.68775e-53	-0.601659
GO_GUANOSINE_CONTAINING_COMPOUND_BIOSYNTHETIC_PROCESS	1.07002e-12	0.303299
GO_REGULATION_OF_TRANSMEMBRANE_RECEPTOR_PROTEIN_SERINE_THREONINE_KINASE_SIGNALING_PATHWAY	9.76159e-14	-0.316355
GO_CEREBRAL_CORTEX_DEVELOPMENT	3.72226e-17	-0.355308
GO_RNA_PHOSPHODIESTER_BOND_HYDROLYSIS	3.1287e-17	-0.356108
GO_ORGANIC_ACID_METABOLIC_PROCESS	2.28177e-24	-0.423295
GO_REGULATION_OF_NUCLEAR_TRANSCRIBED_MRNA_POLY_A_TAIL_SHORTENING	7.38803e-23	-0.410305
GO_EXIT_FROM_MITOSIS	1.10945e-18	-0.371078
GO_REGULATION_OF_SYMBIOSIS_ENCOMPASSING_MUTUALISM_THROUGH_PARASITISM	8.43577e-15	-0.329076
GO_PROTEIN_DEMANNOSYLATION	1.76005e-24	-0.424243
GO_RESPONSE_TO_OXYGEN_LEVELS	4.2385e-13	-0.308426
GO_CELL_COMMUNICATION_INVOLVED_IN_CARDIAC_CONDUCTION	3.45855e-18	-0.366069
GO_PROTEIN_LOCALIZATION_TO_CHROMOSOME_TELOMERIC_REGION	1.44945e-12	-0.301597
GO_REGULATION_OF_RECEPTOR_MEDIATED_ENDOCYTOSIS	1.32863e-16	-0.349372
GO_RESPONSE_TO_TRANSFORMING_GROWTH_FACTOR_BETA	1.20991e-20	-0.390166
GO_TRANSCRIPTION_ELONGATION_FROM_RNA_POLYMERASE_II_PROMOTER	5.07931e-30	-0.467463
GO_REGULATION_OF_RAC_PROTEIN_SIGNAL_TRANSDUCTION	1.10077e-22	-0.408778
GO_CELLULAR_AMIDE_METABOLIC_PROCESS	1.38461e-24	-0.425116
GO_TISSUE_MIGRATION	1.02065e-19	-0.381314
GO_LEFT_RIGHT_AXIS_SPECIFICATION	5.84109e-20	-0.383657
GO_ENSHEATHMENT_OF_NEURONS	1.30841e-25	-0.433567
GO_POSITIVE_REGULATION_OF_PHOSPHORUS_METABOLIC_PROCESS	1.56065e-13	-0.313847
GO_CHROMATIN_DISASSEMBLY	3.00186e-14	-0.322556
GO_DENDRITE_MORPHOGENESIS	3.53816e-32	-0.482751
GO_RESPONSE_TO_CAMP	9.99905e-14	-0.316227
GO_MYOBLAST_DIFFERENTIATION	1.82053e-17	-0.35859
GO_POSITIVE_REGULATION_OF_ACTIN_NUCLEATION	2.27106e-30	-0.469993
GO_REGULATION_OF_MUSCLE_CELL_DIFFERENTIATION	3.94776e-21	-0.394709
GO_RESPONSE_TO_STEROL	7.53716e-21	-0.392094
GO_REGULATION_OF_ENDOPLASMIC_RETICULUM_STRESS_INDUCED_INTRINSIC_APOPTOTIC_SIGNALING_PATHWAY	3.56329e-14	-0.321664
GO_TRABECULA_MORPHOGENESIS	6.52177e-14	-0.318492
GO_INTESTINAL_EPITHELIAL_CELL_DEVELOPMENT	2.53305e-16	-0.346313
GO_CELLULAR_RESPONSE_TO_GLUCAGON_STIMULUS	1.5225e-22	-0.407531
GO_REGULATION_OF_CELL_MIGRATION_INVOLVED_IN_SPROUTING_ANGIOGENESIS	2.39122e-16	-0.346587
GO_MONOSACCHARIDE_BIOSYNTHETIC_PROCESS	1.42088e-15	-0.337969
GO_ORGANELLE_MEMBRANE_FUSION	7.2238e-26	-0.435658
GO_CARBOHYDRATE_DERIVATIVE_BIOSYNTHETIC_PROCESS	2.27688e-23	-0.414766
GO_NEGATIVE_REGULATION_OF_ACTIN_FILAMENT_BUNDLE_ASSEMBLY	6.09815e-31	-0.474082
GO_POSITIVE_REGULATION_OF_CELL_JUNCTION_ASSEMBLY	1.56538e-27	-0.448807
GO_NONRIBOSOMAL_PEPTIDE_BIOSYNTHETIC_PROCESS	1.80962e-25	-0.432419
GO_RAS_PROTEIN_SIGNAL_TRANSDUCTION	7.21361e-20	-0.382773
GO_NEGATIVE_REGULATION_OF_DENDRITE_DEVELOPMENT	3.89694e-15	-0.332967
GO_REGULATION_OF_LIPID_KINASE_ACTIVITY	2.64502e-15	-0.334899
GO_RESPONSE_TO_HORMONE	2.12006e-25	-0.431857
GO_POSITIVE_REGULATION_OF_EXTRINSIC_APOPTOTIC_SIGNALING_PATHWAY_IN_ABSENCE_OF_LIGAND	6.56534e-17	-0.352676
GO_POSITIVE_REGULATION_OF_MUSCLE_HYPERTROPHY	7.2888e-30	-0.46632
GO_EMBRYONIC_PATTERN_SPECIFICATION	1.61283e-31	-0.478163
GO_RESPONSE_TO_PROTOZOAN	2.78368e-13	0.310721
GO_MULTIVESICULAR_BODY_ORGANIZATION	3.95532e-50	-0.586612
GO_RESPONSE_TO_FIBROBLAST_GROWTH_FACTOR	1.50729e-16	-0.348776
GO_NEGATIVE_REGULATION_OF_TELOMERE_MAINTENANCE_VIA_TELOMERE_LENGTHENING	1.2804e-20	-0.389934
GO_NUCLEOTIDE_EXCISION_REPAIR_PREINCISION_COMPLEX_ASSEMBLY	5.63822e-24	-0.41997
GO_CILIUM_ORGANIZATION	5.89965e-28	-0.452066
GO_REGULATION_OF_CELLULAR_LOCALIZATION	1.75745e-24	-0.424248
GO_NEGATIVE_REGULATION_OF_TOR_SIGNALING	1.40525e-28	-0.456795
GO_SUBSTANTIA_NIGRA_DEVELOPMENT	2.23136e-20	-0.387652
GO_REGULATION_OF_EARLY_ENDOSOME_TO_LATE_ENDOSOME_TRANSPORT	5.31895e-42	-0.543999
GO_REGULATION_OF_RECEPTOR_BIOSYNTHETIC_PROCESS	2.29919e-29	-0.462658
GO_JNK_CASCADE	4.94618e-22	-0.402954
GO_PROTEIN_KINASE_B_SIGNALING	2.09583e-16	-0.347214
GO_REGULATION_OF_DENDRITIC_SPINE_DEVELOPMENT	3.40186e-17	-0.355723
GO_TRICARBOXYLIC_ACID_METABOLIC_PROCESS	5.04302e-30	-0.467485
GO_NEGATIVE_REGULATION_OF_ESTABLISHMENT_OF_PROTEIN_LOCALIZATION	4.75117e-18	-0.364654
GO_RENAL_TUBULE_DEVELOPMENT	1.21276e-14	-0.327227
GO_POSITIVE_REGULATION_OF_EPITHELIAL_CELL_APOPTOTIC_PROCESS	2.86877e-14	-0.322792
GO_PROTEIN_STABILIZATION	4.10348e-34	-0.495844
GO_ASPARTATE_FAMILY_AMINO_ACID_CATABOLIC_PROCESS	1.50067e-25	-0.433082
GO_REGULATION_OF_CELLULAR_KETONE_METABOLIC_PROCESS	7.2746e-13	-0.305447
GO_MUSCLE_ADAPTATION	6.81757e-20	-0.383009
GO_REGULATION_OF_KERATINOCYTE_PROLIFERATION	3.31845e-14	-0.322035
GO_MIDBRAIN_DEVELOPMENT	2.34111e-16	-0.346688
GO_NEURON_FATE_SPECIFICATION	6.97724e-22	0.401605
GO_ORGANIC_ACID_CATABOLIC_PROCESS	3.44451e-30	-0.468686
GO_REPRODUCTIVE_BEHAVIOR	1.26859e-28	-0.457129
GO_AMIDE_BIOSYNTHETIC_PROCESS	7.33248e-22	-0.401409
GO_POSITIVE_REGULATION_OF_EXOCYTOSIS	9.11146e-17	-0.351144
GO_MORPHOGENESIS_OF_AN_EPITHELIAL_SHEET	3.92612e-25	-0.42966
GO_GLUCOSE_IMPORT	1.91689e-21	-0.397603
GO_REGULATION_OF_PROTEIN_KINASE_A_SIGNALING	5.67466e-34	-0.49491
GO_TETRAHYDROFOLATE_METABOLIC_PROCESS	3.73101e-16	-0.344461
GO_CELLULAR_RESPONSE_TO_CAMP	2.09821e-28	-0.455481
GO_COMPLEMENT_ACTIVATION_ALTERNATIVE_PATHWAY	5.98173e-24	0.419751
GO_NUCLEOSIDE_TRIPHOSPHATE_METABOLIC_PROCESS	1.10244e-26	-0.44218
GO_VASCULAR_SMOOTH_MUSCLE_CONTRACTION	6.69507e-22	-0.401767
GO_POSITIVE_REGULATION_OF_RECEPTOR_BIOSYNTHETIC_PROCESS	5.59513e-14	-0.3193
GO_REGULATION_OF_HEART_RATE	3.22207e-14	-0.322188
GO_RESPONSE_TO_PLATELET_DERIVED_GROWTH_FACTOR	3.35701e-20	-0.385963
GO_REGULATION_OF_EXTRINSIC_APOPTOTIC_SIGNALING_PATHWAY	1.75998e-13	-0.3132
GO_REGULATION_OF_EXTRINSIC_APOPTOTIC_SIGNALING_PATHWAY_IN_ABSENCE_OF_LIGAND	4.21119e-20	-0.385021
GO_MAINTENANCE_OF_PROTEIN_LOCALIZATION_IN_ORGANELLE	6.55143e-16	-0.341746
GO_MRNA_3_END_PROCESSING	5.03392e-21	-0.393729
GO_POLARIZED_EPITHELIAL_CELL_DIFFERENTIATION	1.12893e-24	-0.425856
GO_GLOBAL_GENOME_NUCLEOTIDE_EXCISION_REPAIR	1.74145e-25	-0.432555
GO_REGULATION_OF_ACYL_COA_BIOSYNTHETIC_PROCESS	3.76609e-29	-0.461071
GO_REGULATION_OF_DNA_TEMPLATED_TRANSCRIPTION_INITIATION	1.13214e-32	-0.486153
GO_REGULATION_OF_PROTEIN_MODIFICATION_BY_SMALL_PROTEIN_CONJUGATION_OR_REMOVAL	1.83621e-24	-0.424088
GO_COVALENT_CHROMATIN_MODIFICATION	1.10696e-23	-0.417466
GO_PURINE_CONTAINING_COMPOUND_BIOSYNTHETIC_PROCESS	2.66733e-25	-0.43104
GO_FC_RECEPTOR_SIGNALING_PATHWAY	2.05145e-13	-0.312374
GO_REGULATION_OF_MITOCHONDRIAL_FISSION	9.71776e-51	-0.58957
GO_NEGATIVE_REGULATION_OF_PEPTIDYL_THREONINE_PHOSPHORYLATION	1.91304e-28	-0.455784
GO_PROTEIN_AUTOUBIQUITINATION	6.76594e-43	-0.549008
GO_NEGATIVE_REGULATION_OF_PHOSPHORUS_METABOLIC_PROCESS	9.52092e-30	-0.465472
GO_REGULATION_OF_CELL_CYCLE_G1_S_PHASE_TRANSITION	1.2034e-13	-0.315239
GO_LIPOPROTEIN_BIOSYNTHETIC_PROCESS	1.41015e-33	-0.492274
GO_PROTEIN_MANNOSYLATION	6.89731e-50	-0.585432
GO_GLYCOSPHINGOLIPID_BIOSYNTHETIC_PROCESS	1.14324e-13	-0.315513
GO_RESPONSE_TO_ORGANIC_CYCLIC_COMPOUND	4.54464e-23	-0.412154
GO_CELL_COMMUNICATION_BY_ELECTRICAL_COUPLING	4.27148e-18	-0.365129
GO_ONE_CARBON_METABOLIC_PROCESS	1.73296e-21	-0.398005
GO_TRANSEPITHELIAL_TRANSPORT	1.28801e-13	-0.314876
GO_VACUOLAR_ACIDIFICATION	1.59062e-13	-0.313745
GO_POSITIVE_REGULATION_OF_ANTIGEN_PROCESSING_AND_PRESENTATION	3.68394e-20	0.385577
GO_RENAL_WATER_HOMEOSTASIS	7.0141e-43	-0.548921
GO_REGULATION_OF_DNA_METHYLATION	9.27734e-17	-0.35106
GO_ACTOMYOSIN_STRUCTURE_ORGANIZATION	4.0973e-21	-0.39456
GO_NUCLEOTIDE_TRANSMEMBRANE_TRANSPORT	2.88084e-31	-0.47639
GO_REGULATION_OF_PSEUDOPODIUM_ASSEMBLY	1.0676e-12	-0.303312
GO_PALLIUM_DEVELOPMENT	2.70358e-14	-0.3231
GO_GLOMERULUS_DEVELOPMENT	4.15552e-18	-0.365252
GO_CELLULAR_RESPONSE_TO_THYROID_HORMONE_STIMULUS	3.62111e-29	-0.461197
GO_CELLULAR_LIPID_CATABOLIC_PROCESS	6.963e-28	-0.451515
GO_REGULATION_OF_CARDIAC_MUSCLE_CELL_ACTION_POTENTIAL	1.27043e-27	-0.449507
GO_POSITIVE_REGULATION_OF_HAIR_CYCLE	7.01872e-13	0.305646
GO_MULTICELLULAR_ORGANISM_GROWTH	1.40589e-35	-0.505391
GO_NCRNA_METABOLIC_PROCESS	1.20509e-15	-0.338777
GO_PHOSPHATE_ION_TRANSPORT	6.22177e-16	-0.341996
GO_NEGATIVE_REGULATION_OF_BMP_SIGNALING_PATHWAY	1.08577e-14	-0.327792
GO_CARDIAC_MUSCLE_TISSUE_MORPHOGENESIS	7.07669e-13	-0.3056
GO_POSITIVE_REGULATION_OF_PROTEIN_AUTOPHOSPHORYLATION	1.39377e-22	-0.407871
GO_NEGATIVE_REGULATION_OF_NUCLEOCYTOPLASMIC_TRANSPORT	1.22155e-20	-0.390127
GO_CARBOHYDRATE_BIOSYNTHETIC_PROCESS	8.06004e-15	-0.329307
GO_REGULATION_OF_CYTOKINESIS	7.78204e-21	-0.391964
GO_RNA_SPLICING_VIA_TRANSESTERIFICATION_REACTIONS	7.96421e-23	-0.410018
GO_REGULATION_OF_URINE_VOLUME	2.08252e-21	-0.397273
GO_PROTEIN_PHOSPHORYLATION	4.44888e-17	-0.354483
GO_ENDOTHELIUM_DEVELOPMENT	9.40427e-27	-0.442725
GO_NUCLEOBASE_CONTAINING_COMPOUND_TRANSPORT	1.88718e-20	-0.388342
GO_REGULATION_OF_NEURON_MIGRATION	5.87753e-18	-0.363702
GO_METHIONINE_BIOSYNTHETIC_PROCESS	5.76997e-29	-0.459692
GO_WATER_SOLUBLE_VITAMIN_METABOLIC_PROCESS	9.03794e-13	-0.304241
GO_SIGNAL_TRANSDUCTION_IN_ABSENCE_OF_LIGAND	6.27822e-23	-0.410926
GO_RNA_CAPPING	2.80969e-23	-0.413974
GO_ERYTHROCYTE_MATURATION	8.47786e-22	-0.400838
GO_POSITIVE_REGULATION_OF_DENDRITE_DEVELOPMENT	2.67736e-27	-0.446999
GO_MEMBRANE_DEPOLARIZATION_DURING_CARDIAC_MUSCLE_CELL_ACTION_POTENTIAL	1.85302e-14	-0.325053
GO_PROTEIN_MONOUBIQUITINATION	1.50186e-38	-0.523872
GO_RNA_DESTABILIZATION	5.2122e-31	-0.474567
GO_SMALL_GTPASE_MEDIATED_SIGNAL_TRANSDUCTION	2.60538e-21	-0.396378
GO_POSITIVE_REGULATION_OF_PROTEIN_SERINE_THREONINE_KINASE_ACTIVITY	3.37457e-17	-0.35576
GO_BROWN_FAT_CELL_DIFFERENTIATION	6.00839e-13	-0.306506
GO_POSITIVE_REGULATION_OF_TRANSFERASE_ACTIVITY	6.41267e-17	-0.352785
GO_PROTEIN_SUMOYLATION	7.30725e-22	-0.401423
GO_MEGAKARYOCYTE_DEVELOPMENT	2.73073e-15	-0.33474
GO_REGULATION_OF_HISTONE_H3_K9_METHYLATION	5.29872e-15	-0.331425
GO_NEGATIVE_REGULATION_OF_MOLECULAR_FUNCTION	5.43511e-17	-0.353555
GO_POSITIVE_REGULATION_OF_AXON_EXTENSION	1.23157e-16	-0.349729
GO_PIGMENT_CELL_DIFFERENTIATION	2.09611e-27	-0.447825
GO_PHAGOSOME_ACIDIFICATION	2.27042e-13	-0.311826
GO_REGULATION_OF_CELL_SIZE	6.33812e-17	-0.35284
GO_TETRAPYRROLE_METABOLIC_PROCESS	1.06111e-25	-0.434306
GO_REGULATION_OF_CENTROSOME_DUPLICATION	4.13804e-15	-0.332666
GO_NEGATIVE_REGULATION_OF_TRANSFERASE_ACTIVITY	2.10383e-23	-0.415063
GO_RIBONUCLEOPROTEIN_COMPLEX_SUBUNIT_ORGANIZATION	8.51995e-20	-0.382074
GO_BLASTOCYST_DEVELOPMENT	4.68755e-18	-0.364714
GO_CHROMATIN_ORGANIZATION	1.02562e-20	-0.390841
GO_ORGANIC_ANION_TRANSPORT	9.74862e-18	-0.361426
GO_RESPONSE_TO_OXYGEN_CONTAINING_COMPOUND	1.04659e-15	-0.339466
GO_TRNA_METHYLATION	8.51922e-24	-0.418441
GO_INTERACTION_WITH_HOST	8.54902e-18	-0.362018
GO_RESPONSE_TO_UV	1.48981e-21	-0.398606
GO_REGULATION_OF_NEUROTRANSMITTER_TRANSPORT	5.48694e-16	-0.342604
GO_NEGATIVE_REGULATION_OF_VASCULATURE_DEVELOPMENT	1.35641e-14	-0.326655
GO_VIRAL_GENOME_REPLICATION	3.73623e-13	-0.309116
GO_NUCLEOTIDE_EXCISION_REPAIR	1.67979e-18	-0.36926
GO_GOLGI_TO_ENDOSOME_TRANSPORT	8.73753e-21	-0.391494
GO_REGULATION_OF_MUSCLE_HYPERTROPHY	1.93603e-25	-0.432179
GO_CARBOHYDRATE_TRANSMEMBRANE_TRANSPORT	1.34273e-15	-0.338246
GO_FATTY_ACID_BIOSYNTHETIC_PROCESS	6.49456e-15	-0.3304
GO_RECEPTOR_INTERNALIZATION	3.13462e-13	-0.310074
GO_NEGATIVE_REGULATION_OF_ANDROGEN_RECEPTOR_SIGNALING_PATHWAY	4.53266e-25	-0.429146
GO_REGULATION_OF_ARP2_3_COMPLEX_MEDIATED_ACTIN_NUCLEATION	6.54146e-39	-0.526042
GO_HOMEOSTASIS_OF_NUMBER_OF_CELLS	3.39169e-14	-0.321921
GO_DIOL_METABOLIC_PROCESS	3.8401e-13	-0.308966
GO_REGULATION_OF_RYANODINE_SENSITIVE_CALCIUM_RELEASE_CHANNEL_ACTIVITY	2.49663e-21	-0.396548
GO_REGULATION_OF_CELL_DIVISION	9.56663e-16	-0.339905
GO_MULTIVESICULAR_BODY_SORTING_PATHWAY	2.09171e-45	-0.56261
GO_NOTCH_SIGNALING_PATHWAY	6.55835e-17	-0.352681
GO_POSITIVE_REGULATION_OF_CELLULAR_RESPONSE_TO_INSULIN_STIMULUS	1.46227e-30	-0.471369
GO_RESPONSE_TO_RADIATION	5.08813e-15	-0.331629
GO_BILE_ACID_AND_BILE_SALT_TRANSPORT	1.55398e-15	-0.337528
GO_HEART_DEVELOPMENT	1.54006e-17	-0.359352
GO_MESODERM_MORPHOGENESIS	1.89426e-12	-0.300086
GO_NEGATIVE_REGULATION_OF_SMOOTHENED_SIGNALING_PATHWAY	9.39004e-20	-0.381665
GO_RECEPTOR_METABOLIC_PROCESS	9.14703e-27	-0.44282
GO_TRNA_TRANSPORT	2.00193e-14	-0.324654
GO_POSITIVE_REGULATION_OF_LIGASE_ACTIVITY	1.21562e-13	-0.315185
GO_REGULATION_OF_INTRACELLULAR_PROTEIN_TRANSPORT	1.56013e-32	-0.485199
GO_PIGMENT_GRANULE_ORGANIZATION	4.898e-19	-0.374626
GO_REGULATION_OF_CELL_CYCLE	1.28004e-16	-0.349547
GO_TUBE_DEVELOPMENT	6.52424e-16	-0.341766
GO_RESPONSE_TO_EXTRACELLULAR_STIMULUS	9.64228e-22	-0.40033
GO_REGULATION_OF_PROTEIN_COMPLEX_ASSEMBLY	1.69811e-22	-0.40711
GO_CARDIAC_MUSCLE_CELL_CONTRACTION	2.78794e-14	-0.32294
GO_NUCLEUS_LOCALIZATION	1.65779e-20	-0.388875
GO_RESPONSE_TO_HEPATOCYTE_GROWTH_FACTOR	9.11426e-30	-0.465611
GO_ORGANELLE_ASSEMBLY	3.5233e-28	-0.453774
GO_CARDIAC_VENTRICLE_DEVELOPMENT	1.07293e-14	-0.327853
GO_GLYCEROLIPID_BIOSYNTHETIC_PROCESS	9.59672e-40	-0.530993
GO_REGULATION_OF_GLUCOSE_METABOLIC_PROCESS	6.25647e-27	-0.444118
GO_POSITIVE_REGULATION_OF_SODIUM_ION_TRANSMEMBRANE_TRANSPORT	3.22955e-33	-0.489853
GO_CELLULAR_RESPONSE_TO_PROSTAGLANDIN_E_STIMULUS	4.09415e-23	-0.41255
GO_POSITIVE_REGULATION_OF_CIRCADIAN_RHYTHM	3.37261e-24	-0.421864
GO_ECTODERMAL_PLACODE_DEVELOPMENT	9.97197e-23	-0.409157
GO_CEREBRAL_CORTEX_GABAERGIC_INTERNEURON_DIFFERENTIATION	2.21499e-17	0.357694
GO_REGULATION_OF_PROTEIN_CATABOLIC_PROCESS	5.01876e-29	-0.460143
GO_MRNA_CLEAVAGE	9.75219e-18	-0.361424
GO_POSITIVE_REGULATION_OF_URINE_VOLUME	3.57044e-20	-0.385707
GO_GLYCINE_METABOLIC_PROCESS	2.36421e-17	-0.357395
GO_REGULATION_OF_GLYCOGEN_METABOLIC_PROCESS	9.69706e-16	-0.339839
GO_PROTEIN_TRANSPORT_ALONG_MICROTUBULE	4.05589e-40	-0.533189
GO_PYRIMIDINE_CONTAINING_COMPOUND_METABOLIC_PROCESS	2.11097e-13	-0.31222
GO_OXIDATION_REDUCTION_PROCESS	5.32513e-22	-0.402665
GO_WATER_HOMEOSTASIS	2.75612e-25	-0.430924
GO_GOLGI_TO_PLASMA_MEMBRANE_PROTEIN_TRANSPORT	2.51401e-47	-0.572607
GO_LONG_TERM_MEMORY	2.8369e-14	-0.32285
GO_CELLULAR_RESPONSE_TO_CHOLESTEROL	3.25729e-13	-0.309865
GO_VIRAL_LIFE_CYCLE	2.38437e-19	-0.377715
GO_ENTRAINMENT_OF_CIRCADIAN_CLOCK	4.55264e-41	-0.538693
GO_REGULATION_OF_ESTABLISHMENT_OF_PROTEIN_LOCALIZATION_TO_MITOCHONDRION	1.43185e-25	-0.433248
GO_MAINTENANCE_OF_CELL_NUMBER	5.64827e-30	-0.467127
GO_CELL_MORPHOGENESIS_INVOLVED_IN_DIFFERENTIATION	2.06429e-15	-0.336128
GO_COENZYME_BIOSYNTHETIC_PROCESS	1.01354e-30	-0.472509
GO_REGULATION_OF_CALCIUM_ION_DEPENDENT_EXOCYTOSIS	4.66207e-14	-0.320258
GO_INTESTINAL_EPITHELIAL_CELL_DIFFERENTIATION	2.7107e-14	-0.323086
GO_ORGANOPHOSPHATE_CATABOLIC_PROCESS	3.61249e-19	-0.375937
GO_NEGATIVE_REGULATION_OF_BEHAVIOR	1.56115e-27	0.448816
GO_POSITIVE_REGULATION_OF_P38MAPK_CASCADE	8.03838e-14	-0.317386
GO_MEMBRANE_PROTEIN_INTRACELLULAR_DOMAIN_PROTEOLYSIS	7.44809e-27	-0.443523
GO_RESPONSE_TO_CAFFEINE	1.29729e-29	-0.464488
GO_DISTAL_TUBULE_DEVELOPMENT	9.1051e-22	-0.400556
GO_DNA_TEMPLATED_TRANSCRIPTION_INITIATION	2.99195e-35	-0.50328
GO_POSITIVE_REGULATION_OF_NEUROTRANSMITTER_SECRETION	3.335e-18	-0.36623
GO_GENETIC_IMPRINTING	6.81796e-17	-0.3525
GO_DEFENSE_RESPONSE_TO_GRAM_NEGATIVE_BACTERIUM	2.20108e-26	0.439798
GO_SIGNAL_RELEASE	3.32137e-18	-0.366248
GO_REGULATION_OF_EXOSOMAL_SECRETION	1.41628e-16	-0.34907
GO_REGULATION_OF_INCLUSION_BODY_ASSEMBLY	1.67213e-12	-0.300791
GO_REGULATION_OF_CHRONIC_INFLAMMATORY_RESPONSE	1.69627e-14	0.325507
GO_REGULATION_OF_GLOMERULUS_DEVELOPMENT	1.95036e-15	-0.336408
GO_METHIONINE_METABOLIC_PROCESS	4.00713e-23	-0.412632
GO_DICARBOXYLIC_ACID_TRANSPORT	2.35398e-29	-0.462582
GO_POST_TRANSLATIONAL_PROTEIN_MODIFICATION	6.2968e-20	-0.383342
GO_PROTEIN_FOLDING	9.64372e-16	-0.339866
GO_REGULATION_OF_MRNA_POLYADENYLATION	3.21921e-28	-0.454072
GO_NEURON_MIGRATION	1.03517e-14	-0.328035
GO_REGULATION_OF_ACTION_POTENTIAL	5.84086e-22	-0.402303
GO_REGULATION_OF_PROTEASOMAL_PROTEIN_CATABOLIC_PROCESS	1.28779e-27	-0.449462
GO_DORSAL_VENTRAL_NEURAL_TUBE_PATTERNING	4.66421e-14	-0.320256
GO_CALCIUM_ION_REGULATED_EXOCYTOSIS	1.21556e-22	-0.408397
GO_CELLULAR_RESPONSE_TO_NITROGEN_COMPOUND	3.71758e-27	-0.445889
GO_MOLTING_CYCLE	1.27725e-13	-0.314921
GO_MULTI_ORGANISM_LOCALIZATION	1.99177e-23	-0.415268
GO_NEGATIVE_REGULATION_OF_CELL_DEATH	1.26875e-15	-0.338524
GO_TRANSCRIPTION_INITIATION_FROM_RNA_POLYMERASE_II_PROMOTER	1.11249e-33	-0.492963
GO_POSITIVE_REGULATION_OF_DEVELOPMENTAL_GROWTH	1.6277e-18	-0.369399
GO_REGULATION_OF_ERYTHROCYTE_DIFFERENTIATION	2.3092e-18	-0.367858
GO_TRACHEA_DEVELOPMENT	4.53276e-29	-0.460473
GO_NEUROGENESIS	1.5494e-16	-0.348646
GO_ENDOMEMBRANE_SYSTEM_ORGANIZATION	3.43094e-33	-0.489676
GO_GLYCEROPHOSPHOLIPID_METABOLIC_PROCESS	3.8917e-33	-0.489306
GO_REGULATION_OF_PROTEIN_ACETYLATION	3.25647e-38	-0.521838
GO_CELLULAR_RESPONSE_TO_HEAT	2.9817e-25	-0.430643
GO_PURINE_NUCLEOTIDE_TRANSPORT	6.64143e-32	-0.480855
GO_REGULATION_OF_PROTEIN_STABILITY	7.24744e-37	-0.51354
GO_REGULATION_OF_DNA_METABOLIC_PROCESS	1.24302e-15	-0.338625
GO_NADH_METABOLIC_PROCESS	2.49206e-23	-0.414426
GO_POSITIVE_REGULATION_OF_NUCLEOCYTOPLASMIC_TRANSPORT	1.31514e-24	-0.425303
GO_GROWTH	1.02413e-18	-0.371427
GO_EMBRYONIC_MORPHOGENESIS	8.59596e-15	-0.32898
GO_NEGATIVE_REGULATION_OF_MULTICELLULAR_ORGANISM_GROWTH	4.6439e-21	-0.394055
GO_OOCYTE_DIFFERENTIATION	4.34244e-14	0.32063
GO_REGULATION_OF_STEM_CELL_POPULATION_MAINTENANCE	3.48721e-30	-0.468648
GO_POSITIVE_REGULATION_OF_TELOMERE_MAINTENANCE_VIA_TELOMERE_LENGTHENING	1.81155e-16	-0.347906
GO_GANGLIOSIDE_BIOSYNTHETIC_PROCESS	4.49353e-13	-0.308105
GO_ANDROGEN_METABOLIC_PROCESS	8.16315e-20	-0.382254
GO_MUSCLE_ATROPHY	2.36986e-15	-0.335444
GO_REGULATION_OF_CELLULAR_RESPONSE_TO_TRANSFORMING_GROWTH_FACTOR_BETA_STIMULUS	1.22449e-18	-0.370646
GO_PHOSPHATIDYLINOSITOL_DEPHOSPHORYLATION	3.39048e-26	-0.438299
GO_NEGATIVE_REGULATION_OF_CATALYTIC_ACTIVITY	9.46789e-16	-0.339956
GO_CARDIAC_MUSCLE_TISSUE_DEVELOPMENT	1.69916e-16	-0.348209
GO_REGULATION_OF_NOTCH_SIGNALING_PATHWAY	2.50271e-20	-0.387179
GO_RESPONSE_TO_CARBOHYDRATE	4.88713e-22	-0.403001
GO_MONOCARBOXYLIC_ACID_BIOSYNTHETIC_PROCESS	8.88874e-15	-0.32881
GO_COLUMNAR_CUBOIDAL_EPITHELIAL_CELL_DEVELOPMENT	6.8027e-29	-0.459158
GO_TERMINATION_OF_RNA_POLYMERASE_II_TRANSCRIPTION	3.73911e-20	-0.385516
GO_RESPONSE_TO_LIPID	1.25758e-13	-0.315004
GO_NEGATIVE_REGULATION_OF_MACROAUTOPHAGY	3.41034e-30	-0.468718
GO_POSITIVE_REGULATION_OF_GLYCOPROTEIN_METABOLIC_PROCESS	1.28349e-42	-0.547462
GO_REGULATION_OF_MITOPHAGY	3.31955e-40	-0.533697
GO_FATTY_ACID_METABOLIC_PROCESS	1.42387e-32	-0.485471
GO_POSITIVE_REGULATION_OF_PROTEIN_METABOLIC_PROCESS	2.42707e-16	-0.346516
GO_NEGATIVE_REGULATION_OF_BINDING	5.35187e-15	-0.331375
GO_REGULATION_OF_SMOOTHENED_SIGNALING_PATHWAY	4.38722e-21	-0.394284
GO_POSITIVE_REGULATION_OF_NEUROTRANSMITTER_TRANSPORT	2.43312e-24	-0.42306
GO_REGULATION_OF_DIGESTIVE_SYSTEM_PROCESS	2.35773e-19	0.377763
GO_REGULATION_OF_PLASMA_MEMBRANE_ORGANIZATION	7.79e-26	-0.435393
GO_RESPONSE_TO_AMINO_ACID	1.43565e-25	-0.433239
GO_SARCOPLASMIC_RETICULUM_CALCIUM_ION_TRANSPORT	1.23555e-20	-0.39008
GO_VENTRICULAR_SEPTUM_DEVELOPMENT	4.60571e-20	-0.384648
GO_INSULIN_RECEPTOR_SIGNALING_PATHWAY	5.56989e-34	-0.494964
GO_VIRION_ASSEMBLY	3.93156e-36	-0.50892
GO_LIPID_METABOLIC_PROCESS	8.26746e-34	-0.493823
GO_REGULATION_OF_PROTEIN_LOCALIZATION	2.03338e-22	-0.406414
GO_NEGATIVE_REGULATION_OF_CIRCADIAN_RHYTHM	6.56588e-19	-0.373359
GO_SIGNAL_TRANSDUCTION_BY_P53_CLASS_MEDIATOR	2.19382e-13	-0.312012
GO_PROTEIN_K48_LINKED_DEUBIQUITINATION	9.6703e-45	-0.559067
GO_RNA_SECONDARY_STRUCTURE_UNWINDING	6.03869e-27	-0.444239
GO_ENDOPLASMIC_RETICULUM_CALCIUM_ION_HOMEOSTASIS	2.86634e-16	-0.345723
GO_STEROID_METABOLIC_PROCESS	1.39385e-27	-0.449196
GO_REGULATION_OF_ANION_TRANSMEMBRANE_TRANSPORT	1.89856e-17	-0.358398
GO_TOXIN_TRANSPORT	5.26245e-37	-0.514407
GO_REGULATION_OF_PROTEIN_IMPORT	4.75707e-22	-0.403107
GO_NEGATIVE_REGULATION_OF_DEPHOSPHORYLATION	2.69764e-29	-0.462145
GO_FAT_CELL_DIFFERENTIATION	3.33861e-20	-0.385986
GO_RESPONSE_TO_ABIOTIC_STIMULUS	2.21749e-18	-0.368037
GO_CELLULAR_RESPONSE_TO_INORGANIC_SUBSTANCE	3.85977e-18	-0.36558
GO_EPITHELIAL_CELL_APOPTOTIC_PROCESS	6.58512e-17	-0.352662
GO_COLUMNAR_CUBOIDAL_EPITHELIAL_CELL_DIFFERENTIATION	1.04527e-18	-0.371338
GO_RETROGRADE_TRANSPORT_ENDOSOME_TO_PLASMA_MEMBRANE	9.92714e-27	-0.44254
GO_TRANSFORMING_GROWTH_FACTOR_BETA_RECEPTOR_SIGNALING_PATHWAY	8.07017e-22	-0.401032
GO_POSITIVE_REGULATION_OF_GROWTH	1.17866e-20	-0.390273
GO_REGULATION_OF_CYTOPLASMIC_TRANSPORT	5.714e-43	-0.549415
GO_CELLULAR_RESPONSE_TO_STEROL	1.11751e-19	-0.380931
GO_REGULATION_OF_ENDOCYTOSIS	2.73045e-25	-0.430957
GO_ACTION_POTENTIAL	4.17715e-14	-0.320833
GO_GOLGI_TO_VACUOLE_TRANSPORT	2.32624e-36	-0.510361
GO_NEGATIVE_REGULATION_OF_I_KAPPAB_KINASE_NF_KAPPAB_SIGNALING	1.00528e-25	-0.434496
GO_NUCLEAR_TRANSCRIBED_MRNA_CATABOLIC_PROCESS_DEADENYLATION_DEPENDENT_DECAY	5.63259e-21	-0.393275
GO_HISTONE_H3_K4_METHYLATION	3.45926e-26	-0.438229
GO_ALCOHOL_METABOLIC_PROCESS	1.81175e-33	-0.491544
GO_CELL_SUBSTRATE_JUNCTION_ASSEMBLY	2.42915e-20	-0.387302
GO_NEGATIVE_REGULATION_OF_MACROPHAGE_DERIVED_FOAM_CELL_DIFFERENTIATION	8.72908e-19	-0.372123
GO_REGULATION_OF_CARBOHYDRATE_BIOSYNTHETIC_PROCESS	9.0705e-25	-0.426648
GO_SMALL_MOLECULE_CATABOLIC_PROCESS	6.49248e-28	-0.451748
GO_CELLULAR_RESPONSE_TO_EXOGENOUS_DSRNA	1.04477e-16	-0.350503
GO_RESPONSE_TO_TEMPERATURE_STIMULUS	1.38862e-26	-0.441387
GO_CELLULAR_MODIFIED_AMINO_ACID_METABOLIC_PROCESS	1.852e-16	-0.347801
GO_CELLULAR_GLUCOSE_HOMEOSTASIS	1.45475e-19	-0.379816
GO_HEAD_DEVELOPMENT	1.28274e-20	-0.389927
GO_PROTEIN_DEGLYCOSYLATION	1.09765e-22	-0.408789
GO_TRANSLATIONAL_ELONGATION	9.15649e-13	-0.304169
GO_REGULATION_OF_CELL_SUBSTRATE_ADHESION	4.73469e-16	-0.343315
GO_POSITIVE_REGULATION_OF_OXIDOREDUCTASE_ACTIVITY	1.00658e-19	-0.381372
GO_NEURONAL_STEM_CELL_POPULATION_MAINTENANCE	1.14342e-14	-0.327528
GO_ACTIN_FILAMENT_POLYMERIZATION	3.9271e-16	-0.344215
GO_DEFENSE_RESPONSE_TO_GRAM_POSITIVE_BACTERIUM	8.77907e-15	0.328873
GO_AMINO_ACID_BETAINE_METABOLIC_PROCESS	1.29521e-26	-0.441627
GO_RIBONUCLEOPROTEIN_COMPLEX_DISASSEMBLY	6.53541e-24	-0.419424
GO_CELLULAR_ALDEHYDE_METABOLIC_PROCESS	3.36729e-19	-0.376238
GO_DEVELOPMENTAL_PIGMENTATION	1.04626e-21	-0.400007
GO_ACIDIC_AMINO_ACID_TRANSPORT	5.83664e-26	-0.436405
GO_NON_RECOMBINATIONAL_REPAIR	3.80735e-20	-0.38544
GO_CARBOHYDRATE_METABOLIC_PROCESS	1.47638e-23	-0.416391
GO_REGULATION_OF_ACTIN_FILAMENT_BUNDLE_ASSEMBLY	1.09198e-25	-0.434205
GO_VASCULOGENESIS	3.40339e-15	-0.333644
GO_MECHANORECEPTOR_DIFFERENTIATION	3.9333e-22	-0.40385
GO_HISTONE_UBIQUITINATION	2.59959e-32	-0.483675
GO_CELLULAR_RESPONSE_TO_ANTIBIOTIC	1.0283e-16	-0.350577
GO_NEGATIVE_REGULATION_OF_LYASE_ACTIVITY	1.8529e-15	-0.336661
GO_NEURON_APOPTOTIC_PROCESS	3.78122e-16	-0.344396
GO_REGULATION_OF_PH	6.07534e-26	-0.436264
GO_CELL_SURFACE_RECEPTOR_SIGNALING_PATHWAY_INVOLVED_IN_CELL_CELL_SIGNALING	5.57102e-18	-0.363942
GO_GOLGI_RIBBON_FORMATION	5.00657e-24	-0.420409
GO_NEGATIVE_REGULATION_OF_ENDOPLASMIC_RETICULUM_UNFOLDED_PROTEIN_RESPONSE	2.89718e-18	-0.366855
GO_DEOXYRIBONUCLEOTIDE_BIOSYNTHETIC_PROCESS	4.69055e-15	-0.332038
GO_PROTEIN_LOCALIZATION_TO_GOLGI_APPARATUS	8.55191e-27	-0.443051
GO_POSITIVE_REGULATION_OF_PROTEIN_COMPLEX_ASSEMBLY	7.1867e-20	-0.382788
GO_REGULATION_OF_VIRAL_TRANSCRIPTION	1.2616e-23	-0.416978
GO_NEGATIVE_REGULATION_OF_PROTEIN_COMPLEX_DISASSEMBLY	5.44344e-18	-0.364046
GO_TUBE_FORMATION	7.19781e-25	-0.427483
GO_CELLULAR_RESPONSE_TO_STEROID_HORMONE_STIMULUS	2.99983e-37	-0.515922
GO_RIBONUCLEOPROTEIN_COMPLEX_BIOGENESIS	5.72585e-16	-0.342398
GO_POSITIVE_REGULATION_OF_TELOMERE_MAINTENANCE	1.27138e-13	-0.314946
GO_COENZYME_METABOLIC_PROCESS	1.0648e-26	-0.442299
GO_CELLULAR_LIPID_METABOLIC_PROCESS	3.40709e-34	-0.496378
GO_GDP_METABOLIC_PROCESS	1.92765e-24	-0.423911
GO_CELLULAR_RESPONSE_TO_DSRNA	7.62431e-22	-0.401256
GO_INTERSPECIES_INTERACTION_BETWEEN_ORGANISMS	7.04603e-14	-0.318084
GO_LAMELLIPODIUM_ORGANIZATION	4.5237e-21	-0.394161
GO_REGULATION_OF_HEART_RATE_BY_CARDIAC_CONDUCTION	3.26413e-19	-0.376372
GO_KETONE_BIOSYNTHETIC_PROCESS	8.92998e-14	-0.316828
GO_I_KAPPAB_PHOSPHORYLATION	1.57494e-12	-0.301129
GO_POSITIVE_REGULATION_OF_MRNA_3_END_PROCESSING	4.38418e-28	-0.453051
GO_REGULATION_OF_HISTONE_H3_K4_METHYLATION	1.82237e-19	-0.37886
GO_GLUCOSE_METABOLIC_PROCESS	9.13473e-32	-0.479891
GO_NEGATIVE_REGULATION_OF_VIRAL_ENTRY_INTO_HOST_CELL	7.28194e-14	-0.31791
GO_PURINE_NUCLEOBASE_METABOLIC_PROCESS	1.31261e-15	-0.338358
GO_MITOCHONDRIAL_FUSION	1.06755e-41	-0.542288
GO_REGULATION_OF_DEPHOSPHORYLATION	6.98772e-31	-0.473661
GO_CARBOHYDRATE_HOMEOSTASIS	2.57631e-27	-0.447129
GO_MONOCARBOXYLIC_ACID_TRANSPORT	1.20002e-25	-0.433872
GO_REGULATION_OF_CYTOSKELETON_ORGANIZATION	7.24729e-16	-0.341256
GO_CELL_CYCLE	2.46121e-15	-0.335256
GO_RESPONSE_TO_VITAMIN_E	9.09656e-30	-0.465617
GO_LYMPH_VESSEL_MORPHOGENESIS	1.82841e-13	-0.312995
GO_CARDIAC_MUSCLE_CELL_ACTION_POTENTIAL	5.32891e-23	-0.41155
GO_NEGATIVE_REGULATION_OF_CYTOSKELETON_ORGANIZATION	3.34922e-22	-0.404477
GO_NEGATIVE_REGULATION_OF_JNK_CASCADE	3.64868e-42	-0.544921
GO_TRACHEA_MORPHOGENESIS	5.80954e-31	-0.474232
GO_ENDOTHELIAL_CELL_PROLIFERATION	1.2831e-15	-0.338469
GO_LIPID_PHOSPHORYLATION	3.92728e-28	-0.453415
GO_CELLULAR_CARBOHYDRATE_METABOLIC_PROCESS	1.09315e-23	-0.417513
GO_CELLULAR_RESPONSE_TO_STARVATION	3.87532e-33	-0.489318
GO_VESICLE_MEDIATED_TRANSPORT_BETWEEN_ENDOSOMAL_COMPARTMENTS	1.15997e-40	-0.536352
GO_RESPONSE_TO_DRUG	1.0736e-13	-0.315848
GO_LIPID_BIOSYNTHETIC_PROCESS	1.27072e-38	-0.52431
GO_MEGAKARYOCYTE_DIFFERENTIATION	8.70347e-14	-0.316965
GO_CELLULAR_RESPONSE_TO_CALCIUM_ION	1.90467e-19	-0.378672
GO_POSITIVE_REGULATION_OF_CANONICAL_WNT_SIGNALING_PATHWAY	6.86029e-15	-0.330123
GO_GLOMERULAR_EPITHELIUM_DEVELOPMENT	1.41843e-15	-0.337977
GO_REGULATION_OF_NEURON_PROJECTION_DEVELOPMENT	4.7792e-16	-0.34327
GO_PIRNA_METABOLIC_PROCESS	9.55305e-15	0.328444
GO_VACUOLE_ORGANIZATION	9.2941e-37	-0.512865
GO_CARDIOCYTE_DIFFERENTIATION	1.53965e-14	-0.326005
GO_RESPONSE_TO_GROWTH_FACTOR	1.29197e-18	-0.370412
GO_MITOCHONDRION_ORGANIZATION	8.37564e-26	-0.435138
GO_HAIR_CELL_DIFFERENTIATION	2.65764e-22	-0.405376
GO_REGULATION_OF_STEM_CELL_PROLIFERATION	6.03743e-17	-0.353066
GO_REGULATION_OF_CHROMATIN_ORGANIZATION	9.22012e-21	-0.391275
GO_REGULATION_OF_MITOCHONDRIAL_MEMBRANE_POTENTIAL	5.57908e-18	-0.363936
GO_PERICARDIUM_DEVELOPMENT	1.02553e-19	-0.381294
GO_PEROXISOMAL_TRANSPORT	3.6644e-36	-0.509113
GO_POSITIVE_REGULATION_OF_ADHERENS_JUNCTION_ORGANIZATION	9.42938e-32	-0.479794
GO_ACTIVIN_RECEPTOR_SIGNALING_PATHWAY	1.6157e-17	-0.359134
GO_POSITIVE_REGULATION_OF_PROTEIN_ACETYLATION	6.76125e-28	-0.451613
GO_RENAL_SYSTEM_VASCULATURE_DEVELOPMENT	4.14594e-14	-0.320873
GO_DETECTION_OF_STIMULUS	1.54985e-23	0.416209
GO_ESTABLISHMENT_OF_PROTEIN_LOCALIZATION_TO_VACUOLE	1.81185e-34	-0.498185
GO_FUCOSE_METABOLIC_PROCESS	1.00676e-15	-0.339656
GO_APOPTOTIC_DNA_FRAGMENTATION	1.19712e-18	-0.370745
GO_NEGATIVE_REGULATION_OF_LIPID_STORAGE	1.56528e-16	-0.348598
GO_REGULATION_OF_MICROVILLUS_ORGANIZATION	7.47745e-34	-0.494113
GO_SCF_DEPENDENT_PROTEASOMAL_UBIQUITIN_DEPENDENT_PROTEIN_CATABOLIC_PROCESS	1.69066e-13	-0.313417
GO_NUCLEAR_TRANSCRIBED_MRNA_POLY_A_TAIL_SHORTENING	8.47746e-19	-0.37225
GO_CELLULAR_RESPONSE_TO_AMINO_ACID_STIMULUS	2.83613e-21	-0.396038
GO_NUCLEOTIDE_EXCISION_REPAIR_DNA_INCISION	2.22712e-14	-0.324104
GO_CERAMIDE_METABOLIC_PROCESS	1.2738e-22	-0.408218
GO_REGULATION_OF_LAMELLIPODIUM_ORGANIZATION	6.4324e-15	-0.330448
GO_REGULATION_OF_CELL_COMMUNICATION_BY_ELECTRICAL_COUPLING	7.48558e-31	-0.473448
GO_GLYCOSYL_COMPOUND_METABOLIC_PROCESS	1.64983e-18	-0.369339
GO_NUCLEAR_PORE_COMPLEX_ASSEMBLY	8.91509e-17	-0.351247
GO_PROTEIN_LOCALIZATION_TO_ORGANELLE	2.08544e-26	-0.439984
GO_ENDOCYTIC_RECYCLING	3.96474e-40	-0.533247
GO_CELLULAR_RESPONSE_TO_RADIATION	6.66177e-13	-0.305935
GO_POSITIVE_REGULATION_OF_TRANSCRIPTION_REGULATORY_REGION_DNA_BINDING	1.76781e-18	-0.369036
GO_POSITIVE_REGULATION_OF_DENDRITE_MORPHOGENESIS	4.23487e-25	-0.429389
GO_CELLULAR_RESPONSE_TO_KETONE	4.24152e-16	-0.343844
GO_NEGATIVE_REGULATION_OF_APOPTOTIC_SIGNALING_PATHWAY	1.10704e-17	-0.360851
GO_MULTICELLULAR_ORGANISMAL_HOMEOSTASIS	1.7564e-25	-0.432525
GO_NEGATIVE_REGULATION_OF_CELL_CYCLE_G1_S_PHASE_TRANSITION	9.12464e-13	-0.304188
GO_REGULATION_OF_MITOCHONDRIAL_OUTER_MEMBRANE_PERMEABILIZATION_INVOLVED_IN_APOPTOTIC_SIGNALING_PATHWAY	9.36599e-22	-0.400445
GO_REGULATION_OF_SIGNAL_TRANSDUCTION_BY_P53_CLASS_MEDIATOR	2.2098e-15	-0.33579
GO_REGULATION_OF_DELAYED_RECTIFIER_POTASSIUM_CHANNEL_ACTIVITY	7.11612e-14	-0.318031
GO_REGULATION_OF_CELLULAR_AMIDE_METABOLIC_PROCESS	2.5597e-30	-0.469619
GO_HISTONE_H2A_ACETYLATION	4.85085e-22	-0.403031
GO_CELLULAR_COMPONENT_MORPHOGENESIS	2.39943e-17	-0.357327
GO_CELL_AGING	4.45626e-14	-0.320495
GO_POSITIVE_REGULATION_OF_PROTEIN_MODIFICATION_PROCESS	7.06951e-16	-0.341377
GO_ENERGY_HOMEOSTASIS	9.9343e-38	-0.518881
GO_DEPHOSPHORYLATION	2.31167e-36	-0.510378
GO_EARLY_ENDOSOME_TO_GOLGI_TRANSPORT	7.15711e-31	-0.473587
GO_MORPHOGENESIS_OF_A_BRANCHING_STRUCTURE	1.90946e-13	-0.312761
GO_INTRACELLULAR_RECEPTOR_SIGNALING_PATHWAY	2.9085e-29	-0.461903
GO_HISTONE_MRNA_METABOLIC_PROCESS	3.41437e-13	-0.309608
GO_POSITIVE_REGULATION_OF_PROTEIN_DEPOLYMERIZATION	7.0467e-20	-0.382871
GO_MUSCLE_HYPERTROPHY	1.95891e-18	-0.368584
GO_HUMORAL_IMMUNE_RESPONSE_MEDIATED_BY_CIRCULATING_IMMUNOGLOBULIN	8.95913e-20	0.381863
GO_NEGATIVE_REGULATION_OF_PROTEIN_LOCALIZATION_TO_CELL_PERIPHERY	1.61857e-18	-0.369423
GO_NEGATIVE_REGULATION_OF_DEVELOPMENTAL_PROCESS	4.21595e-14	-0.320785
GO_ORGANIC_HYDROXY_COMPOUND_BIOSYNTHETIC_PROCESS	2.77401e-27	-0.44688
GO_RHYTHMIC_PROCESS	1.52086e-22	-0.407535
GO_STEROID_HORMONE_MEDIATED_SIGNALING_PATHWAY	1.08241e-40	-0.536526
GO_DETECTION_OF_LIGHT_STIMULUS_INVOLVED_IN_SENSORY_PERCEPTION	7.00728e-30	0.466445
GO_PROTEIN_LOCALIZATION_TO_CELL_SURFACE	1.19755e-23	-0.417173
GO_POSITIVE_REGULATION_OF_NEURON_MIGRATION	3.60455e-22	-0.40419
GO_REGULATION_OF_LONG_TERM_NEURONAL_SYNAPTIC_PLASTICITY	6.81359e-18	-0.363039
GO_HISTONE_MRNA_CATABOLIC_PROCESS	2.71496e-17	-0.35676
GO_ACETYL_COA_BIOSYNTHETIC_PROCESS	4.18027e-46	-0.566291
GO_RESPONSE_TO_ARSENIC_CONTAINING_SUBSTANCE	4.60281e-17	-0.354326
GO_REGULATION_OF_DNA_BIOSYNTHETIC_PROCESS	9.54171e-19	-0.371735
GO_FIBROBLAST_GROWTH_FACTOR_RECEPTOR_SIGNALING_PATHWAY	5.73412e-25	-0.428302
GO_CARDIOLIPIN_METABOLIC_PROCESS	2.0606e-35	-0.504324
GO_REGULATION_OF_MRNA_SPLICING_VIA_SPLICEOSOME	2.84096e-26	-0.438913
GO_REGULATION_OF_ANATOMICAL_STRUCTURE_MORPHOGENESIS	1.55164e-13	-0.313878
GO_REGULATION_OF_OXIDATIVE_STRESS_INDUCED_CELL_DEATH	3.7567e-24	-0.421467
GO_HEART_TRABECULA_FORMATION	1.36389e-15	-0.33817
GO_TOR_SIGNALING	8.5225e-34	-0.493735
GO_POSITIVE_REGULATION_OF_CHROMOSOME_ORGANIZATION	1.05349e-16	-0.350464
GO_REGULATION_OF_ATPASE_ACTIVITY	1.62142e-25	-0.432808
GO_NEGATIVE_REGULATION_OF_STRESS_ACTIVATED_PROTEIN_KINASE_SIGNALING_CASCADE	1.39141e-35	-0.50542
GO_REGULATION_OF_CELLULAR_RESPONSE_TO_STRESS	2.07924e-20	-0.387943
GO_POSITIVE_REGULATION_OF_EPITHELIAL_CELL_MIGRATION	2.57234e-23	-0.414306
GO_REGULATION_OF_ESTABLISHMENT_OR_MAINTENANCE_OF_CELL_POLARITY	5.34445e-41	-0.538293
GO_MYELIN_ASSEMBLY	1.74846e-18	-0.369084
GO_POSITIVE_REGULATION_OF_PROTEIN_DEACETYLATION	1.23905e-13	-0.315083
GO_HOMEOSTASIS_OF_NUMBER_OF_CELLS_WITHIN_A_TISSUE	8.20085e-14	-0.31728
GO_UROGENITAL_SYSTEM_DEVELOPMENT	4.51193e-22	-0.403314
GO_CELLULAR_RESPONSE_TO_ALCOHOL	2.85255e-18	-0.366924
GO_PEPTIDYL_TYROSINE_AUTOPHOSPHORYLATION	6.67743e-13	-0.305922
GO_CELL_JUNCTION_ASSEMBLY	3.32594e-27	-0.446266
GO_MACROMOLECULE_CATABOLIC_PROCESS	2.65756e-24	-0.422737
GO_INTERACTION_WITH_SYMBIONT	8.71235e-21	-0.391505
GO_SMOOTHENED_SIGNALING_PATHWAY	3.74825e-27	-0.445861
GO_ORGANIC_CATION_TRANSPORT	2.34465e-26	-0.439579
GO_SLEEP	3.01611e-15	0.334246
GO_URATE_METABOLIC_PROCESS	1.06437e-22	-0.408907
GO_PROTEIN_DEPHOSPHORYLATION	5.10329e-33	-0.488509
GO_REGULATION_OF_CELLULAR_PROTEIN_CATABOLIC_PROCESS	7.61025e-29	-0.458794
GO_REGULATION_OF_PROTEIN_AUTOPHOSPHORYLATION	1.80317e-23	-0.415642
GO_TETRAHYDROFOLATE_INTERCONVERSION	4.07994e-13	-0.308635
GO_REGULATION_OF_CELL_DEATH	4.02113e-14	-0.321032
GO_POSITIVE_REGULATION_OF_PROTEIN_IMPORT	5.8974e-15	-0.330886
GO_MONOVALENT_INORGANIC_CATION_HOMEOSTASIS	8.26485e-24	-0.418553
GO_GLIAL_CELL_FATE_COMMITMENT	1.18685e-33	-0.492775
GO_POSITIVE_REGULATION_OF_PROTEOLYSIS	2.193e-17	-0.357739
GO_REGULATION_OF_CILIUM_ASSEMBLY	5.30131e-20	-0.384062
GO_ACTIVATION_OF_PROTEIN_KINASE_B_ACTIVITY	2.50012e-21	-0.396543
GO_REGULATION_OF_TRANSLATIONAL_INITIATION_IN_RESPONSE_TO_STRESS	2.59953e-21	-0.396387
GO_HOMOLOGOUS_CHROMOSOME_SEGREGATION	1.62864e-24	0.424525
GO_MUSCLE_CELL_CELLULAR_HOMEOSTASIS	6.04097e-22	-0.402171
GO_NUCLEOSIDE_BISPHOSPHATE_BIOSYNTHETIC_PROCESS	1.61848e-45	-0.563199
GO_REGULATION_OF_FATTY_ACID_OXIDATION	3.45242e-29	-0.461351
GO_MORPHOGENESIS_OF_A_POLARIZED_EPITHELIUM	1.38496e-13	-0.314487
GO_POSITIVE_REGULATION_OF_SPROUTING_ANGIOGENESIS	3.90513e-15	-0.332956
GO_ESTABLISHMENT_OF_ENDOTHELIAL_BARRIER	1.5952e-30	-0.471097
GO_REGULATION_OF_MAP_KINASE_ACTIVITY	1.30911e-16	-0.349441
GO_NLS_BEARING_PROTEIN_IMPORT_INTO_NUCLEUS	2.31777e-20	-0.387496
GO_HISTONE_H3_K4_TRIMETHYLATION	1.46104e-13	-0.314201
GO_PRE_MIRNA_PROCESSING	3.50871e-17	-0.35558
GO_LYTIC_VACUOLE_ORGANIZATION	2.298e-25	-0.431571
GO_NEGATIVE_REGULATION_OF_RESPONSE_TO_STIMULUS	1.30837e-16	-0.349444
GO_DEVELOPMENTAL_CELL_GROWTH	3.83746e-20	-0.385408
GO_REGULATION_OF_SODIUM_ION_TRANSMEMBRANE_TRANSPORTER_ACTIVITY	1.01094e-40	-0.536697
GO_SPHINGOLIPID_BIOSYNTHETIC_PROCESS	2.83698e-25	-0.43082
GO_REGULATION_OF_PHOSPHOPROTEIN_PHOSPHATASE_ACTIVITY	5.58467e-28	-0.452248
GO_REGULATION_OF_TRANSLATIONAL_FIDELITY	2.38152e-15	-0.33542
GO_CYTOPLASMIC_PATTERN_RECOGNITION_RECEPTOR_SIGNALING_PATHWAY	5.16856e-17	-0.353788
GO_REGULATION_OF_STEROID_BIOSYNTHETIC_PROCESS	2.41535e-26	-0.439476
GO_NUCLEAR_ENVELOPE_ORGANIZATION	6.42105e-15	-0.330457
GO_CELLULAR_RESPONSE_TO_ENDOGENOUS_STIMULUS	2.01185e-25	-0.432043
GO_SCHWANN_CELL_DEVELOPMENT	1.4697e-27	-0.449019
GO_POSITIVE_REGULATION_OF_HISTONE_METHYLATION	7.53919e-17	-0.352031
GO_RNA_POLYADENYLATION	4.19071e-29	-0.460726
GO_NEUROTRANSMITTER_METABOLIC_PROCESS	1.27799e-16	-0.349555
GO_ORGANELLE_INHERITANCE	3.42965e-18	-0.366106
GO_ASPARTATE_FAMILY_AMINO_ACID_METABOLIC_PROCESS	1.15279e-24	-0.425781
GO_POSITIVE_REGULATION_OF_MUSCLE_TISSUE_DEVELOPMENT	4.8563e-17	-0.354077
GO_MRNA_METABOLIC_PROCESS	2.71155e-24	-0.422664
GO_RESPONSE_TO_THYROID_HORMONE	6.17197e-20	-0.383426
GO_PROTEIN_TRANSMEMBRANE_TRANSPORT	1.50847e-25	-0.433064
GO_PARAXIAL_MESODERM_DEVELOPMENT	4.78106e-13	-0.307765
GO_REGULATION_OF_TRANSLATIONAL_INITIATION	1.44791e-27	-0.449069
GO_PROTEIN_K63_LINKED_UBIQUITINATION	1.27923e-30	-0.471785
GO_NEGATIVE_REGULATION_OF_PHOSPHORYLATION	2.5102e-30	-0.46968
GO_NEGATIVE_REGULATION_OF_ENDOPLASMIC_RETICULUM_STRESS_INDUCED_INTRINSIC_APOPTOTIC_SIGNALING_PATHWAY	1.36655e-12	-0.301928
GO_REGULATION_OF_GENERATION_OF_PRECURSOR_METABOLITES_AND_ENERGY	1.26033e-29	-0.46458
GO_LIPID_CATABOLIC_PROCESS	7.63494e-19	-0.372705
GO_PROTEIN_LOCALIZATION_TO_SYNAPSE	3.90155e-16	-0.344246
GO_REGULATION_OF_SYNAPTIC_TRANSMISSION_GABAERGIC	1.16331e-28	-0.457412
GO_NUCLEOSIDE_MONOPHOSPHATE_METABOLIC_PROCESS	2.67399e-33	-0.490406
GO_ADHERENS_JUNCTION_ORGANIZATION	8.54128e-28	-0.450834
GO_EPITHELIAL_CELL_MORPHOGENESIS	2.44408e-19	-0.377609
GO_HISTONE_H4_K16_ACETYLATION	4.53086e-19	-0.374962
GO_CHRONIC_INFLAMMATORY_RESPONSE	5.398e-17	0.353586
GO_MEMBRANE_ORGANIZATION	2.81356e-28	-0.454516
GO_STEROL_TRANSPORT	7.29826e-19	-0.372901
GO_ORGANONITROGEN_COMPOUND_BIOSYNTHETIC_PROCESS	2.47997e-25	-0.4313
GO_REGULATION_OF_CHROMOSOME_ORGANIZATION	1.39868e-14	-0.326498
GO_BLASTOCYST_GROWTH	4.55091e-17	-0.354378
GO_REGULATION_OF_CELL_MATRIX_ADHESION	1.23427e-24	-0.425533
GO_VISUAL_BEHAVIOR	2.97815e-15	-0.334309
GO_LIPOSACCHARIDE_METABOLIC_PROCESS	3.61185e-21	-0.395067
GO_INTRACELLULAR_LIPID_TRANSPORT	1.70586e-30	-0.470888
GO_NEGATIVE_REGULATION_OF_FATTY_ACID_BIOSYNTHETIC_PROCESS	4.70821e-15	-0.332019
GO_NEGATIVE_REGULATION_OF_TELOMERE_MAINTENANCE	4.87599e-20	-0.384411
GO_RESPONSE_TO_DSRNA	7.29123e-20	-0.382728
GO_POSITIVE_REGULATION_OF_ACTIN_FILAMENT_POLYMERIZATION	2.3826e-13	-0.311565
GO_AMINE_CATABOLIC_PROCESS	8.3104e-13	-0.304708
GO_REGULATION_OF_STEROID_METABOLIC_PROCESS	6.19673e-32	-0.481064
GO_EPITHELIAL_CELL_DIFFERENTIATION_INVOLVED_IN_KIDNEY_DEVELOPMENT	5.51818e-21	-0.393358
GO_STEROL_BIOSYNTHETIC_PROCESS	1.469e-32	-0.485379
GO_DE_NOVO_PROTEIN_FOLDING	3.34098e-18	-0.366222
GO_MEMBRANE_PROTEIN_PROTEOLYSIS	3.80341e-15	-0.333088
GO_TUBE_MORPHOGENESIS	3.6417e-15	-0.333306
GO_ARP2_3_COMPLEX_MEDIATED_ACTIN_NUCLEATION	1.47407e-18	-0.369834
GO_RETINA_VASCULATURE_DEVELOPMENT_IN_CAMERA_TYPE_EYE	1.90221e-13	-0.312782
GO_POSITIVE_REGULATION_OF_MAP_KINASE_ACTIVITY	3.87526e-15	-0.332995
GO_CELL_PROJECTION_ORGANIZATION	1.52952e-25	-0.433015
GO_ISOPRENOID_BIOSYNTHETIC_PROCESS	9.28389e-33	-0.486741
GO_NEGATIVE_REGULATION_OF_PROTEIN_METABOLIC_PROCESS	1.39147e-24	-0.425098
GO_RETROGRADE_TRANSPORT_ENDOSOME_TO_GOLGI	3.95531e-33	-0.489258
GO_NEGATIVE_REGULATION_OF_NEURAL_PRECURSOR_CELL_PROLIFERATION	3.45391e-24	-0.421776
GO_MRNA_CIS_SPLICING_VIA_SPLICEOSOME	1.78559e-17	-0.358678
GO_REGULATION_OF_SPINDLE_ASSEMBLY	1.44015e-33	-0.492212
GO_PROTEIN_LOCALIZATION_TO_MITOCHONDRION	9.83547e-31	-0.472602
GO_NEGATIVE_REGULATION_OF_ENDOTHELIAL_CELL_PROLIFERATION	3.42593e-25	-0.430147
GO_MICROTUBULE_BASED_MOVEMENT	5.9184e-24	-0.419791
GO_PROTEIN_DNA_COMPLEX_SUBUNIT_ORGANIZATION	6.5618e-15	-0.330348
GO_MAINTENANCE_OF_PROTEIN_LOCATION_IN_NUCLEUS	2.68385e-22	-0.405338
GO_CELLULAR_RESPONSE_TO_ESTRADIOL_STIMULUS	5.84405e-15	-0.330932
GO_LOCOMOTORY_BEHAVIOR	1.0003e-16	-0.350707
GO_REGULATION_OF_PROTEIN_LOCALIZATION_TO_NUCLEUS	1.36956e-18	-0.370156
GO_NUCLEUS_ORGANIZATION	4.75085e-26	-0.437124
GO_MITOCHONDRION_MORPHOGENESIS	3.14139e-26	-0.438564
GO_COPPER_ION_HOMEOSTASIS	1.2584e-19	-0.38043
GO_STEM_CELL_DIFFERENTIATION	9.44507e-15	-0.328502
GO_ENDOPLASMIC_RETICULUM_ORGANIZATION	2.25567e-26	-0.439713
GO_SCHWANN_CELL_DIFFERENTIATION	2.878e-20	-0.386601
GO_NEGATIVE_REGULATION_OF_GTPASE_ACTIVITY	5.58048e-28	-0.452251
GO_COENZYME_A_BIOSYNTHETIC_PROCESS	3.65228e-28	-0.453655
GO_NEGATIVE_REGULATION_OF_DIGESTIVE_SYSTEM_PROCESS	4.35283e-33	0.488977
GO_NEURON_DIFFERENTIATION	6.40559e-17	-0.35279
GO_PROTEASOMAL_PROTEIN_CATABOLIC_PROCESS	8.00733e-26	-0.435296
GO_UDP_N_ACETYLGLUCOSAMINE_METABOLIC_PROCESS	2.17215e-15	-0.335876
GO_GOLGI_LOCALIZATION	3.26576e-25	-0.430318
GO_REGULATION_OF_CELL_PROJECTION_ASSEMBLY	1.10561e-25	-0.434161
GO_REGULATION_OF_CELLULAR_RESPIRATION	2.0614e-17	-0.358022
GO_REGULATION_OF_TELOMERE_CAPPING	3.97797e-15	-0.332864
GO_GOLGI_VESICLE_TRANSPORT	9.4976e-33	-0.486674
GO_GLIAL_CELL_DIFFERENTIATION	3.22133e-14	-0.322189
GO_NEURAL_TUBE_FORMATION	3.50802e-24	-0.421719
GO_PROTEIN_K63_LINKED_DEUBIQUITINATION	1.83869e-32	-0.48471
GO_REGULATION_OF_REACTIVE_OXYGEN_SPECIES_BIOSYNTHETIC_PROCESS	4.65305e-13	-0.307914
GO_POSITIVE_REGULATION_OF_FATTY_ACID_METABOLIC_PROCESS	4.925e-20	-0.384369
GO_CEREBELLAR_CORTEX_FORMATION	3.65232e-14	-0.321535
GO_HEART_GROWTH	1.6627e-15	-0.337195
GO_POSITIVE_REGULATION_OF_PROTEIN_SUMOYLATION	6.70941e-17	-0.352575
GO_NEGATIVE_REGULATION_OF_PROTEIN_ACETYLATION	2.17603e-26	-0.439837
GO_NUCLEAR_EXPORT	5.79624e-17	-0.353256
GO_NEGATIVE_REGULATION_OF_ERAD_PATHWAY	1.05644e-22	-0.408936
GO_RESPONSE_TO_TOXIC_SUBSTANCE	7.946e-13	-0.304958
GO_REGULATION_OF_PROTEIN_MODIFICATION_PROCESS	4.07774e-21	-0.394579
GO_CELL_MORPHOGENESIS_INVOLVED_IN_NEURON_DIFFERENTIATION	1.11561e-18	-0.371053
GO_STRIATUM_DEVELOPMENT	4.81797e-15	-0.331904
GO_EPITHELIAL_CELL_PROLIFERATION	9.64724e-17	-0.350877
GO_NEGATIVE_REGULATION_OF_PEPTIDYL_SERINE_PHOSPHORYLATION	6.79191e-21	-0.392517
GO_REGULATION_OF_COFACTOR_METABOLIC_PROCESS	2.83411e-25	-0.430824
GO_PHOSPHATIDYLGLYCEROL_ACYL_CHAIN_REMODELING	5.11756e-24	0.420328
GO_FIBRINOLYSIS	4.64898e-17	0.354279
GO_MONOCARBOXYLIC_ACID_CATABOLIC_PROCESS	9.47358e-39	-0.525077
GO_THIOESTER_BIOSYNTHETIC_PROCESS	3.10367e-45	-0.561701
GO_KERATINIZATION	8.35081e-19	0.372316
GO_POSITIVE_REGULATION_OF_CELL_DEVELOPMENT	3.27433e-14	-0.322104
GO_MONOSACCHARIDE_METABOLIC_PROCESS	4.84264e-26	-0.437057
GO_CELLULAR_CARBOHYDRATE_BIOSYNTHETIC_PROCESS	1.15768e-15	-0.338973
GO_TRANSMEMBRANE_RECEPTOR_PROTEIN_TYROSINE_KINASE_SIGNALING_PATHWAY	1.61891e-23	-0.416046
GO_NEGATIVE_REGULATION_OF_MUSCLE_HYPERTROPHY	1.92392e-15	-0.336476
GO_CELLULAR_RESPONSE_TO_PEPTIDE	2.30762e-27	-0.447501
GO_C_TERMINAL_PROTEIN_AMINO_ACID_MODIFICATION	3.19104e-14	-0.322239
GO_REGULATION_OF_ORGANELLE_ASSEMBLY	3.57132e-33	-0.489558
GO_CELLULAR_TRANSITION_METAL_ION_HOMEOSTASIS	3.37374e-14	-0.321949
GO_NEGATIVE_REGULATION_OF_DNA_METABOLIC_PROCESS	6.81754e-15	-0.330154
GO_RNA_3_END_PROCESSING	6.90795e-17	-0.352439
GO_RESPONSE_TO_ANTIBIOTIC	7.69293e-17	-0.351936
GO_CELLULAR_RESPONSE_TO_GLUCOSE_STARVATION	2.95507e-13	-0.310396
GO_REGULATION_OF_ENDOPLASMIC_RETICULUM_UNFOLDED_PROTEIN_RESPONSE	1.75762e-17	-0.35875
GO_POSITIVE_REGULATION_OF_TRANSPORT	1.95127e-13	-0.312644
GO_CEREBRAL_CORTEX_CELL_MIGRATION	1.42955e-19	-0.37989
GO_POSITIVE_REGULATION_OF_WNT_SIGNALING_PATHWAY	3.41803e-17	-0.355701
GO_REGULATION_OF_CELLULAR_COMPONENT_MOVEMENT	2.72065e-14	-0.323067
GO_CELLULAR_RESPONSE_TO_OSMOTIC_STRESS	1.22048e-17	-0.360409
GO_REGULATION_OF_DENDRITIC_SPINE_MORPHOGENESIS	4.90783e-17	-0.354028
GO_CELLULAR_COPPER_ION_HOMEOSTASIS	8.9874e-16	-0.340209
GO_LENS_MORPHOGENESIS_IN_CAMERA_TYPE_EYE	3.88234e-27	-0.445741
GO_ERAD_PATHWAY	2.94222e-27	-0.446681
GO_MYELIN_MAINTENANCE	9.72491e-22	-0.400296
GO_CELL_CELL_JUNCTION_ASSEMBLY	1.09576e-38	-0.524697
GO_MEMBRANE_LIPID_METABOLIC_PROCESS	1.44394e-28	-0.456706
GO_ACTIN_FILAMENT_ORGANIZATION	5.85509e-17	-0.353209
GO_CELL_VOLUME_HOMEOSTASIS	1.96656e-24	-0.423838
GO_GMP_METABOLIC_PROCESS	8.12893e-35	-0.500463
GO_RENAL_ABSORPTION	1.66822e-13	-0.313489
GO_POSITIVE_REGULATION_OF_MITOCHONDRIAL_OUTER_MEMBRANE_PERMEABILIZATION_INVOLVED_IN_APOPTOTIC_SIGNALING_PATHWAY	1.09395e-13	-0.315748
GO_PEPTIDYL_LYSINE_TRIMETHYLATION	5.1074e-23	-0.411711
GO_RRNA_CATABOLIC_PROCESS	5.33614e-13	-0.30716
GO_REGULATION_OF_CYTOPLASMIC_TRANSLATION	5.71672e-19	-0.373959
GO_DETECTION_OF_TEMPERATURE_STIMULUS_INVOLVED_IN_SENSORY_PERCEPTION	2.20296e-14	0.32416
GO_GENERATION_OF_PRECURSOR_METABOLITES_AND_ENERGY	4.04608e-18	-0.365371
GO_SULFUR_AMINO_ACID_METABOLIC_PROCESS	1.26144e-12	-0.302377
GO_POSITIVE_REGULATION_OF_T_CELL_APOPTOTIC_PROCESS	6.45681e-14	0.318545
GO_REGULATION_OF_HORMONE_METABOLIC_PROCESS	6.14981e-17	-0.35298
GO_PROTEIN_ACYLATION	1.22841e-38	-0.524398
GO_LOCALIZATION_WITHIN_MEMBRANE	1.62581e-23	-0.41603
GO_CYTOKINESIS	8.75046e-25	-0.426778
GO_REGULATION_OF_PROTEIN_EXIT_FROM_ENDOPLASMIC_RETICULUM	6.98697e-19	-0.37309
GO_HEME_BIOSYNTHETIC_PROCESS	2.0675e-17	-0.358009
GO_EPITHELIAL_CELL_DIFFERENTIATION_INVOLVED_IN_PROSTATE_GLAND_DEVELOPMENT	4.93032e-19	-0.374598
GO_PROTEIN_PALMITOYLATION	1.21205e-26	-0.441855
GO_REGULATION_OF_PROTEIN_SERINE_THREONINE_KINASE_ACTIVITY	5.41483e-16	-0.342667
GO_REGULATION_OF_TRANSPORT	5.87431e-16	-0.342274
GO_ESTABLISHMENT_OR_MAINTENANCE_OF_BIPOLAR_CELL_POLARITY	1.85267e-35	-0.504621
GO_REGULATION_OF_RESPONSE_TO_OXIDATIVE_STRESS	5.58187e-24	-0.420007
GO_POSITIVE_REGULATION_OF_PROTEIN_EXPORT_FROM_NUCLEUS	7.81853e-29	-0.458706
GO_GTP_METABOLIC_PROCESS	2.11504e-23	-0.415043
GO_PROTEIN_K48_LINKED_UBIQUITINATION	8.98298e-29	-0.458255
GO_NUCLEOTIDE_EXCISION_REPAIR_DNA_DUPLEX_UNWINDING	1.25005e-24	-0.425487
GO_MITOCHONDRION_LOCALIZATION	7.07799e-21	-0.39235
GO_MATURATION_OF_5_8S_RRNA	1.77144e-13	-0.313166
GO_ASPARTATE_METABOLIC_PROCESS	2.84801e-24	-0.422484
GO_REGULATION_OF_DENDRITE_EXTENSION	3.34604e-15	-0.333728
GO_DEVELOPMENTAL_GROWTH_INVOLVED_IN_MORPHOGENESIS	2.31227e-17	-0.357497
GO_REGULATION_OF_HISTONE_H4_ACETYLATION	2.63536e-28	-0.454731
GO_REGULATION_OF_CARDIAC_MUSCLE_CONTRACTION	1.68925e-18	-0.369236
GO_POSITIVE_REGULATION_OF_I_KAPPAB_KINASE_NF_KAPPAB_SIGNALING	4.69019e-16	-0.34336
GO_NEGATIVE_REGULATION_OF_OSTEOBLAST_DIFFERENTIATION	7.98336e-19	-0.372511
GO_REGULATION_OF_VIRAL_INDUCED_CYTOPLASMIC_PATTERN_RECOGNITION_RECEPTOR_SIGNALING_PATHWAY	9.16392e-30	-0.465594
GO_GLYCOSYLATION	3.98536e-23	-0.412652
GO_ANGIOGENESIS_INVOLVED_IN_WOUND_HEALING	2.07403e-15	-0.336104
GO_REGULATION_OF_RECEPTOR_RECYCLING	4.78506e-25	-0.428951
GO_REGULATION_OF_PROTEIN_COMPLEX_DISASSEMBLY	3.43944e-26	-0.438249
GO_NEGATIVE_REGULATION_OF_MYELOID_CELL_DIFFERENTIATION	5.02854e-13	-0.307487
GO_REGULATION_OF_MUSCLE_SYSTEM_PROCESS	5.92801e-16	-0.34223
GO_ACTIN_NUCLEATION	1.10355e-20	-0.390542
GO_CHROMATIN_REMODELING	3.59042e-14	-0.321624
GO_IMPORT_INTO_CELL	1.0086e-16	-0.350668
GO_ACTIN_CYTOSKELETON_REORGANIZATION	2.16047e-16	-0.34707
GO_PURINE_CONTAINING_COMPOUND_METABOLIC_PROCESS	3.18117e-32	-0.48307
GO_LIPID_LOCALIZATION	7.56118e-16	-0.34105
GO_HETEROCHROMATIN_ORGANIZATION	8.81109e-18	-0.361882
GO_GLAND_DEVELOPMENT	8.64862e-20	-0.382011
GO_BETA_CATENIN_TCF_COMPLEX_ASSEMBLY	6.73185e-21	-0.392553
GO_ACTIVATION_OF_PROTEIN_KINASE_ACTIVITY	9.202e-18	-0.361686
GO_REGULATION_OF_CELL_CYCLE_PROCESS	2.44431e-13	-0.311426
GO_ESTABLISHMENT_OR_MAINTENANCE_OF_CELL_POLARITY	1.67281e-29	-0.463676
GO_VESICLE_DOCKING	5.22675e-27	-0.444731
GO_OLIGODENDROCYTE_DIFFERENTIATION	9.04229e-14	-0.316762
GO_NEGATIVE_REGULATION_OF_CARDIAC_MUSCLE_TISSUE_DEVELOPMENT	1.94394e-23	-0.41536
GO_CEREBRAL_CORTEX_RADIALLY_ORIENTED_CELL_MIGRATION	6.6434e-21	-0.392607
GO_LYMPH_VESSEL_DEVELOPMENT	1.97491e-15	-0.336346
GO_POSITIVE_REGULATION_OF_EXTRINSIC_APOPTOTIC_SIGNALING_PATHWAY_VIA_DEATH_DOMAIN_RECEPTORS	1.63673e-15	-0.337273
GO_RRNA_MODIFICATION	2.58269e-14	-0.323337
GO_MICROVILLUS_ORGANIZATION	5.41344e-34	-0.495046
GO_FATTY_ACID_DERIVATIVE_BIOSYNTHETIC_PROCESS	1.25866e-32	-0.485838
GO_PYRUVATE_METABOLIC_PROCESS	1.18423e-18	-0.370793
GO_REGULATION_OF_POTASSIUM_ION_TRANSMEMBRANE_TRANSPORTER_ACTIVITY	3.07593e-27	-0.44653
GO_STEROL_METABOLIC_PROCESS	7.916e-14	-0.317468
GO_REGULATION_OF_POSTTRANSCRIPTIONAL_GENE_SILENCING	9.41237e-19	-0.371795
GO_CYTOLYSIS	2.69997e-21	0.396235
GO_NEURON_DEATH	1.28439e-16	-0.349531
GO_POSITIVE_REGULATION_OF_AUTOPHAGY	6.7932e-38	-0.519892
GO_SIGNAL_TRANSDUCTION_BY_PROTEIN_PHOSPHORYLATION	2.42784e-15	-0.335324
GO_POSITIVE_REGULATION_OF_ACTIN_FILAMENT_BUNDLE_ASSEMBLY	3.53004e-17	-0.355552
GO_2_OXOGLUTARATE_METABOLIC_PROCESS	2.75907e-34	-0.496983
GO_INOSITOL_PHOSPHATE_MEDIATED_SIGNALING	4.79926e-16	-0.34325
GO_REGULATION_OF_MEMBRANE_PERMEABILITY	3.6536e-26	-0.438039
GO_ANDROGEN_RECEPTOR_SIGNALING_PATHWAY	1.52758e-31	-0.478328
GO_NEGATIVE_REGULATION_OF_DNA_TEMPLATED_TRANSCRIPTION_ELONGATION	7.40345e-19	-0.372839
GO_REGULATION_OF_SPROUTING_ANGIOGENESIS	4.5233e-19	-0.374969
GO_CELLULAR_MACROMOLECULE_LOCALIZATION	1.64078e-31	-0.478111
GO_REGULATION_OF_CELLULAR_RESPONSE_TO_INSULIN_STIMULUS	6.71846e-24	-0.419321
GO_NEPHRON_DEVELOPMENT	9.5093e-16	-0.339934
GO_PURINE_CONTAINING_COMPOUND_CATABOLIC_PROCESS	2.21233e-25	-0.431706
GO_LIPID_OXIDATION	4.25042e-43	-0.550125
GO_DICARBOXYLIC_ACID_CATABOLIC_PROCESS	5.76568e-15	-0.331
GO_PATTERN_SPECIFICATION_PROCESS	5.63582e-15	-0.331115
GO_REGULATION_OF_ALCOHOL_BIOSYNTHETIC_PROCESS	7.27846e-26	-0.435631
GO_METHYLATION	1.10348e-30	-0.472245
GO_CELLULAR_RESPONSE_TO_REACTIVE_NITROGEN_SPECIES	9.95616e-27	-0.44253
GO_MELANOCYTE_DIFFERENTIATION	6.20199e-28	-0.4519
GO_UBIQUITIN_DEPENDENT_PROTEIN_CATABOLIC_PROCESS_VIA_THE_MULTIVESICULAR_BODY_SORTING_PATHWAY	5.1841e-49	-0.58111
GO_FATTY_ACID_TRANSPORT	2.37114e-19	-0.377739
GO_VENTRICULAR_TRABECULA_MYOCARDIUM_MORPHOGENESIS	3.30251e-23	-0.413363
GO_REGULATION_OF_CELL_SHAPE	2.99062e-13	-0.310331
GO_POSITIVE_REGULATION_OF_TRANSCRIPTION_FROM_RNA_POLYMERASE_II_PROMOTER_INVOLVED_IN_CELLULAR_RESPONSE_TO_CHEMICAL_STIMULUS	1.35853e-19	-0.380106
GO_POSITIVE_REGULATION_OF_LAMELLIPODIUM_ORGANIZATION	4.1091e-19	-0.375383
GO_ORGANELLE_LOCALIZATION	6.95257e-26	-0.435792
GO_PROSTANOID_METABOLIC_PROCESS	2.85781e-19	-0.376941
GO_MEMBRANE_REPOLARIZATION	1.68764e-13	-0.313426
GO_NEUROTROPHIN_TRK_RECEPTOR_SIGNALING_PATHWAY	4.0093e-18	-0.365411
GO_MACROMOLECULE_METHYLATION	4.98571e-27	-0.444892
GO_STRESS_ACTIVATED_PROTEIN_KINASE_SIGNALING_CASCADE	1.04808e-22	-0.408967
GO_RESPONSE_TO_FOLIC_ACID	9.54997e-14	-0.316472
GO_REACTIVE_OXYGEN_SPECIES_METABOLIC_PROCESS	3.16615e-13	-0.31002
GO_REGULATION_OF_AUTOPHAGOSOME_ASSEMBLY	4.33814e-45	-0.560927
GO_POSITIVE_REGULATION_OF_MULTI_ORGANISM_PROCESS	4.33854e-18	-0.365059
GO_REGULATION_OF_BINDING	8.11283e-20	-0.38228
GO_REGULATION_OF_RHO_PROTEIN_SIGNAL_TRANSDUCTION	4.35317e-16	-0.343719
GO_PROTEIN_AUTOPHOSPHORYLATION	3.34445e-19	-0.376267
GO_CELLULAR_COMPONENT_DISASSEMBLY	5.17649e-23	-0.41166
GO_MUSCLE_CELL_DIFFERENTIATION	1.23381e-14	-0.327139
GO_PHOSPHATIDYLCHOLINE_ACYL_CHAIN_REMODELING	4.86133e-21	0.39387
GO_RNA_LOCALIZATION	1.1659e-17	-0.360616
GO_HISTONE_H4_ACETYLATION	1.08356e-29	-0.465061
GO_MATING_BEHAVIOR	5.5153e-23	-0.411419
GO_REGULATION_OF_PROTEIN_POLYUBIQUITINATION	5.85354e-16	-0.342291
GO_PEPTIDYL_ARGININE_METHYLATION	2.72897e-23	-0.414084
GO_NEGATIVE_REGULATION_OF_OXIDATIVE_STRESS_INDUCED_INTRINSIC_APOPTOTIC_SIGNALING_PATHWAY	2.31686e-21	-0.396847
GO_POSITIVE_REGULATION_OF_TRANSMEMBRANE_RECEPTOR_PROTEIN_SERINE_THREONINE_KINASE_SIGNALING_PATHWAY	1.51251e-14	-0.326096
GO_REGULATION_OF_ORGANELLE_ORGANIZATION	3.31814e-21	-0.395408
GO_BRANCHING_MORPHOGENESIS_OF_AN_EPITHELIAL_TUBE	6.45667e-15	-0.330429
GO_REGULATION_OF_RAS_PROTEIN_SIGNAL_TRANSDUCTION	2.65709e-17	-0.356859
GO_POSITIVE_REGULATION_OF_DENDRITIC_SPINE_DEVELOPMENT	1.62526e-13	-0.313629
GO_POSITIVE_REGULATION_OF_VIRAL_PROCESS	2.32609e-21	-0.396831
GO_REGULATION_OF_PROTEOLYSIS	7.07816e-13	-0.305599
GO_ENDOCYTOSIS	3.88283e-17	-0.355113
GO_PROTEIN_LOCALIZATION_TO_NUCLEUS	4.09095e-20	-0.385142
GO_PEPTIDE_CATABOLIC_PROCESS	9.46321e-22	-0.400404
GO_RAC_PROTEIN_SIGNAL_TRANSDUCTION	3.31654e-25	-0.430263
GO_NEGATIVE_REGULATION_OF_POTASSIUM_ION_TRANSMEMBRANE_TRANSPORT	3.2927e-16	-0.34506
GO_REGULATION_OF_CELLULAR_PROTEIN_LOCALIZATION	5.33509e-28	-0.4524
GO_REGULATION_OF_TELOMERE_MAINTENANCE_VIA_TELOMERE_LENGTHENING	8.28499e-19	-0.37235
GO_NEGATIVE_REGULATION_OF_VIRAL_RELEASE_FROM_HOST_CELL	8.72026e-31	-0.472975
GO_SERINE_FAMILY_AMINO_ACID_METABOLIC_PROCESS	2.11271e-21	-0.397215
GO_RNA_SPLICING	2.07334e-21	-0.39729
GO_POSITIVE_REGULATION_OF_PROTEIN_POLYMERIZATION	8.66978e-20	-0.382001
GO_REGULATION_OF_MUSCLE_ADAPTATION	1.73033e-19	-0.37908
GO_MITOCHONDRION_DISTRIBUTION	4.03029e-27	-0.445615
GO_PEPTIDYL_METHIONINE_MODIFICATION	4.25271e-36	-0.508703
GO_CARBOHYDRATE_DERIVATIVE_TRANSPORT	1.17912e-12	-0.302756
GO_DEFINITIVE_HEMOPOIESIS	6.95913e-23	-0.410533
GO_POSITIVE_REGULATION_OF_CELL_SUBSTRATE_ADHESION	6.14989e-13	-0.306377
GO_REGULATION_OF_INTRACELLULAR_TRANSPORT	9.26429e-31	-0.472788
GO_CELLULAR_HOMEOSTASIS	3.65644e-13	-0.309234
GO_POSITIVE_REGULATION_OF_MULTICELLULAR_ORGANISM_GROWTH	4.12474e-21	-0.394533
GO_MEMBRANE_LIPID_BIOSYNTHETIC_PROCESS	2.92933e-29	-0.46188
GO_POSITIVE_REGULATION_OF_DEPHOSPHORYLATION	3.1762e-29	-0.461619
GO_PROTEIN_INSERTION_INTO_MEMBRANE	7.18139e-14	-0.317983
GO_POSITIVE_REGULATION_OF_CELL_CYCLE_G1_S_PHASE_TRANSITION	3.51813e-17	-0.355568
GO_NEGATIVE_REGULATION_OF_TRANSMEMBRANE_RECEPTOR_PROTEIN_SERINE_THREONINE_KINASE_SIGNALING_PATHWAY	7.96049e-16	-0.3408
GO_PEPTIDYL_LYSINE_METHYLATION	5.05023e-21	-0.393716
GO_HISTONE_H3_ACETYLATION	3.51744e-26	-0.438171
GO_RESPONSE_TO_OSMOTIC_STRESS	4.38874e-25	-0.429261
GO_MUSCLE_CELL_MIGRATION	8.07775e-13	-0.304866
GO_RNA_PHOSPHODIESTER_BOND_HYDROLYSIS_EXONUCLEOLYTIC	8.29724e-22	-0.400922
GO_TRANSCYTOSIS	4.24319e-26	-0.437518
GO_EPITHELIAL_CELL_MATURATION	1.74284e-18	-0.369098
GO_REGULATION_OF_CELL_DEVELOPMENT	9.68207e-13	-0.303857
GO_ESTABLISHMENT_OF_PROTEIN_LOCALIZATION_TO_PLASMA_MEMBRANE	3.11264e-43	-0.550872
GO_REGULATION_OF_MEMBRANE_REPOLARIZATION	2.78162e-15	-0.334649
GO_NEGATIVE_REGULATION_OF_ORGANELLE_ORGANIZATION	7.1083e-21	-0.392332
GO_PEPTIDYL_LYSINE_DIMETHYLATION	1.5685e-19	-0.379497
GO_PROTEIN_IMPORT_INTO_PEROXISOME_MATRIX	1.95981e-39	-0.529161
GO_POSITIVE_REGULATION_OF_ATPASE_ACTIVITY	6.09895e-29	-0.459512
GO_POSITIVE_REGULATION_OF_RECEPTOR_RECYCLING	2.99628e-23	-0.413731
GO_RESPONSE_TO_MISFOLDED_PROTEIN	5.97199e-29	-0.45958
GO_TRANSMEMBRANE_TRANSPORT	2.57776e-18	-0.367372
GO_REGULATION_OF_GENE_EXPRESSION_EPIGENETIC	3.87321e-20	-0.385369
GO_NEGATIVE_REGULATION_OF_NEURON_DEATH	2.87727e-18	-0.366885
GO_NEGATIVE_REGULATION_OF_CELLULAR_COMPONENT_ORGANIZATION	2.45501e-18	-0.367588
GO_REGULATION_OF_FILOPODIUM_ASSEMBLY	5.3223e-23	-0.411554
GO_NUCLEAR_TRANSCRIBED_MRNA_CATABOLIC_PROCESS_EXONUCLEOLYTIC	1.73583e-15	-0.336983
GO_NEGATIVE_REGULATION_OF_RYANODINE_SENSITIVE_CALCIUM_RELEASE_CHANNEL_ACTIVITY	4.71029e-22	-0.403146
GO_POSITIVE_REGULATION_OF_NITRIC_OXIDE_SYNTHASE_ACTIVITY	2.07133e-16	-0.34727
GO_MESONEPHROS_DEVELOPMENT	1.4872e-15	-0.337744
GO_REGULATION_OF_DENDRITE_DEVELOPMENT	2.54665e-29	-0.46233
GO_RESPONSE_TO_LIGHT_STIMULUS	4.43382e-22	-0.403382
GO_REGULATION_OF_ACTIVIN_RECEPTOR_SIGNALING_PATHWAY	4.96839e-24	-0.420437
GO_CELLULAR_RESPONSE_TO_MECHANICAL_STIMULUS	1.33172e-13	-0.314697
GO_POSITIVE_REGULATION_OF_OXIDATIVE_STRESS_INDUCED_CELL_DEATH	8.23495e-13	-0.304759
GO_GLUCOSE_CATABOLIC_PROCESS	2.0578e-16	-0.347301
GO_REGULATION_OF_CAMP_DEPENDENT_PROTEIN_KINASE_ACTIVITY	8.24746e-24	-0.418561
GO_NEGATIVE_REGULATION_OF_CELL_CYCLE	2.52484e-13	-0.31125
GO_POSITIVE_REGULATION_OF_CYCLIN_DEPENDENT_PROTEIN_KINASE_ACTIVITY	2.01542e-15	-0.336246
GO_FOLIC_ACID_METABOLIC_PROCESS	1.12375e-21	-0.399724
GO_CENTRAL_NERVOUS_SYSTEM_DEVELOPMENT	1.62566e-19	-0.379345
GO_REGULATION_OF_CARBOHYDRATE_CATABOLIC_PROCESS	4.55599e-24	-0.420757
GO_RESPONSE_TO_OXIDATIVE_STRESS	1.11118e-20	-0.390513
GO_REGULATION_OF_JUN_KINASE_ACTIVITY	1.15091e-14	-0.327495
GO_PHOSPHOLIPID_EFFLUX	7.72989e-16	0.340943
GO_REGULATION_OF_PHOSPHORUS_METABOLIC_PROCESS	4.26594e-19	-0.375222
GO_TRNA_PROCESSING	9.21384e-21	-0.391277
GO_RECEPTOR_CATABOLIC_PROCESS	1.10618e-22	-0.40876
GO_SIGNAL_PEPTIDE_PROCESSING	4.08566e-26	-0.43765
GO_SODIUM_ION_TRANSPORT	3.46681e-25	-0.430105
GO_APOPTOTIC_MITOCHONDRIAL_CHANGES	4.24435e-17	-0.354701
GO_PROTEIN_EXIT_FROM_ENDOPLASMIC_RETICULUM	5.08186e-13	-0.307429
GO_GENE_SILENCING_BY_RNA	7.83729e-20	-0.382425
GO_TEMPERATURE_HOMEOSTASIS	8.82984e-26	-0.434953
GO_PROTEIN_O_LINKED_GLYCOSYLATION	1.12541e-16	-0.350153
GO_POSITIVE_REGULATION_OF_SYNAPTIC_TRANSMISSION_GABAERGIC	2.66211e-15	-0.334867
GO_CIRCULATORY_SYSTEM_DEVELOPMENT	1.03765e-14	-0.328023
GO_POSITIVE_REGULATION_OF_GLUCONEOGENESIS	9.12778e-27	-0.442828
GO_EMBRYONIC_CAMERA_TYPE_EYE_DEVELOPMENT	1.99441e-15	-0.336298
GO_POSITIVE_REGULATION_OF_DNA_TEMPLATED_TRANSCRIPTION_ELONGATION	1.2686e-26	-0.441698
GO_N_TERMINAL_PROTEIN_AMINO_ACID_MODIFICATION	7.56464e-29	-0.458813
GO_NUCLEOTIDE_EXCISION_REPAIR_PREINCISION_COMPLEX_STABILIZATION	5.10718e-24	-0.420336
GO_EMBRYONIC_PLACENTA_MORPHOGENESIS	4.47019e-14	-0.320478
GO_REGULATION_OF_ERAD_PATHWAY	2.11668e-26	-0.439933
GO_CYTOSKELETON_DEPENDENT_INTRACELLULAR_TRANSPORT	7.70673e-39	-0.525615
GO_MANNOSYLATION	3.73126e-44	-0.555906
GO_POSITIVE_REGULATION_OF_PROTEIN_TARGETING_TO_MEMBRANE	6.1714e-24	-0.419636
GO_BILE_ACID_METABOLIC_PROCESS	2.41203e-32	-0.483899
GO_REGULATION_OF_SODIUM_ION_TRANSMEMBRANE_TRANSPORT	1.36271e-39	-0.530095
GO_DEVELOPMENTAL_MATURATION	1.1314e-13	-0.315569
GO_ALCOHOL_BIOSYNTHETIC_PROCESS	2.48469e-34	-0.497282
GO_ADIPOSE_TISSUE_DEVELOPMENT	2.40988e-38	-0.522631
GO_PROTEIN_TARGETING_TO_LYSOSOME	3.85004e-24	-0.421377
GO_NEGATIVE_REGULATION_OF_SIGNAL_TRANSDUCTION_IN_ABSENCE_OF_LIGAND	2.05723e-20	-0.387987
GO_NEGATIVE_REGULATION_OF_PROTEIN_MODIFICATION_PROCESS	1.97283e-29	-0.463148
GO_RESPONSE_TO_UV_B	5.37958e-20	-0.384
GO_CELLULAR_RESPONSE_TO_DRUG	2.82527e-14	-0.322871
GO_AUTOPHAGOSOME_ORGANIZATION	2.1044e-39	-0.528978
GO_POSITIVE_REGULATION_OF_BLOOD_VESSEL_ENDOTHELIAL_CELL_MIGRATION	2.27017e-20	-0.387581
GO_ERYTHROCYTE_DEVELOPMENT	1.19227e-31	-0.479082
GO_CELLULAR_RESPONSE_TO_DNA_DAMAGE_STIMULUS	1.07432e-15	-0.339339
GO_POLYOL_BIOSYNTHETIC_PROCESS	1.30658e-27	-0.449413
GO_ENDODERMAL_CELL_FATE_COMMITMENT	8.76151e-26	-0.43498
GO_RESPONSE_TO_STARVATION	1.51895e-34	-0.498687
GO_REGULATION_OF_GTPASE_ACTIVITY	3.98538e-21	-0.394671
GO_REGULATION_OF_GLUCONEOGENESIS	5.71393e-30	-0.467091
GO_POST_EMBRYONIC_DEVELOPMENT	4.41809e-30	-0.467903
GO_CORTICAL_CYTOSKELETON_ORGANIZATION	4.37669e-18	-0.36502
GO_THYROID_GLAND_DEVELOPMENT	6.62694e-23	-0.41072
GO_NEURAL_TUBE_PATTERNING	6.472e-15	-0.330417
GO_RESPONSE_TO_MANGANESE_ION	9.6755e-20	-0.381539
GO_CELL_CYCLE_PROCESS	4.82868e-13	-0.30771
GO_POSITIVE_REGULATION_OF_MUSCLE_CELL_APOPTOTIC_PROCESS	7.84687e-17	-0.351844
GO_REGULATION_OF_GENE_SILENCING	1.59853e-16	-0.348498
GO_POSITIVE_REGULATION_OF_AMINO_ACID_TRANSPORT	4.17237e-20	-0.38506
GO_PRIMARY_ALCOHOL_METABOLIC_PROCESS	2.25304e-21	-0.396959
GO_RNA_INTERFERENCE	2.35756e-18	-0.367767
GO_POSITIVE_REGULATION_OF_ESTABLISHMENT_OF_PROTEIN_LOCALIZATION	3.76743e-15	-0.333136
GO_REGULATION_OF_TELOMERASE_ACTIVITY	4.26749e-20	-0.384966
GO_REGULATION_OF_CELL_AGING	1.17749e-14	-0.327378
GO_CELL_GROWTH	5.54127e-23	-0.411401
GO_COFACTOR_BIOSYNTHETIC_PROCESS	2.94089e-29	-0.461867
GO_POSITIVE_REGULATION_OF_AXONOGENESIS	1.42226e-12	-0.301703
GO_TRANSMEMBRANE_RECEPTOR_PROTEIN_SERINE_THREONINE_KINASE_SIGNALING_PATHWAY	2.19802e-14	-0.324172
GO_CHAPERONE_MEDIATED_PROTEIN_FOLDING	4.97157e-14	-0.319921
GO_CELLULAR_RESPONSE_TO_REACTIVE_OXYGEN_SPECIES	4.29019e-19	-0.375197
GO_POSITIVE_REGULATION_OF_PHOSPHATASE_ACTIVITY	8.21771e-24	-0.418574
GO_CELLULAR_RESPONSE_TO_OXIDATIVE_STRESS	1.38481e-20	-0.389613
GO_NEURAL_CREST_CELL_DIFFERENTIATION	1.59654e-15	-0.337395
GO_MICROTUBULE_POLYMERIZATION	1.0713e-24	-0.426046
GO_OLIGOSACCHARIDE_LIPID_INTERMEDIATE_BIOSYNTHETIC_PROCESS	1.90904e-21	-0.39762
GO_RESPONSE_TO_LAMINAR_FLUID_SHEAR_STRESS	1.59233e-16	-0.348517
GO_RESPONSE_TO_LEAD_ION	1.46073e-34	-0.498799
GO_DEFENSE_RESPONSE_TO_BACTERIUM	2.79672e-16	0.34584
GO_ALCOHOL_CATABOLIC_PROCESS	5.55272e-32	-0.481395
GO_REGULATION_OF_CATION_TRANSMEMBRANE_TRANSPORT	1.62496e-13	-0.31363
GO_NEPHRIC_DUCT_MORPHOGENESIS	2.21296e-16	-0.346956
GO_POSITIVE_REGULATION_OF_NEURON_PROJECTION_DEVELOPMENT	2.71146e-19	-0.377166
GO_IRON_ION_HOMEOSTASIS	7.19933e-28	-0.451404
GO_PROTEOLYSIS	1.48793e-21	-0.398611
GO_SYNAPSIS	4.18471e-16	0.343909
GO_ORGANELLE_DISASSEMBLY	1.81081e-38	-0.523382
GO_REGULATION_OF_ER_TO_GOLGI_VESICLE_MEDIATED_TRANSPORT	2.73413e-27	-0.446929
GO_RESPONSE_TO_IRON_ION	3.52205e-17	-0.355563
GO_PHOSPHATIDYLINOSITOL_3_KINASE_SIGNALING	5.67033e-21	-0.393248
GO_PYRIMIDINE_CONTAINING_COMPOUND_BIOSYNTHETIC_PROCESS	8.91522e-17	-0.351246
GO_REGULATION_OF_WNT_SIGNALING_PATHWAY_PLANAR_CELL_POLARITY_PATHWAY	4.83791e-14	-0.320064
GO_NEUROTROPHIN_SIGNALING_PATHWAY	1.12434e-25	-0.434102
GO_NEGATIVE_REGULATION_OF_VIRAL_TRANSCRIPTION	4.3544e-16	-0.343718
GO_FILOPODIUM_ASSEMBLY	4.99281e-20	-0.384312
GO_RESPONSE_TO_TOPOLOGICALLY_INCORRECT_PROTEIN	9.53653e-17	-0.350931
GO_NEGATIVE_REGULATION_OF_HOMOTYPIC_CELL_CELL_ADHESION	4.82987e-13	-0.307709
GO_POSITIVE_REGULATION_OF_ERAD_PATHWAY	1.54216e-18	-0.369636
GO_CELLULAR_RESPONSE_TO_ABIOTIC_STIMULUS	2.54105e-16	-0.346298
GO_RESPONSE_TO_HYDROGEN_PEROXIDE	1.33795e-15	-0.338264
GO_REGULATION_OF_DEVELOPMENTAL_PIGMENTATION	1.49036e-22	-0.407613
GO_NEGATIVE_REGULATION_OF_STRIATED_MUSCLE_CELL_APOPTOTIC_PROCESS	2.92324e-37	-0.515992
GO_INNER_EAR_RECEPTOR_CELL_DEVELOPMENT	1.41379e-21	-0.398814
GO_DEVELOPMENTAL_GROWTH	5.68125e-17	-0.353349
GO_REGULATION_OF_PROTEIN_TARGETING	1.8849e-34	-0.498072
GO_HISTONE_H3_DEACETYLATION	3.238e-22	-0.404608
GO_REGULATION_OF_SYNAPTIC_VESICLE_TRANSPORT	4.73021e-23	-0.412003
GO_REGULATION_OF_DNA_TEMPLATED_TRANSCRIPTION_ELONGATION	4.43428e-29	-0.460543
GO_LENS_DEVELOPMENT_IN_CAMERA_TYPE_EYE	2.25377e-14	-0.324042
GO_NEGATIVE_REGULATION_OF_CATABOLIC_PROCESS	9.31125e-32	-0.479833
GO_REGULATION_OF_OXIDATIVE_STRESS_INDUCED_INTRINSIC_APOPTOTIC_SIGNALING_PATHWAY	6.55814e-20	-0.383172
GO_REGULATION_OF_RESPONSE_TO_REACTIVE_OXYGEN_SPECIES	3.74827e-15	-0.333162
GO_NEGATIVE_REGULATION_OF_INTRACELLULAR_TRANSPORT	5.241e-22	-0.402728
GO_REGULATION_OF_BICELLULAR_TIGHT_JUNCTION_ASSEMBLY	4.64415e-17	-0.354284
GO_INTESTINAL_ABSORPTION	1.26711e-14	-0.327003
GO_NEGATIVE_REGULATION_OF_KERATINOCYTE_PROLIFERATION	9.971e-30	-0.465326
GO_LAMELLIPODIUM_ASSEMBLY	1.90886e-21	-0.39762
GO_RESPONSE_TO_WATER_DEPRIVATION	1.43893e-15	-0.337906
GO_ANATOMICAL_STRUCTURE_HOMEOSTASIS	3.25566e-16	-0.345114
GO_RENAL_SYSTEM_PROCESS	1.56906e-26	-0.440966
GO_POSITIVE_REGULATION_OF_ORGANELLE_ASSEMBLY	2.35144e-20	-0.387436
GO_LUNG_ALVEOLUS_DEVELOPMENT	8.27717e-13	-0.304731
GO_SPLEEN_DEVELOPMENT	1.21601e-17	-0.360425
GO_RHO_PROTEIN_SIGNAL_TRANSDUCTION	1.28702e-16	-0.349522
GO_NEUROPEPTIDE_SIGNALING_PATHWAY	6.57985e-26	0.435985
GO_ACTIVATION_OF_PROTEIN_KINASE_A_ACTIVITY	5.93665e-24	-0.419779
GO_AMP_METABOLIC_PROCESS	6.92258e-15	-0.330077
GO_REGULATION_OF_RNA_SPLICING	2.86971e-25	-0.43078
GO_NEGATIVE_REGULATION_OF_MITOCHONDRION_ORGANIZATION	2.33275e-34	-0.497463
GO_REGULATION_OF_HISTONE_H3_K9_ACETYLATION	5.1189e-17	-0.353833
GO_INTRACELLULAR_ESTROGEN_RECEPTOR_SIGNALING_PATHWAY	1.00396e-26	-0.442501
GO_CARDIAC_CELL_DEVELOPMENT	2.75617e-15	-0.334694
GO_RESPONSE_TO_CALCIUM_ION	2.94788e-17	-0.356382
GO_REGULATION_OF_TRANSCRIPTION_INITIATION_FROM_RNA_POLYMERASE_II_PROMOTER	4.40622e-32	-0.482092
GO_RESPONSE_TO_ACTIVITY	1.84067e-29	-0.46337
GO_ORGANELLE_FUSION	5.30321e-31	-0.474513
GO_REGULATION_OF_CELL_MORPHOGENESIS	2.71222e-17	-0.356765
GO_ACUTE_PHASE_RESPONSE	8.62345e-23	0.409714
GO_NEGATIVE_REGULATION_OF_PROTEIN_SERINE_THREONINE_KINASE_ACTIVITY	2.1562e-21	-0.397134
GO_TRNA_MODIFICATION	1.12148e-21	-0.399732
GO_CYTOSOLIC_TRANSPORT	1.54273e-34	-0.498643
GO_INOSITOL_LIPID_MEDIATED_SIGNALING	1.08018e-22	-0.408851
GO_POSITIVE_REGULATION_OF_ACTIN_FILAMENT_DEPOLYMERIZATION	2.03051e-23	-0.415196
GO_DNA_CATABOLIC_PROCESS_ENDONUCLEOLYTIC	5.70649e-13	-0.30679
GO_LACTATION	3.29253e-17	-0.355873
GO_REGULATION_OF_NUCLEAR_TRANSCRIBED_MRNA_CATABOLIC_PROCESS_DEADENYLATION_DEPENDENT_DECAY	4.34785e-19	-0.37514
GO_PIGMENT_ACCUMULATION	1.84119e-18	-0.368857
GO_CYTOSKELETON_DEPENDENT_CYTOKINESIS	2.53243e-18	-0.36745
GO_QUINONE_METABOLIC_PROCESS	1.16243e-18	-0.370874
GO_POSITIVE_REGULATION_OF_CELL_MORPHOGENESIS_INVOLVED_IN_DIFFERENTIATION	5.43267e-17	-0.353557
GO_POSITIVE_REGULATION_OF_SODIUM_ION_TRANSMEMBRANE_TRANSPORTER_ACTIVITY	4.34333e-38	-0.521077
GO_GOLGI_ORGANIZATION	9.03468e-28	-0.450647
GO_POSITIVE_REGULATION_OF_CELL_PROJECTION_ORGANIZATION	4.11518e-20	-0.385117
GO_PROTEIN_HETEROOLIGOMERIZATION	1.40864e-13	-0.314397
GO_REGULATION_OF_APOPTOTIC_SIGNALING_PATHWAY	2.35974e-15	-0.335465
GO_ACTIVATION_OF_MAPKK_ACTIVITY	8.50643e-27	-0.443069
GO_POSITIVE_REGULATION_OF_PROTEIN_MODIFICATION_BY_SMALL_PROTEIN_CONJUGATION_OR_REMOVAL	4.7525e-23	-0.411985
GO_PROTEIN_TARGETING_TO_MITOCHONDRION	3.66669e-29	-0.461157
GO_RESPONSE_TO_REACTIVE_OXYGEN_SPECIES	1.67649e-17	-0.358966
GO_NEGATIVE_REGULATION_OF_MRNA_SPLICING_VIA_SPLICEOSOME	9.12378e-14	-0.316714
GO_RESPONSE_TO_NITRIC_OXIDE	1.00765e-12	-0.303635
GO_REGULATION_OF_FATTY_ACID_BETA_OXIDATION	9.23175e-20	-0.381736
GO_REGULATION_OF_STEM_CELL_DIFFERENTIATION	6.81003e-13	-0.305813
GO_BRAIN_MORPHOGENESIS	4.25971e-27	-0.445427
GO_FILOPODIUM	3.19661e-21	-0.395558
GO_NUCLEAR_CHROMOSOME_TELOMERIC_REGION	1.10919e-14	-0.327683
GO_AGGRESOME	9.76683e-18	-0.361417
GO_MULTIVESICULAR_BODY	1.53153e-16	-0.348701
GO_RNA_CAP_BINDING_COMPLEX	2.21659e-25	-0.431699
GO_CHROMOSOME	4.50759e-13	-0.308088
GO_NUCLEAR_ENVELOPE	1.70027e-28	-0.456171
GO_RETROMER_COMPLEX	6.9068e-31	-0.473697
GO_NUCLEAR_EXOSOME_RNASE_COMPLEX_	2.99422e-13	-0.310324
GO_TRANSCRIPTION_FACTOR_TFIID_COMPLEX	1.32896e-23	-0.416784
GO_MICROTUBULE_CYTOSKELETON	5.97157e-22	-0.402216
GO_CELL_CELL_CONTACT_ZONE	5.08465e-23	-0.411728
GO_ENDOPLASMIC_RETICULUM_TUBULAR_NETWORK	1.6874e-29	-0.463648
GO_NUCLEOID	4.81406e-14	-0.32009
GO_BASOLATERAL_PLASMA_MEMBRANE	5.53366e-29	-0.459827
GO_CYTOPLASMIC_STRESS_GRANULE	5.53658e-32	-0.481404
GO_INTRINSIC_COMPONENT_OF_MITOCHONDRIAL_OUTER_MEMBRANE	7.24837e-42	-0.54324
GO_SAGA_COMPLEX	6.16946e-18	-0.363485
GO_CYTOPLASMIC_UBIQUITIN_LIGASE_COMPLEX	2.19036e-13	-0.31202
GO_AUTOPHAGOSOME	3.66264e-28	-0.453645
GO_H4_HISTONE_ACETYLTRANSFERASE_COMPLEX	3.95444e-23	-0.412682
GO_TRANS_GOLGI_NETWORK_TRANSPORT_VESICLE_MEMBRANE	3.2116e-22	-0.40464
GO_INTERCALATED_DISC	2.00188e-16	-0.347432
GO_LATE_ENDOSOME_MEMBRANE	6.0508e-24	-0.419709
GO_TRANSFERASE_COMPLEX_TRANSFERRING_PHOSPHORUS_CONTAINING_GROUPS	1.61817e-24	-0.424549
GO_INTRINSIC_COMPONENT_OF_ORGANELLE_MEMBRANE	2.56156e-25	-0.431184
GO_ADA2_GCN5_ADA3_TRANSCRIPTION_ACTIVATOR_COMPLEX	2.4604e-21	-0.396607
GO_U2_TYPE_SPLICEOSOMAL_COMPLEX	1.54817e-13	-0.31389
GO_MICROBODY_MEMBRANE	2.24773e-47	-0.572856
GO_CYTOPLASMIC_SIDE_OF_MEMBRANE	2.53596e-15	-0.335108
GO_CYTOPLASMIC_REGION	1.12216e-36	-0.512352
GO_ACTIN_CYTOSKELETON	4.19487e-22	-0.403599
GO_GLYCOPROTEIN_COMPLEX	1.30671e-12	-0.302179
GO_EXOCYTIC_VESICLE	5.57349e-18	-0.36394
GO_RNA_POLYMERASE_COMPLEX	2.25305e-26	-0.439717
GO_MRNA_CLEAVAGE_FACTOR_COMPLEX	2.20058e-27	-0.447661
GO_PERINUCLEAR_REGION_OF_CYTOPLASM	9.41771e-27	-0.44272
GO_NUCLEOLAR_PART	4.34648e-21	-0.394322
GO_RNA_POLYMERASE_II_TRANSCRIPTION_FACTOR_COMPLEX	5.33586e-21	-0.393494
GO_INO80_TYPE_COMPLEX	5.74379e-28	-0.452155
GO_CELL_CORTEX_PART	1.36773e-35	-0.505467
GO_SMN_COMPLEX	3.09058e-14	-0.322405
GO_GOLGI_STACK	4.09488e-23	-0.41255
GO_SCF_UBIQUITIN_LIGASE_COMPLEX	2.37335e-29	-0.462556
GO_CD40_RECEPTOR_COMPLEX	1.56217e-14	-0.325931
GO_BLOC_1_COMPLEX	2.85621e-13	-0.310581
GO_VACUOLE	2.92831e-18	-0.366807
GO_NUCLEAR_SPECK	2.23726e-28	-0.45527
GO_NUCLEAR_TRANSCRIPTIONAL_REPRESSOR_COMPLEX	1.16072e-22	-0.408575
GO_NUCLEAR_CYCLIN_DEPENDENT_PROTEIN_KINASE_HOLOENZYME_COMPLEX	6.45527e-24	-0.419469
GO_SITE_OF_POLARIZED_GROWTH	2.08367e-23	-0.415099
GO_ENDOCYTIC_VESICLE	1.87167e-14	-0.325001
GO_INCLUSION_BODY	1.80527e-33	-0.491554
GO_NUCLEAR_INCLUSION_BODY	1.01296e-17	-0.361252
GO_GEMINI_OF_COILED_BODIES	1.6004e-22	-0.407339
GO_CELL_PROJECTION_MEMBRANE	1.72286e-36	-0.511183
GO_APICAL_PART_OF_CELL	1.38999e-41	-0.541637
GO_INTRINSIC_COMPONENT_OF_ENDOPLASMIC_RETICULUM_MEMBRANE	5.48543e-14	-0.319404
GO_NEURON_PART	4.3979e-21	-0.394274
GO_CAJAL_BODY	9.09359e-16	-0.340152
GO_TRANSFERASE_COMPLEX	8.20104e-33	-0.487108
GO_VACUOLAR_PROTON_TRANSPORTING_V_TYPE_ATPASE_COMPLEX	9.20209e-32	-0.479868
GO_APICAL_JUNCTION_COMPLEX	2.31906e-55	-0.611051
GO_MICROBODY	3.47759e-42	-0.545038
GO_GOLGI_ASSOCIATED_VESICLE_MEMBRANE	1.28848e-22	-0.408173
GO_CYTOPLASMIC_EXOSOME_RNASE_COMPLEX_	5.82464e-16	-0.342315
GO_INTRINSIC_COMPONENT_OF_PEROXISOMAL_MEMBRANE	1.59499e-45	-0.563233
GO_VESICLE_COAT	7.85649e-22	-0.401138
GO_POSTSYNAPSE	9.69107e-14	-0.316394
GO_AXON	1.76447e-18	-0.369044
GO_CLATHRIN_COAT	5.01203e-27	-0.444874
GO_BASAL_PLASMA_MEMBRANE	1.04031e-51	-0.594217
GO_NUCLEAR_BODY	4.17876e-27	-0.445492
GO_CLATHRIN_COATED_VESICLE	3.20826e-25	-0.430382
GO_PROTEIN_KINASE_COMPLEX	1.26287e-19	-0.380415
GO_TRANS_GOLGI_NETWORK	1.11384e-34	-0.49957
GO_HOPS_COMPLEX	9.26681e-37	-0.512873
GO_ORGANELLE_MEMBRANE_CONTACT_SITE	5.10251e-31	-0.474632
GO_CCR4_NOT_COMPLEX	6.56201e-30	-0.466653
GO_NPBAF_COMPLEX	1.15359e-20	-0.39036
GO_OUTER_MITOCHONDRIAL_MEMBRANE_PROTEIN_COMPLEX	9.55889e-27	-0.442669
GO_CORTICAL_CYTOSKELETON	3.18346e-32	-0.483068
GO_SNARE_COMPLEX	6.76345e-26	-0.435888
GO_DNA_REPLICATION_FACTOR_A_COMPLEX	2.12634e-27	-0.447777
GO_UBIQUITIN_LIGASE_COMPLEX	9.55183e-36	-0.506466
GO_CILIARY_TIP	2.85291e-32	-0.483397
GO_ORGANELLE_INNER_MEMBRANE	8.27643e-14	-0.317232
GO_GOLGI_CISTERNA	3.88114e-14	-0.321218
GO_PCG_PROTEIN_COMPLEX	1.61068e-23	-0.416065
GO_GOLGI_APPARATUS_PART	1.30836e-24	-0.425321
GO_CENTROSOME	4.16137e-18	-0.365245
GO_SET1C_COMPASS_COMPLEX	2.7046e-21	-0.396228
GO_PROTEIN_PHOSPHATASE_TYPE_1_COMPLEX	5.95596e-23	-0.411126
GO_COMPACT_MYELIN	1.68314e-30	-0.47093
GO_MICROVILLUS	1.09633e-36	-0.512416
GO_PML_BODY	1.06742e-18	-0.371246
GO_CELL_CORTEX_REGION	2.15654e-21	-0.397133
GO_NEURON_SPINE	8.11706e-20	-0.382278
GO_ENDOPLASMIC_RETICULUM_PART	7.43328e-15	-0.329717
GO_NUCLEAR_CHROMOSOME	1.02276e-12	-0.303552
GO_HIGH_DENSITY_LIPOPROTEIN_PARTICLE	1.10388e-12	0.303125
GO_AXONAL_GROWTH_CONE	1.67273e-37	-0.51749
GO_APICAL_DENDRITE	1.17878e-15	-0.338885
GO_STEREOCILIUM_BUNDLE	2.20555e-22	-0.406099
GO_TRANSCRIPTIONAL_REPRESSOR_COMPLEX	4.66848e-26	-0.437185
GO_EXON_EXON_JUNCTION_COMPLEX	6.88147e-15	-0.330107
GO_CILIARY_PART	1.58134e-28	-0.456408
GO_COSTAMERE	8.44126e-18	-0.362075
GO_SWI_SNF_SUPERFAMILY_TYPE_COMPLEX	2.48414e-23	-0.414438
GO_CHROMATIN	3.78065e-20	-0.38547
GO_BRUSH_BORDER	8.96418e-32	-0.479948
GO_MITOCHONDRIAL_MATRIX	5.37917e-25	-0.428531
GO_CELL_JUNCTION	9.1168e-16	-0.34014
GO_NUCLEAR_CHROMATIN	1.25954e-19	-0.380426
GO_EARLY_ENDOSOME_MEMBRANE	1.89294e-28	-0.455819
GO_TRANSCRIPTION_FACTOR_COMPLEX	2.52506e-21	-0.396503
GO_MYELIN_SHEATH	2.07199e-37	-0.516916
GO_MICROVILLUS_MEMBRANE	6.90339e-20	-0.382957
GO_RIBONUCLEOPROTEIN_GRANULE	1.97972e-24	-0.423814
GO_LEADING_EDGE_MEMBRANE	2.48511e-28	-0.454925
GO_CLUSTER_OF_ACTIN_BASED_CELL_PROJECTIONS	3.88088e-35	-0.502549
GO_CYTOSKELETAL_PART	8.84882e-20	-0.381915
GO_MICROTUBULE	1.04822e-16	-0.350487
GO_COPI_COATED_VESICLE	1.27242e-12	-0.302329
GO_NUCLEAR_EUCHROMATIN	2.091e-25	-0.431906
GO_CORTICAL_ACTIN_CYTOSKELETON	1.50778e-32	-0.485301
GO_GLIAL_CELL_PROJECTION	2.26833e-16	-0.346838
GO_LATERAL_PLASMA_MEMBRANE	6.06405e-28	-0.451975
GO_EXTRINSIC_COMPONENT_OF_ORGANELLE_MEMBRANE	2.17438e-20	-0.387759
GO_DNA_REPAIR_COMPLEX	1.68195e-21	-0.398124
GO_CLATHRIN_VESICLE_COAT	1.92459e-32	-0.484574
GO_SIN3_COMPLEX	4.94713e-34	-0.495306
GO_ESCRT_COMPLEX	3.25572e-43	-0.550764
GO_CELL_SUBSTRATE_JUNCTION	3.9993e-13	-0.308744
GO_CILIARY_TRANSITION_ZONE	1.4064e-24	-0.425059
GO_HISTONE_METHYLTRANSFERASE_COMPLEX	1.22356e-23	-0.417092
GO_SAGA_TYPE_COMPLEX	1.92287e-16	-0.347623
GO_CELL_DIVISION_SITE	8.72571e-22	-0.400724
GO_PRC1_COMPLEX	2.09509e-16	-0.347216
GO_GOLGI_ASSOCIATED_VESICLE	3.59227e-24	-0.421632
GO_INTRINSIC_COMPONENT_OF_GOLGI_MEMBRANE	6.34359e-21	-0.392794
GO_SYNAPSE	1.19316e-15	-0.338825
GO_CLATHRIN_COAT_OF_COATED_PIT	1.24992e-19	-0.380458
GO_SIN3_TYPE_COMPLEX	9.97468e-38	-0.51887
GO_RUFFLE_MEMBRANE	1.83774e-29	-0.463375
GO_MLL1_2_COMPLEX	1.43197e-28	-0.456733
GO_METHYLTRANSFERASE_COMPLEX	4.98367e-23	-0.411804
GO_NUCLEOPLASM_PART	7.26115e-28	-0.451376
GO_CELL_CELL_ADHERENS_JUNCTION	3.1295e-18	-0.366513
GO_N_TERMINAL_PROTEIN_ACETYLTRANSFERASE_COMPLEX	6.9561e-22	-0.401617
GO_GOLGI_MEMBRANE	1.06493e-26	-0.442299
GO_COATED_VESICLE_MEMBRANE	7.72381e-19	-0.372655
GO_ATPASE_COMPLEX	1.54038e-22	-0.407486
GO_NUCLEAR_INNER_MEMBRANE	3.53481e-18	-0.365972
GO_LATE_ENDOSOME	5.95499e-29	-0.45959
GO_ER_TO_GOLGI_TRANSPORT_VESICLE_MEMBRANE	9.58969e-17	-0.350905
GO_COP9_SIGNALOSOME	1.18176e-24	-0.425691
GO_NEURON_PROJECTION	3.04849e-21	-0.395748
GO_BLOC_COMPLEX	8.05267e-14	-0.317377
GO_BETA_CATENIN_DESTRUCTION_COMPLEX	6.13867e-20	-0.383449
GO_APICOLATERAL_PLASMA_MEMBRANE	6.97225e-13	-0.305683
GO_CATALYTIC_COMPLEX	3.56597e-34	-0.496247
GO_FILOPODIUM_TIP	7.28932e-15	-0.329816
GO_MISMATCH_REPAIR_COMPLEX	1.06677e-12	-0.303316
GO_CYTOPLASMIC_DYNEIN_COMPLEX	9.5329e-47	-0.569629
GO_CATALYTIC_STEP_2_SPLICEOSOME	7.16842e-17	-0.352266
GO_VACUOLAR_PART	1.68378e-15	-0.337133
GO_MITOCHONDRIAL_PART	3.82573e-24	-0.4214
GO_MITOCHONDRION	6.40474e-31	-0.473931
GO_PRP19_COMPLEX	7.23251e-28	-0.451389
GO_TRICARBOXYLIC_ACID_CYCLE_ENZYME_COMPLEX	1.07246e-39	-0.530709
GO_POLE_PLASM	4.09392e-15	0.33272
GO_CLATHRIN_COATED_VESICLE_MEMBRANE	3.65692e-13	-0.309234
GO_MEMBRANE_PROTEIN_COMPLEX	1.01821e-21	-0.400115
GO_NUCLEAR_OUTER_MEMBRANE_ENDOPLASMIC_RETICULUM_MEMBRANE_NETWORK	2.41369e-21	-0.396683
GO_TRANSCRIPTIONALLY_ACTIVE_CHROMATIN	2.55558e-32	-0.483726
GO_SCHMIDT_LANTERMAN_INCISURE	1.73539e-25	-0.432567
GO_AXON_CYTOPLASM	2.51685e-19	-0.377484
GO_LAMELLIPODIUM	6.30284e-20	-0.383338
GO_NUCLEAR_TRANSCRIPTION_FACTOR_COMPLEX	3.12298e-21	-0.395651
GO_MIDBODY	2.36306e-22	-0.405832
GO_DNA_HELICASE_COMPLEX	4.85814e-19	-0.374662
GO_SPLICEOSOMAL_COMPLEX	4.27455e-20	-0.384959
GO_SARCOPLASM	3.48782e-16	-0.344784
GO_CELL_CELL_JUNCTION	6.41288e-26	-0.436075
GO_PHOSPHATIDYLINOSITOL_3_KINASE_COMPLEX	2.55214e-24	-0.422886
GO_INTRACILIARY_TRANSPORT_PARTICLE_B	8.21456e-27	-0.443188
GO_INTRACILIARY_TRANSPORT_PARTICLE	1.28603e-26	-0.441651
GO_ANCHORING_JUNCTION	8.30136e-16	-0.340596
GO_EXOCYST	4.54496e-29	-0.460464
GO_CILIARY_BASE	1.74086e-24	-0.424283
GO_AUTOPHAGOSOME_MEMBRANE	2.09242e-21	-0.397254
GO_INTRINSIC_COMPONENT_OF_MITOCHONDRIAL_INNER_MEMBRANE	1.85475e-13	-0.312918
GO_DYNEIN_COMPLEX	6.54368e-16	-0.341751
GO_CARBOXY_TERMINAL_DOMAIN_PROTEIN_KINASE_COMPLEX	1.13199e-20	-0.390438
GO_DESMOSOME	2.43567e-14	-0.323641
GO_RECYCLING_ENDOSOME_MEMBRANE	9.12848e-34	-0.493536
GO_GOLGI_TRANSPORT_COMPLEX	3.79424e-35	-0.502612
GO_OUTER_MEMBRANE	5.33256e-33	-0.488379
GO_CIS_GOLGI_NETWORK	9.01747e-16	-0.340193
GO_TRANS_GOLGI_NETWORK_TRANSPORT_VESICLE	1.56299e-39	-0.529743
GO_NUCLEAR_MATRIX	2.02931e-16	-0.347368
GO_AXOLEMMA	2.31321e-15	-0.335564
GO_MICROTUBULE_ASSOCIATED_COMPLEX	8.19001e-14	-0.317287
GO_APICAL_PLASMA_MEMBRANE	3.6402e-38	-0.521544
GO_EUCHROMATIN	1.82353e-16	-0.347875
GO_CELL_CORTEX	8.30556e-33	-0.487071
GO_ENDOPLASMIC_RETICULUM_QUALITY_CONTROL_COMPARTMENT	1.03868e-18	-0.371365
GO_INTRINSIC_COMPONENT_OF_MITOCHONDRIAL_MEMBRANE	2.92992e-25	-0.430706
GO_CYTOPLASMIC_VESICLE_PART	9.83489e-14	-0.316315
GO_ENDOSOMAL_PART	6.36579e-30	-0.466749
GO_PSEUDOPODIUM	5.53206e-22	-0.402516
GO_T_TUBULE	7.38205e-18	-0.362679
GO_PLASMA_MEMBRANE_REGION	1.26205e-26	-0.441716
GO_CELL_BODY	7.98162e-14	-0.317424
GO_CUL4_RING_E3_UBIQUITIN_LIGASE_COMPLEX	4.59278e-31	-0.474957
GO_NUCLEAR_PERIPHERY	6.54438e-17	-0.352691
GO_CULLIN_RING_UBIQUITIN_LIGASE_COMPLEX	4.32639e-31	-0.475141
GO_CHROMATOID_BODY	6.18702e-16	-0.342023
GO_WNT_SIGNALOSOME	5.47013e-41	-0.538235
GO_ACTIN_BASED_CELL_PROJECTION	8.4194e-31	-0.473084
GO_CILIARY_MEMBRANE	7.7406e-22	-0.401196
GO_COATED_VESICLE	2.07596e-24	-0.423641
GO_CELL_PROJECTION_PART	9.29523e-31	-0.472777
GO_KERATIN_FILAMENT	6.39775e-26	0.436083
GO_RNAI_EFFECTOR_COMPLEX	2.75269e-13	-0.310781
GO_PRESYNAPSE	4.93066e-21	-0.393813
GO_SOMATODENDRITIC_COMPARTMENT	7.49046e-19	-0.372788
GO_CUL3_RING_UBIQUITIN_LIGASE_COMPLEX	1.08019e-26	-0.44225
GO_ENVELOPE	2.0459e-30	-0.47032
GO_RUFFLE	9.61243e-26	-0.434654
GO_DENDRITE_CYTOPLASM	6.54108e-45	-0.559976
GO_MICROBODY_PART	3.41238e-40	-0.533627
GO_GOLGI_APPARATUS	3.60235e-26	-0.438088
GO_NUCLEOLUS	7.57704e-21	-0.392073
GO_PERICENTRIOLAR_MATERIAL	5.10003e-16	-0.342957
GO_TELOMERE_CAP_COMPLEX	2.53186e-23	-0.414366
GO_NUCLEOTIDE_EXCISION_REPAIR_COMPLEX	4.25598e-17	-0.354688
GO_NUCLEAR_PORE	1.56305e-14	-0.325928
GO_AP_TYPE_MEMBRANE_COAT_ADAPTOR_COMPLEX	8.39104e-22	-0.400878
GO_NUCLEAR_MEMBRANE	1.41041e-29	-0.464221
GO_SWI_SNF_COMPLEX	1.93101e-17	-0.358321
GO_CYTOPLASMIC_MICROTUBULE	2.2944e-14	-0.32395
GO_CLATHRIN_COAT_OF_ENDOCYTIC_VESICLE	2.97409e-17	-0.356341
GO_EXTRINSIC_COMPONENT_OF_MEMBRANE	9.92904e-21	-0.390973
GO_TRANSPORT_VESICLE	1.17295e-25	-0.433952
GO_TRANSCRIPTION_ELONGATION_FACTOR_COMPLEX	1.22563e-33	-0.492681
GO_ACTIN_FILAMENT	1.95705e-15	-0.336391
GO_ESCRT_III_COMPLEX	8.88801e-37	-0.512986
GO_MITOCHONDRIAL_ENVELOPE	8.86543e-20	-0.381907
GO_RIBONUCLEOPROTEIN_COMPLEX	7.03036e-17	-0.352357
GO_CELL_LEADING_EDGE	4.93709e-28	-0.452657
GO_ENDOPLASMIC_RETICULUM	4.19614e-17	-0.354754
GO_TRANSLATION_PREINITIATION_COMPLEX	1.31372e-15	-0.338353
GO_MICROTUBULE_ORGANIZING_CENTER	2.66137e-21	-0.396292
GO_PROTON_TRANSPORTING_V_TYPE_ATPASE_COMPLEX	9.60469e-23	-0.409301
GO_MEMBRANE_REGION	1.77636e-12	-0.30045
GO_NBAF_COMPLEX	7.19552e-20	-0.382783
GO_MEDIATOR_COMPLEX	5.96199e-39	-0.526283
GO_CILIUM	1.03433e-29	-0.465209
GO_EXTRINSIC_COMPONENT_OF_PLASMA_MEMBRANE	1.34772e-15	-0.338228
GO_AXON_PART	1.14134e-15	-0.339043
GO_BRUSH_BORDER_MEMBRANE	2.25923e-29	-0.462714
GO_RECYCLING_ENDOSOME	6.76884e-35	-0.500981
GO_COATED_MEMBRANE	2.11636e-24	-0.42357
GO_SYNAPSE_PART	6.42823e-16	-0.341838
GO_EARLY_ENDOSOME	2.43545e-32	-0.48387
[truncated: 2,169 more rows]
