# Supplementary material for: An immune infiltration-related prognostic model of kidney renal clear cell carcinoma with two valuable markers: CAPN12 and MSC
Source: Front Oncol. 2023 Mar 21;13:1161666. doi: 10.3389/fonc.2023.1161666 (PMC10071012; doi:10.3389/fonc.2023.1161666)
Supplement: Supplementary Table 4 — Gene set variation analysis (GSVA) of the risk score in KEGG. [file Table_4.xlsx]

## Sheet: 工作表 1 - Gene set variation anal
Gene set variation analysis (GSVA) of risk score in KEGG
ID	p	cor
KEGG_CITRATE_CYCLE_TCA_CYCLE	3.49221e-37	-0.515513
KEGG_FATTY_ACID_METABOLISM	6.45104e-39	-0.526078
KEGG_STEROID_BIOSYNTHESIS	1.31209e-13	-0.314777
KEGG_GLYCINE_SERINE_AND_THREONINE_METABOLISM	1.42343e-12	-0.301699
KEGG_CYSTEINE_AND_METHIONINE_METABOLISM	1.75926e-14	-0.32532
KEGG_VALINE_LEUCINE_AND_ISOLEUCINE_DEGRADATION	4.96812e-45	-0.560613
KEGG_VALINE_LEUCINE_AND_ISOLEUCINE_BIOSYNTHESIS	1.01884e-26	-0.442451
KEGG_LYSINE_DEGRADATION	4.69167e-43	-0.549888
KEGG_HISTIDINE_METABOLISM	4.104e-27	-0.445553
KEGG_TRYPTOPHAN_METABOLISM	2.60321e-23	-0.414261
KEGG_BETA_ALANINE_METABOLISM	5.58852e-24	-0.420003
KEGG_SELENOAMINO_ACID_METABOLISM	1.04054e-31	-0.479496
KEGG_N_GLYCAN_BIOSYNTHESIS	2.57884e-14	-0.323345
KEGG_O_GLYCAN_BIOSYNTHESIS	1.74919e-16	-0.348072
KEGG_GLYCEROLIPID_METABOLISM	4.64056e-32	-0.481936
KEGG_INOSITOL_PHOSPHATE_METABOLISM	1.3025e-38	-0.524245
KEGG_GLYCOSYLPHOSPHATIDYLINOSITOL_GPI_ANCHOR_BIOSYNTHESIS	6.57389e-30	-0.466647
KEGG_LINOLEIC_ACID_METABOLISM	8.675e-22	0.400747
KEGG_ALPHA_LINOLENIC_ACID_METABOLISM	1.58192e-29	0.463855
KEGG_SPHINGOLIPID_METABOLISM	2.63536e-24	-0.422768
KEGG_PYRUVATE_METABOLISM	1.67797e-28	-0.456214
KEGG_GLYOXYLATE_AND_DICARBOXYLATE_METABOLISM	1.80803e-15	-0.336782
KEGG_PROPANOATE_METABOLISM	2.43144e-44	-0.556913
KEGG_BUTANOATE_METABOLISM	3.15669e-29	-0.461639
KEGG_ONE_CARBON_POOL_BY_FOLATE	6.28546e-20	-0.38335
KEGG_TERPENOID_BACKBONE_BIOSYNTHESIS	1.38023e-40	-0.535914
KEGG_LIMONENE_AND_PINENE_DEGRADATION	4.42853e-46	-0.566159
KEGG_NITROGEN_METABOLISM	7.59844e-18	-0.362549
KEGG_AMINOACYL_TRNA_BIOSYNTHESIS	2.06722e-14	-0.324489
KEGG_BIOSYNTHESIS_OF_UNSATURATED_FATTY_ACIDS	7.58861e-19	-0.372732
KEGG_RNA_DEGRADATION	5.65822e-21	-0.393257
KEGG_RNA_POLYMERASE	3.27589e-14	-0.322102
KEGG_BASAL_TRANSCRIPTION_FACTORS	2.41012e-19	-0.377669
KEGG_SPLICEOSOME	3.56608e-15	-0.33341
KEGG_PROTEIN_EXPORT	1.68447e-18	-0.369248
KEGG_PPAR_SIGNALING_PATHWAY	1.4657e-20	-0.38938
KEGG_NON_HOMOLOGOUS_END_JOINING	1.49194e-21	-0.398601
KEGG_MAPK_SIGNALING_PATHWAY	1.74994e-16	-0.34807
KEGG_ERBB_SIGNALING_PATHWAY	1.3274e-31	-0.478756
KEGG_PHOSPHATIDYLINOSITOL_SIGNALING_SYSTEM	7.44788e-28	-0.451291
KEGG_OOCYTE_MEIOSIS	3.88099e-13	-0.308908
KEGG_UBIQUITIN_MEDIATED_PROTEOLYSIS	4.00379e-26	-0.43772
KEGG_SNARE_INTERACTIONS_IN_VESICULAR_TRANSPORT	2.70648e-19	-0.377174
KEGG_REGULATION_OF_AUTOPHAGY	3.52363e-28	-0.453773
KEGG_ENDOCYTOSIS	1.48758e-36	-0.511584
KEGG_PEROXISOME	2.78834e-33	-0.490284
KEGG_MTOR_SIGNALING_PATHWAY	6.19265e-30	-0.466836
KEGG_APOPTOSIS	1.1894e-18	-0.370774
KEGG_WNT_SIGNALING_PATHWAY	2.16204e-23	-0.41496
KEGG_DORSO_VENTRAL_AXIS_FORMATION	7.48635e-16	-0.341099
KEGG_NOTCH_SIGNALING_PATHWAY	1.81885e-12	-0.300316
KEGG_TGF_BETA_SIGNALING_PATHWAY	4.29405e-20	-0.38494
KEGG_AXON_GUIDANCE	3.3589e-13	-0.309698
KEGG_ADHERENS_JUNCTION	5.14567e-32	-0.481625
KEGG_TIGHT_JUNCTION	2.52573e-43	-0.551372
KEGG_GAP_JUNCTION	2.37514e-15	-0.335433
KEGG_RENIN_ANGIOTENSIN_SYSTEM	1.61511e-16	-0.34845
KEGG_RIG_I_LIKE_RECEPTOR_SIGNALING_PATHWAY	6.55482e-13	-0.306025
KEGG_B_CELL_RECEPTOR_SIGNALING_PATHWAY	1.02212e-13	-0.31611
KEGG_FC_EPSILON_RI_SIGNALING_PATHWAY	3.07775e-14	-0.322427
KEGG_LEUKOCYTE_TRANSENDOTHELIAL_MIGRATION	1.1473e-12	-0.302909
KEGG_CIRCADIAN_RHYTHM_MAMMAL	6.6165e-19	-0.373326
KEGG_LONG_TERM_POTENTIATION	1.23973e-20	-0.390066
KEGG_NEUROTROPHIN_SIGNALING_PATHWAY	2.31253e-29	-0.462639
KEGG_OLFACTORY_TRANSDUCTION	1.67012e-19	0.379231
KEGG_TASTE_TRANSDUCTION	1.69274e-16	0.348227
KEGG_REGULATION_OF_ACTIN_CYTOSKELETON	9.98013e-15	-0.328221
KEGG_INSULIN_SIGNALING_PATHWAY	8.70328e-31	-0.472981
KEGG_GNRH_SIGNALING_PATHWAY	1.80367e-16	-0.347927
KEGG_PROGESTERONE_MEDIATED_OOCYTE_MATURATION	7.88766e-17	-0.351819
KEGG_MELANOGENESIS	6.09722e-16	-0.342094
KEGG_ADIPOCYTOKINE_SIGNALING_PATHWAY	1.27062e-42	-0.547486
KEGG_TYPE_II_DIABETES_MELLITUS	6.92987e-28	-0.451531
KEGG_ALDOSTERONE_REGULATED_SODIUM_REABSORPTION	9.1681e-37	-0.512902
KEGG_VASOPRESSIN_REGULATED_WATER_REABSORPTION	1.62881e-44	-0.557851
KEGG_PROXIMAL_TUBULE_BICARBONATE_RECLAMATION	4.9867e-35	-0.501843
KEGG_VIBRIO_CHOLERAE_INFECTION	1.61417e-14	-0.325762
KEGG_EPITHELIAL_CELL_SIGNALING_IN_HELICOBACTER_PYLORI_INFECTION	4.32125e-26	-0.437455
KEGG_PATHWAYS_IN_CANCER	2.30818e-17	-0.357505
KEGG_COLORECTAL_CANCER	1.27981e-27	-0.449483
KEGG_RENAL_CELL_CARCINOMA	1.93765e-29	-0.463206
KEGG_PANCREATIC_CANCER	1.96721e-25	-0.432123
KEGG_ENDOMETRIAL_CANCER	1.06499e-35	-0.506163
KEGG_GLIOMA	1.07951e-20	-0.390632
KEGG_PROSTATE_CANCER	5.96838e-32	-0.481178
KEGG_THYROID_CANCER	1.72443e-32	-0.484901
KEGG_MELANOMA	2.06447e-22	-0.406355
KEGG_CHRONIC_MYELOID_LEUKEMIA	3.14948e-23	-0.413543
KEGG_ACUTE_MYELOID_LEUKEMIA	1.05845e-16	-0.350442
KEGG_SMALL_CELL_LUNG_CANCER	9.23684e-19	-0.371877
KEGG_NON_SMALL_CELL_LUNG_CANCER	3.2196e-30	-0.468899
KEGG_SYSTEMIC_LUPUS_ERYTHEMATOSUS	3.93522e-13	0.308832
