# Supplementary material for: An immune infiltration-related prognostic model of kidney renal clear cell carcinoma with two valuable markers: CAPN12 and MSC
Source: Front Oncol. 2023 Mar 21;13:1161666. doi: 10.3389/fonc.2023.1161666 (PMC10071012; doi:10.3389/fonc.2023.1161666)
Supplement: Supplementary Table 5 — Gene set enrichment analysis (GSEA) of the risk score in GO [file Table_5.xlsx]

## Sheet: 工作表 1 - Gene set enrichment ana
Gene set enrichment analysis (GSEA) of risk score in GO
	ID	Description	setSize	enrichmentScore	NES	pvalue	p.adjust	qvalues	rank	leading_edge	core_enrichment
GO_ACTIN_BINDING	GO_ACTIN_BINDING	GO_ACTIN_BINDING	419	-0.447409	-1.46535	9.999e-05	0.000631315	0.000301032	7904	tags=39%, list=23%, signal=31%	CORO1C/FMNL3/MYO1B/PPP1R9B/DMD/BCL7B/USH1C/OBSL1/GAS2L3/VILL/TRPC6/CAMSAP3/MYO7A/PRKN/MYH14/SYNE3/TMEM201/MYRIP/ITGB1/RCSD1/CACNB2/WASF3/NCALD/STK38L/WHAMM/SHANK3/TNNI1/BIN1/MYOM3/MYO1E/ALKBH4/MYO10/MYO18A/MYO3B/PDLIM5/FLNB/LIMA1/PHACTR4/MYO5A/MYH9/TPM1/ENC1/MAEA/NF2/EPB41L2/TMOD2/MYOZ1/TLN1/SSH1/FGD4/ACTR2/MYLK/ACTR3B/CFL2/WASF1/TLNRD1/EPB41L3/FKBP15/VCL/SCIN/MYH10/FMN1/SPIRE1/TRPM7/TPM3/ABITRAM…
GO_ACTIN_CYTOSKELETON	GO_ACTIN_CYTOSKELETON	GO_ACTIN_CYTOSKELETON	485	-0.513065	-1.68522	9.999e-05	0.000631315	0.000301032	8594	tags=49%, list=25%, signal=38%	NOTCH3/LAD1/WIPF1/CGNL1/GDPD2/HIP1R/PLS3/CENPQ/PGM1/BIN3/PDLIM4/RARA/MYOM1/SLC9A3R1/MYO7B/CALB1/ACTG1/CORO1C/MYO1B/PPP1R9B/USH1G/OBSL1/GAS2L3/VILL/MYO7A/CASK/MYH14/RAPGEF3/MYLK3/FOXA3/MYRIP/PDXP/CDH2/RCSD1/AFAP1L1/CATIP/BAIAP2/RFLNB/PTPN12/STK38L/FLOT2/TNNI1/MYADM/BIN1/MYOM3/ADAM17/MYO1E/BAG3/VCAM1/FILIP1/CDC42EP3/MYO10/HDAC4/MYO18A/ASAP1/MYO3B/PDLIM5/FLNB/LIMA1/RTKN/PEAK1/MYO5A/ACTR1A/NDC1/MYH9/…
GO_ACTIN_FILAMENT_ORGANIZATION	GO_ACTIN_FILAMENT_ORGANIZATION	GO_ACTIN_FILAMENT_ORGANIZATION	388	-0.4788	-1.56617	9.999e-05	0.000631315	0.000301032	8396	tags=44%, list=24%, signal=34%	GDPD2/HIP1R/ITGB5/PLS3/LPAR1/CXCL12/ARHGAP17/BIN3/MYOM1/ARAP1/BBS4/ARPIN/MYO1B/PPP1R9B/USH1C/OBSL1/MKKS/VILL/PRKN/RAPGEF3/GRB2/CIT/PDXP/CD47/CATIP/BAIAP2/NPHS1/C9orf72/RFLNB/WASF3/ARHGEF10L/WHAMM/MTOR/CDC42EP2/SHANK3/MYADM/BIN1/MYOM3/SDC4/RHOBTB2/ARFGEF1/SFRP1/PREX1/CDC42EP3/NCK2/TGFBR1/LIMA1/NCK1/JAK2/TPM1/ID1/PRKCI/TACSTD2/NF2/TMOD2/MTPN/SSH1/FER/WASHC2C/ACTR2/ACTR3B/PHLDB2/PPFIA1/CFL2/ARHGAP12…
GO_ACTIVE_TRANSMEMBRANE_TRANSPORTER_ACTIVITY	GO_ACTIVE_TRANSMEMBRANE_TRANSPORTER_ACTIVITY	GO_ACTIVE_TRANSMEMBRANE_TRANSPORTER_ACTIVITY	356	-0.427084	-1.39384	9.999e-05	0.000631315	0.000301032	9897	tags=53%, list=29%, signal=38%	SLC26A4/ATP4B/SLC2A12/SLC13A1/SLC25A10/ABCA1/ATP5F1C/SLC22A7/SLC5A2/MFSD4B/SLC4A9/SLC38A4/SLC9A2/ABCB5/SLC9A4/SEC61B/SLC6A1/SLC36A1/SLC16A7/SLC16A10/SLC37A1/ATP6V0A4/SLC9C2/SLC45A2/SLC5A7/SLCO1C1/SLC22A9/SLC16A11/SLC36A2/SLC18A2/SLC6A9/SLC6A15/SLC45A3/SLC17A2/SLC35E3/SLC9A7/ABCG4/SLC6A20/TIMM23/SLC28A2/SLC24A4/SLC5A11/SLC25A6/ATP2A3/SLC6A12/SLC25A5/FXYD2/SLC25A3/ATP6V1H/SLC35E2B/SLC35C1/SLC35E2A/…
GO_AMEBOIDAL_TYPE_CELL_MIGRATION	GO_AMEBOIDAL_TYPE_CELL_MIGRATION	GO_AMEBOIDAL_TYPE_CELL_MIGRATION	381	-0.535854	-1.75221	9.999e-05	0.000631315	0.000301032	8806	tags=52%, list=26%, signal=39%	BMP7/RHOJ/CYGB/GPI/BCAR1/P2RY12/FERMT1/MIA3/MAP4K4/PKN3/ANXA3/ADAM9/C1QBP/SEMA4C/ERBB4/VASH1/EGR3/VEGFA/PRKCA/PTPRR/ENPP2/CORO1C/PTPRM/FBXW7/MAP2K3/CSNK2B/JCAD/ZEB2/SLC8A1/EMC10/RIC8A/CTSH/SOX17/PAXIP1/TMEM201/NR4A1/LGALS8/ITGB1/HIF1A/CER1/GATA2/ITGA4/ANGPT4/ACVRL1/FGF1/FOXP1/PIP5K1A/MTOR/TBXA2R/SDC4/ADAM17/GPLD1/TGFBR1/ATOH8/PHACTR4/ANGPT1/NOTCH1/RFFL/MYH9/AMOTL2/ARSB/CENPV/ITGB3/SGPL1/ID1/TACST…
GO_AMIDE_BINDING	GO_AMIDE_BINDING	GO_AMIDE_BINDING	342	-0.477077	-1.55575	9.999e-05	0.000631315	0.000301032	8202	tags=42%, list=24%, signal=32%	ERAP1/DHFR/CABP1/IPO4/CD1C/HLA-C/SSTR2/GSTM3/NMUR1/PPID/SSTR1/LAPTM4B/CMA1/CLU/GLTP/HSPG2/PLEKHA8/TOMM40L/GRIA4/ACACB/VIPR1/BABAM2/ECE1/KPNB1/PTGES2/TOMM20L/CLTA/POM121C/PRLR/KPNA3/RAMP2/RPS6KB1/HLCS/GSTM4/IDE/ENPEP/RXRA/POM121/HSP90AB1/NUP98/NPEPPS/NLGN1/NFKBIA/TYMS/GRIA2/TPP1/SLC7A9/PPIL1/TNPO2/APBA1/NUP58/PTH2R/CRHBP/MTHFS/FOLR1/TGFB2/PCSK5/SRP14/ADRB2/PEX5/SRP54/ACBD4/MAML1/FURIN/PPIL6/PGRMC1…
GO_ANATOMICAL_STRUCTURE_HOMEOSTASIS	GO_ANATOMICAL_STRUCTURE_HOMEOSTASIS	GO_ANATOMICAL_STRUCTURE_HOMEOSTASIS	427	-0.429329	-1.40671	9.999e-05	0.000631315	0.000301032	10151	tags=47%, list=29%, signal=33%	SP100/ZSCAN4/CTSK/PLEKHM1/HIST2H4A/CIB2/SMO/EGFR/CHMP4B/DCLRE1B/CCT2/RBP4/KRT1/HIST2H4B/NPHP4/ACP5/SOD1/NSMCE2/DRAM2/HIST1H4H/NBN/CACNA1D/SLC22A5/NOS3/ADD1/RPA3/SLX1B/ABCA4/HDAC8/EXOSC10/PIGR/ANKRD11/VEGFA/P2RY1/PRKCA/PRIM1/SYK/BBS4/CALB1/PARP1/ACTG1/RAD51D/NXNL2/STK11/RAD51C/CCT4/DMD/USH1G/CCT7/USH1C/MKKS/HAAO/PRKN/GAR1/CCT8/LIPA/CTSH/TNFRSF11B/BARD1/TMEM64/DCP2/CTC1/HIF1A/SFTPD/GATA2/DNAJB2/CAC…
GO_APICAL_PART_OF_CELL	GO_APICAL_PART_OF_CELL	GO_APICAL_PART_OF_CELL	374	-0.531892	-1.73837	9.999e-05	0.000631315	0.000301032	8288	tags=49%, list=24%, signal=37%	HIP1R/P2RY1/SLC3A2/GPIHBP1/SLC11A2/ERBB3/TRPV5/ANK2/SLC9A3R1/MYO7B/HPN/SLC17A4/MYO1B/CD9/CHL1/USH1C/SCNN1A/MYO7A/SLC34A3/ABCB1/ATP6AP2/DLL1/ANO1/SLC30A5/CDH2/CSPG4/SLC2A9/SLC6A18/RAB27A/PARD3/SLC34A1/MAL2/DPEP1/SLC9A3/CA2/ADAM17/ATP1B1/VCAM1/CD300LG/C5AR2/FZD3/NOTCH1/SLC23A2/PCM1/MTDH/CFAP126/SLC12A1/AMOTL2/CASR/ENPEP/ATP1B2/MREG/PRKCI/SLC26A2/CDHR2/NF2/SLC17A3/ATP2B1/PSEN2/SLC5A12/SLC7A9/PARD6B/…
GO_ATPASE_ACTIVITY	GO_ATPASE_ACTIVITY	GO_ATPASE_ACTIVITY	432	-0.466079	-1.52726	9.999e-05	0.000631315	0.000301032	9321	tags=50%, list=27%, signal=37%	FXYD2/ATP6V1H/MYO3A/ATP13A3/NBN/DHX8/DDX25/FIGNL1/KIF5C/HSPD1/DHX16/EIF4A3/PSMC3/ATP13A2/CLPB/ATP2B4/ASCC3/ABCA4/DDX17/TAP2/FIGNL2/HSPA14/HSPA5/DNAH6/GTF2H2/WDR63/ATP5PF/ATP1A2/TTF2/MYO1B/RAD51D/ERCC3/SPAST/CHD1/RAD51C/ABCF2/ATP5MC3/ATP5PD/ATP6V0C/DDX39B/KIF20B/RUVBL1/CHD2/RAD51B/MYO7A/CCT8/ABCB1/KIF3C/KIF12/MYH14/PSMC5/TMEM30B/HSPA13/ATP12A/ABCC9/KIF6/OLA1/DHX57/RAD18/GTF2H1/RECQL/PSMC2/RFC3/HEL…
GO_ATPASE_ACTIVITY_COUPLED	GO_ATPASE_ACTIVITY_COUPLED	GO_ATPASE_ACTIVITY_COUPLED	351	-0.479822	-1.56561	9.999e-05	0.000631315	0.000301032	9321	tags=51%, list=27%, signal=38%	FXYD2/ATP6V1H/MYO3A/NBN/DHX8/DDX25/FIGNL1/KIF5C/DHX16/EIF4A3/PSMC3/ATP13A2/ATP2B4/ASCC3/ABCA4/DDX17/TAP2/FIGNL2/HSPA14/HSPA5/DNAH6/GTF2H2/WDR63/ATP1A2/TTF2/MYO1B/RAD51D/ERCC3/SPAST/CHD1/RAD51C/ATP5MC3/ATP5PD/ATP6V0C/DDX39B/KIF20B/RUVBL1/CHD2/RAD51B/MYO7A/CCT8/ABCB1/MYH14/PSMC5/TMEM30B/HSPA13/ATP12A/ABCC9/DHX57/RAD18/GTF2H1/RECQL/PSMC2/RFC3/HELZ2/HSPA2/SMARCAL1/HSPA9/DHX35/ABCD4/MYO1E/ATP1B1/MYO10…
GO_AXON_PART	GO_AXON_PART	GO_AXON_PART	374	-0.456622	-1.49237	9.999e-05	0.000631315	0.000301032	6986	tags=37%, list=20%, signal=30%	CDH8/PTBP2/ADGRL1/PARD3/NDEL1/C9orf72/ITGA4/TNN/BIN1/RNF40/PREX1/SIRT2/GIT1/LRIG2/MYO5A/SCN1B/ZPR1/IQGAP1/CASR/KCNAB1/TAOK2/DTNBP1/HSP90AB1/FGF13/GRIK5/TMOD2/NIN/SSH1/DCTN2/EXOC4/BLOC1S4/AP3M2/HSP90AA1/AP3D1/SYAP1/EPB41L3/DOCK7/FKBP15/ROBO2/ATP6V0D1/AP1S1/HSPA8/CRHBP/MYH10/ABITRAM/MYO1D/SHTN1/PTPRN2/BOC/ROR1/KIF3A/AP3B1/ILK/AP3S2/SYT11/GRIK3/APBB2/FMR1/TRPV4/LRRK2/MBP/ITGA2/PRKCZ/KCNC4/USP9X/AMFR…
GO_CAMERA_TYPE_EYE_DEVELOPMENT	GO_CAMERA_TYPE_EYE_DEVELOPMENT	GO_CAMERA_TYPE_EYE_DEVELOPMENT	304	-0.4528	-1.47299	9.999e-05	0.000631315	0.000301032	10266	tags=47%, list=30%, signal=34%	MYH15/CRYGD/WNT6/SHROOM2/TBC1D20/PRPH2/NHS/EGFR/KDM2B/ACTL6A/RBP4/PDGFRB/NPHP4/THY1/TTLL5/TMOD1/LAMC3/UNC45B/WNT7A/DLL4/LAMA1/BMP7/ATP2B4/RHOJ/CHD7/SKIL/TENT2/VEGFA/RARG/TGIF2/PRSS56/GJA8/RARA/PDE6B/MYOM1/TWSG1/PYGO2/CALB1/CASP2/PTPRM/NTRK2/ZEB2/USH1C/B9D1/TBC1D32/TULP3/CDON/CDKN1C/DLL1/RRM1/RS1/HIF1A/TMEM231/LHX1/ACVRL1/PKNOX1/GDF11/NPHP1/RDH10/SDHAF4/TGFBR1/PHACTR4/IFT140/RXRA/HDAC1/NF2/ATP2B1/…
GO_CATALYTIC_ACTIVITY_ACTING_ON_RNA	GO_CATALYTIC_ACTIVITY_ACTING_ON_RNA	GO_CATALYTIC_ACTIVITY_ACTING_ON_RNA	345	-0.508067	-1.65702	9.999e-05	0.000631315	0.000301032	7439	tags=50%, list=22%, signal=40%	HARS2/POLR1D/VARS/RNMT/DUS2/DCP2/RNASEH1/RARS/VARS2/DHX57/TRMT11/WARS/RNASE1/NUDT16/HELZ2/TUT1/RIDA/METTL2B/DHX35/KARS/TRMT10B/EXOG/PCIF1/RAMAC/METTL6/GATB/EXOSC9/TRMT6/TRMT61B/LARS/YTHDC2/RTCA/TYW1/POLR2D/APEX1/MED20/EIF4A2/RPP38/PAN3/REXO2/TYW5/SMG6/RTCB/EARS2/FTSJ3/XRN1/DDX23/PNPT1/METTL2A/SLFN13/ALKBH5/EXOSC3/AGO3/DDX21/TRNT1/AARS2/DDX10/TFB2M/ISY1/POLR1E/POLR3A/TGS1/ALKBH1/TRMT9B/BMT2/TOE1/D…
GO_CELL_ADHESION_MOLECULE_BINDING	GO_CELL_ADHESION_MOLECULE_BINDING	GO_CELL_ADHESION_MOLECULE_BINDING	481	-0.495564	-1.62766	9.999e-05	0.000631315	0.000301032	8970	tags=49%, list=26%, signal=37%	EPS15L1/PPL/CALD1/TIMP2/EMD/LYN/ADD1/NDRG1/PPP1CA/OLFM4/NOTCH3/LAD1/ADAM9/HMCN1/CDHR5/EXOC3/CCN1/ITGB5/NUDC/HSPA5/SLC3A2/CD1D/CXCL12/S1PR3/NRXN3/PAICS/PRKCA/SYK/LDHA/MYO1B/CD9/PTPRM/PAK4/STK38/RUVBL1/CKAP5/KLC2/CCT8/RPL15/NTNG1/TBC1D10A/ITGAV/LGALS8/ITGB1/CDH2/CDH8/RARS/PKM/BAIAP2/OLA1/ECM2/ARVCF/ADGRL1/NISCH/ITGA4/TNN/MMP24/ADAM22/FGF1/PFKP/HCFC1/TRPC4/SH3GLB2/TES/NRG1/ADAM17/ESM1/BAG3/ADAMTS5/V…
GO_CELL_CELL_JUNCTION	GO_CELL_CELL_JUNCTION	GO_CELL_CELL_JUNCTION	448	-0.50768	-1.66494	9.999e-05	0.000631315	0.000301032	10040	tags=54%, list=29%, signal=39%	PARK7/MLC1/PIK3R1/KIAA1210/NHS/AOC1/WNK3/IGSF11/CTNNA3/CDC42EP1/ANXA1/CLDN24/BVES/STARD10/CTNND2/NPHP4/RAB13/PERP/JAM2/FLCN/PNN/CDSN/SCN2A/NFASC/PPL/GJC3/LAMA1/LYN/ADD1/NDRG1/PPP1CA/FLOT1/SCN5A/STEAP1/CGNL1/CNKSR1/HMCN1/GJC1/ARHGAP17/MAGI2/GJA8/ANK2/ATP1A2/HPN/CYTH1/PTPRM/PAK4/JCAD/TJAP1/SLC8A1/RAP2B/OBSL1/TRPC6/CAMSAP3/TMEM65/CASK/GRB2/PDXP/ITGB1/CDH2/CDH8/BAIAP2/ARVCF/NPHS1/PARD3/TRPC4/PDZD2/SS…
GO_CELL_GROWTH	GO_CELL_GROWTH	GO_CELL_GROWTH	462	-0.48719	-1.59877	9.999e-05	0.000631315	0.000301032	8160	tags=44%, list=24%, signal=34%	RARG/SDCBP/CDKN1A/BIN3/OSGIN2/FXN/HPN/PAK4/FSTL4/STK11/PPP1R9B/MAP2/ZEB2/H3F3A/DDX39B/PRKN/SOX17/LLPH/CDK11B/SMURF1/ITGB1/TAF9/RNF157/NDEL1/C9orf72/ITGA4/DNAJB2/IGFBP7/ACVRL1/CPNE6/SLIT3/MTOR/ING1/ADAM17/KMT2D/SFRP1/USP47/ADIPOR2/FGFR1OP/TGFBR1/PDLIM5/EXOSC9/CDH4/NRG3/IQGAP1/ALCAM/ULK2/TAOK2/NAIF1/HSP90AB1/FGF13/PRKCQ/CDHR2/TMEM97/LAMTOR1/MTPN/NIN/CHPT1/BAP1/WDR36/EDN1/SPART/ENO1/GJA1/HSP90AA1/KI…
GO_CELL_LEADING_EDGE	GO_CELL_LEADING_EDGE	GO_CELL_LEADING_EDGE	395	-0.551455	-1.80473	9.999e-05	0.000631315	0.000301032	7111	tags=49%, list=21%, signal=39%	PDXP/ITGB1/CDH2/CSPG4/BAIAP2/NDEL1/DDN/WASF3/SSX2IP/PIP5K1A/FLOT2/MYADM/ADAM17/TACR3/GABARAPL1/PIP5K1C/MYO10/CADM4/LAYN/ARFIP2/LIMA1/PHACTR4/MYO5A/MYH9/CYTH3/IQGAP1/TPM1/ITGB3/PRKCI/THEM4/SHISA9/NF2/ATP2B1/MKLN1/TLN1/SSH1/FER/FGD4/ACTR2/GABRA2/MYLK/PHLDB2/PDE9A/WASF1/EPB41L3/EPHA2/SPRY4/C2CD5/ROBO2/LMO4/LDB1/MYH10/MTMR14/CARMIL1/SRGAP2/TRPM7/ARHGEF7/EEF1A1/ABITRAM/MYO1D/KSR1/FERMT2/PDE4A/AJUBA/SH…
GO_CELL_PROJECTION_MEMBRANE	GO_CELL_PROJECTION_MEMBRANE	GO_CELL_PROJECTION_MEMBRANE	338	-0.528134	-1.72223	9.999e-05	0.000631315	0.000301032	8695	tags=50%, list=25%, signal=38%	ABCA4/P2RY12/FERMT1/ANK1/CDHR5/HIP1R/IQCE/SLC11A2/CYBRD1/PDE6B/SLC9A3R1/BBS4/CORO1C/GPER1/PPP1R9B/DMD/JCAD/SCNN1A/SLC39A6/SLC34A3/CASK/BBS5/ITGAV/PDXP/ITGB1/CSPG4/SLC6A18/TMEM231/SLC34A1/DDN/DPEP1/SLC9A3/PIP5K1A/SHANK3/ADAM17/TACR3/GABARAPL1/PIP5K1C/MYO10/ASAP1/LIMA1/SNAP29/TPM1/ITGB3/SLC26A2/THEM4/SHISA9/CDHR2/NF2/SLC17A3/ATP2B1/SLC7A9/FZD9/TLN1/PROM1/PHLPP2/GABRA2/PDE9A/EPB41L3/TCTN2/EPHA2/SPRY…
GO_CELL_SUBSTRATE_JUNCTION	GO_CELL_SUBSTRATE_JUNCTION	GO_CELL_SUBSTRATE_JUNCTION	406	-0.496693	-1.6259	9.999e-05	0.000631315	0.000301032	7340	tags=46%, list=21%, signal=36%	CASK/HSPG2/NPM1/ITGAV/ITGB1/CDH2/CSPG4/PRUNE1/PPP1CC/ITGA4/RSU1/MTF2/PTPN12/LMLN/TES/PIP5K1A/FLOT2/HSPA9/TLE2/SDC4/ADAM17/PIP5K1C/GNB2/LAYN/GIT1/CD81/FLNB/LIMA1/PEAK1/ITGB8/DCAF6/MYH9/IQGAP1/SENP1/JAK2/ALCAM/ITGB3/ARHGAP26/GDI2/B2M/REXO2/EPB41L2/MDC1/TLN1/TSPAN9/IRF2/ACTR2/PHLDB2/GJA1/PI4KA/PPFIA1/WASF1/EPHA2/SPRY4/DOCK7/YWHAQ/HSPA8/PRAG1/CAPN5/ENG/VCL/PPP1R12A/RPL22/MAPRE2/DCTN4/EHD3/SNAP23/ARHG…
GO_CELLULAR_RESPONSE_TO_DRUG	GO_CELLULAR_RESPONSE_TO_DRUG	GO_CELLULAR_RESPONSE_TO_DRUG	350	-0.435689	-1.42158	9.999e-05	0.000631315	0.000301032	8947	tags=43%, list=26%, signal=32%	ZNF277/GSTM2/ADIRF/STK25/P2RY12/SIGMAR1/ERRFI1/NET1/NR3C1/AGRN/SPIDR/NOS2/HSPA5/P2RY1/AIFM1/DAXX/NR4A3/ADCY2/FXN/CASP9/PPP1R9B/GUCY1B1/SLC8A1/EGR1/TRPC6/PRKN/TRIM41/CFLAR/PDXP/KCNQ1/QDPR/DPEP1/CASQ2/RAP1B/ATG7/GPLD1/SFRP1/RPS6KB1/PPAT/GNAI2/CASTOR3/APEX1/ITPR2/BNIP3/KDM6B/MTR/GAS6/PPARGC1A/ID1/AHR/PDE8A/MAPK13/XRN1/TRAP1/SSH1/RELA/EDN1/PAX2/GCLM/UMPS/CRHBP/PPM1F/FOLR1/TAF1/PPP1R12A/KLF4/LDOC1/KLF…
GO_CELLULAR_RESPONSE_TO_EXTERNAL_STIMULUS	GO_CELLULAR_RESPONSE_TO_EXTERNAL_STIMULUS	GO_CELLULAR_RESPONSE_TO_EXTERNAL_STIMULUS	331	-0.49448	-1.6116	9.999e-05	0.000631315	0.000301032	8224	tags=47%, list=24%, signal=36%	P2RY1/TLR5/AIFM1/CDKN1A/ATP1A2/CASP2/NPRL3/XBP1/PPP1R9B/RRAGB/DNM1L/FOXA3/PDXP/WDR59/MIOS/SNW1/ITGA4/VDR/SLC38A2/BMP6/MTOR/WIPI1/BAG3/ATG7/GABARAPL1/WIPI2/SFRP1/VCAM1/HDAC4/RIPOR1/FAS/LARS/C12orf66/GCN1/CDKN2B/MYD88/WRN/PDK4/CASTOR3/DAP/NUAK2/CASR/FADD/PIK3R4/BNIP3/GAS6/DCTPP1/ATP2B1/FNIP1/KANK2/MTPN/SSH1/PIEZO2/MAX/CASP8AP2/EIF2AK3/LAMP2/KIF26A/GABARAP/RRAGC/FBXO22/SH3GLB1/HSPA8/MAP1LC3B/SESN1/F…
GO_CELLULAR_RESPONSE_TO_OXIDATIVE_STRESS	GO_CELLULAR_RESPONSE_TO_OXIDATIVE_STRESS	GO_CELLULAR_RESPONSE_TO_OXIDATIVE_STRESS	282	-0.473615	-1.53841	9.999e-05	0.000631315	0.000301032	10082	tags=51%, list=29%, signal=36%	ALDH3B1/PARK7/NONO/BRF2/EGFR/CAMKK2/FOS/ANXA1/ETV5/STAT6/GSTP1/TP53/SOD1/PSAP/RGN/SOD3/SESN2/ZNF277/ATP13A2/NOS3/BMP7/STK25/VKORC1L1/SIGMAR1/NET1/CYCS/GSR/DHFR/AIFM1/NR4A3/FXN/PARP1/FBXW7/GUCY1B1/TRPC6/VRK2/PRKN/CFLAR/ARL6IP5/ARNTL/OXR1/HIF1A/DIABLO/PYCR2/DPEP1/ATG7/RWDD1/SIRT2/MCL1/SELENOS/NUDT2/JAK2/MAPKAP1/TPM1/APEX1/BNIP3/KDM6B/MTR/PDK1/PPARGC1A/PDE8A/MAPK13/PLA2R1/TRAP1/FER/CPEB2/RELA/PNPT1/…
GO_CELLULAR_RESPONSE_TO_PEPTIDE	GO_CELLULAR_RESPONSE_TO_PEPTIDE	GO_CELLULAR_RESPONSE_TO_PEPTIDE	365	-0.522555	-1.70661	9.999e-05	0.000631315	0.000301032	7988	tags=47%, list=23%, signal=37%	ADCY2/PARP1/IRS1/EEF2K/GPER1/XBP1/GRM5/ATP6V0C/ESRRA/TRIM41/CFLAR/GRB2/PTPRE/NR4A1/PKM/BAIAP2/KLF15/NDEL1/ITGA4/PHIP/LPL/VWA2/RAP1B/CA2/PRLR/GPLD1/PIK3R2/VCAM1/SLC30A10/RPS6KB1/PPAT/GNAI2/SELENOS/MYO5A/PDK4/ATP6V0A1/SNX6/IDE/CCND3/NCK1/JAK2/CASR/ATP6V1G2/APEX1/ID1/PRKCQ/SOGA1/PRKCI/ATP6V0A2/SRSF5/FER/CPEB2/RELA/MAX/EDN1/HDAC9/SYAP1/SOCS2/C2CD5/ATP6V0D1/ZBTB7B/CRHBP/RAB8B/ATP6V1A/LPIN2/KLF4/LDOC1/…
GO_CHROMOSOMAL_REGION	GO_CHROMOSOMAL_REGION	GO_CHROMOSOMAL_REGION	345	-0.431516	-1.40736	9.999e-05	0.000631315	0.000301032	7874	tags=42%, list=23%, signal=33%	RAD51D/TPR/SKA2/KANSL1/H3F3A/CKAP5/TP53BP1/KAT8/SCMH1/GAR1/CTC1/XPO1/PPP1CC/NDEL1/KDM1A/HNRNPA2B1/PINX1/ZNF207/HMBOX1/SMC6/SIRT2/ATM/CSNK1A1/SSB/XRCC1/MIS12/WRN/CFDP1/DYNLT3/SUMO3/TERF1/NUDCD2/CENPV/APEX1/POT1/CENPB/ORC2/NUP98/SMCHD1/SUN2/SMG6/PSEN2/PTGES3/BAZ1B/DCTN2/KDM4D/PDS5A/NGDN/MRE11/PHF6/SMC5/GPATCH11/PMF1/KDM4A/PPP1R12A/DDB1/PHF2/DCTN4/PPP2R5C/RPA2/MCM3/CBX5/LIG4/EZH1/AHCTF1/TNKS/RIF1/FM…
GO_CILIARY_PART	GO_CILIARY_PART	GO_CILIARY_PART	435	-0.494161	-1.61954	9.999e-05	0.000631315	0.000301032	8248	tags=44%, list=24%, signal=34%	SPACA9/IQCE/DNAH6/CFAP43/PDE6B/PCARE/DZIP1L/CEP78/INHA/SLC9A3R1/BBS4/OCRL/IFT52/GSTM3/IFT22/USH1G/FAM92A/USH1C/SCNN1A/B9D1/MKKS/TMEM216/RSPH4A/TULP3/MYO7A/IFT81/KIF3C/CASK/BBS5/CBY1/MYRIP/DYNLRB2/RGS9BP/TMEM231/CFAP206/RAB27A/MAATS1/SSX2IP/TMEM237/SHANK3/HYDIN/ODF2/ATG7/SLC9B1/IFT80/TACR3/NPHP1/WDR34/CSNK1A1/FAM161A/PCM1/CFAP126/SPA17/MYO5A/IFT140/AK2/DISC1/SNAP29/KIAA0586/MARK4/DNAL1/PIK3R4/CATS…
GO_CILIUM_ORGANIZATION	GO_CILIUM_ORGANIZATION	GO_CILIUM_ORGANIZATION	367	-0.526464	-1.7197	9.999e-05	0.000631315	0.000301032	8036	tags=50%, list=23%, signal=39%	DZIP1L/CEP78/BBS4/OCRL/IFT52/IFT22/UBE2B/FAM92A/B9D1/MKKS/TBC1D32/RFX2/CKAP5/HAUS3/TMEM216/RSPH4A/IFT81/KIF3C/BBS5/CBY1/CEP70/CFAP53/GMNC/DYNLRB2/CEP135/CATIP/TMEM231/CFAP206/HYLS1/DNAAF4/SSX2IP/TMEM237/HYDIN/ODF2/KIF27/EVI5L/IFT80/NPHP1/TTLL1/ASAP1/FGFR1OP/AKAP9/WDR34/KIF24/FUZ/NOTCH1/CCDC13/FAM161A/PCM1/CFAP126/ACTR1A/IFT140/DISC1/SNAP29/KIAA0586/MARK4/DNAL1/HAUS4/IQCB1/CYLD/MNS1/C5orf30/DCTN2/…
GO_COAGULATION	GO_COAGULATION	GO_COAGULATION	337	-0.439109	-1.43169	9.999e-05	0.000631315	0.000301032	9636	tags=43%, list=28%, signal=31%	KRT1/SERPINA5/HPSE/HNF4A/EHD2/CAPZB/MAFF/PDGFA/ENTPD1/CLIC1/YWHAZ/F11/LYN/NOS3/PLSCR1/P2RY12/PIK3CG/GP1BA/C1QBP/SEMG1/LNPK/P2RY1/PRKCA/SYK/A2M/HPS5/PROC/SEMG2/ACTG1/GGCX/CD9/PLG/DGKK/RAD51C/H3F3A/RAP2B/GNG2/TRPC6/RAD51B/ANO6/RAB27A/GATA2/UBASH3B/KDM1A/TBXA2R/SH2B3/JMJD1C/GATA5/ENTPD2/PEAR1/MYH9/F2RL3/JAK2/ITPR2/ITGB3/DTNBP1/GAS6/PRKCQ/DGKB/PRKG1/ITPR1/HDAC1/ADRA2B/MAFG/VWF/GNA14/TLN1/IRF2/EDN1/TH…
GO_COATED_VESICLE	GO_COATED_VESICLE	GO_COATED_VESICLE	282	-0.526573	-1.71043	9.999e-05	0.000631315	0.000301032	6970	tags=46%, list=20%, signal=37%	SFTPD/RAB27A/PITPNM3/STX6/ECE1/NCALD/CPNE6/CLTA/WIPI1/SCYL2/GOSR2/VMA21/MYO1E/AP1B1/DENND1B/ACTR1A/NECAP2/B2M/VWF/CLBA1/COPZ1/TMED5/EDN1/SAR1A/ARCN1/STON2/BTC/COPB2/AP1S1/GGA2/HSPA8/RAB8B/LMAN1/FOLR1/SPG21/VAMP4/DNAJC5/PEF1/SCAP/COPB1/LMAN2L/SEC23B/SNX3/GOLGA2/RASSF9/SEC31A/ADRB2/TMED4/VPS33A/VPS18/RAB35/ASTN2/FURIN/AP3B1/VAMP7/HIP1/VTI1B/VPS41/STX5/YIPF5/TMED7/EPS15/TGFA/RAB8A/TMED10/SCARB2/GOPC…
GO_COFACTOR_BINDING	GO_COFACTOR_BINDING	GO_COFACTOR_BINDING	492	-0.508793	-1.67167	9.999e-05	0.000631315	0.000301032	8979	tags=48%, list=26%, signal=36%	FOXRED2/GSTM2/GPT/NOS3/GMDS/FLVCR2/CYGB/DPYD/VKORC1L1/IDH2/IDH3G/REV3L/NDUFA9/DUS4L/CYCS/NOS2/GSR/RSAD1/DHFR/AIFM1/H6PD/PGD/HEBP1/LDHA/THNSL2/FXN/PARP1/PAM/P4HA1/GSTM3/FLVCR1/GUCY1B1/MDH1/AOX1/THAP4/TM7SF2/COQ6/RSAD2/NDUFAB1/DUS2/CTBP1/CISD2/SIRT4/ELP3/DECR1/ACACB/AADAT/QDPR/STEAP4/GLDC/ALDH1A1/KDM1A/PTGES2/OGFOD3/OGDHL/CYP26B1/NFS1/MTRR/DAO/CREG1/ACADS/PCIF1/SIRT2/ALDH1B1/IDH3B/PPAT/PHGDH/CRYM/F…
GO_COFACTOR_METABOLIC_PROCESS	GO_COFACTOR_METABOLIC_PROCESS	GO_COFACTOR_METABOLIC_PROCESS	438	-0.525952	-1.72403	9.999e-05	0.000631315	0.000301032	8914	tags=49%, list=26%, signal=37%	ELOVL5/MVD/ACSM5/FTCD/PPCDC/NOS3/PCBD1/IDH2/PDK3/NT5E/GART/ACOT1/NDUFA9/MLYCD/GSR/RSAD1/SLC11A2/DHFR/PARP16/LDHA/FXN/MPC2/MDH2/GSTM3/DCAKD/PPCS/TMEM14C/MDH1/HAAO/GGT1/AFMID/BST1/NOXA1/PCCB/COQ6/ACSM3/PDXP/COQ9/ACACB/OPLAH/ADHFE1/BHMT2/AADAT/ACSM2B/QDPR/AKR1C1/DUOXA1/DPEP1/ACSM2A/NFS1/MTRR/ABCD4/GSTA1/ACSL4/SLC25A32/FAR1/FMO1/HLCS/EIF2AK1/PMVK/PDHA1/PDK4/GSTM4/NMNAT3/GPD1L/COQ4/PANK2/MTR/GPHN/HSD1…
GO_COVALENT_CHROMATIN_MODIFICATION	GO_COVALENT_CHROMATIN_MODIFICATION	GO_COVALENT_CHROMATIN_MODIFICATION	465	-0.561643	-1.84369	9.999e-05	0.000631315	0.000301032	7776	tags=52%, list=23%, signal=41%	CHD1/DPY30/KANSL1/BEND3/UBE2B/RUVBL1/NOC2L/BRD4/TADA3/KAT8/SETD5/PAXIP1/CTBP1/CHTOP/ELP3/TAF9/HUWE1/SNW1/EHMT1/GATA2/MTF2/DMAP1/KDM5C/DTX3L/UBE2E1/RBM14/HCFC1/KDM1A/USP3/TAF7/ING4/NELFE/JDP2/TBL1XR1/JMJD1C/KMT2D/PRMT7/PHC1/RNF40/SIRT2/PHF20/HDAC4/ATM/PRDM16/SETD1A/TADA2A/HLCS/CDK9/NSD3/BRD1/KDM7A/CUL4B/JAK2/YEATS4/ING2/MAP3K7/KDM6B/NAP1L2/PPARGC1A/TAF5/ATF7IP/HDAC1/BAZ2A/BAZ1B/OTUB1/TRIM37/PHF8/S…
GO_CYTOPLASMIC_REGION	GO_CYTOPLASMIC_REGION	GO_CYTOPLASMIC_REGION	473	-0.536061	-1.76023	9.999e-05	0.000631315	0.000301032	7411	tags=46%, list=21%, signal=37%	TULP3/MYO7A/CRIP2/RAPGEF3/MYRIP/CTBP1/CDH2/DYNLRB2/HIF1A/CFAP206/STIM1/PARD3/NDEL1/OR2C1/MAATS1/FGF1/TRPC4/CLTA/FLOT2/MYADM/CD302/HYDIN/NEDD4/ATG7/RAI14/GABARAPL1/NSMF/MYO10/WDR34/ARFIP2/FLNB/RTKN/FRMPD1/ACTR1A/IFT140/MYH9/EXOC3L1/DNAL1/PIK3R4/ITPR2/KCNAB1/DTNBP1/MAEA/MNS1/NF2/EPB41L2/PSEN2/DRC3/MKLN1/PARD6B/FER/EXOC4/ACTR2/ENO1/BLOC1S4/AP3M2/PHLDB2/AP3D1/WASF1/DNALI1/STIMATE/GABARAP/C2CD5/LCA5/M…
GO_DEPHOSPHORYLATION	GO_DEPHOSPHORYLATION	GO_DEPHOSPHORYLATION	467	-0.559806	-1.83788	9.999e-05	0.000631315	0.000301032	8794	tags=56%, list=25%, signal=43%	GBA/PTPMT1/PPP1CA/PTPN5/TIGAR/MASTL/SYNJ2/PTPDC1/CNEP1R1/STYX/NT5E/EYA4/ACPP/CYCS/MAGI2/MTMR8/PTPRR/PPM1L/FKBP1B/ALPL/NT5C1A/THNSL2/DUSP18/OCRL/PTPRM/STK11/PPP1R9B/NT5C3B/NUAK1/CAMSAP3/INPP5B/MINPP1/CSRNP2/PLPPR1/UBLCP1/MPHOSPH10/DUSP8/PTPRE/ZCCHC9/PDXP/TMEM132D/PPP1R1B/PRUNE1/CAMK2G/PPP1CC/FKBP1A/INPP4B/NUDT16/UBASH3B/PTPN12/CTDNEP1/RBM26/MTOR/PPP1R2B/ACP6/DUSP12/GPLD1/PCIF1/IMPA1/NSMF/HDDC2/PHA…
GO_DNA_BINDING_TRANSCRIPTION_ACTIVATOR_ACTIVITY	GO_DNA_BINDING_TRANSCRIPTION_ACTIVATOR_ACTIVITY	GO_DNA_BINDING_TRANSCRIPTION_ACTIVATOR_ACTIVITY	414	-0.47056	-1.54086	9.999e-05	0.000631315	0.000301032	10046	tags=49%, list=29%, signal=35%	SPIC/DBP/HOXB3/HNF4G/TCF12/NR1H2/FOS/ESR1/SOHLH1/EGR4/ETV5/STAT6/HOXB5/HNF4A/GLIS1/HOXD10/TOX2/TP53/POU4F3/MYOCD/MAFF/HEYL/IER2/ATF3/EBF2/CEBPG/PLSCR1/HOXB7/NR3C1/ARID3B/KLF13/FOXJ1/HOXA10/LITAF/FOXJ3/NR4A3/ZNF750/NR5A2/PARP1/GLIS2/FOXF1/ZEB2/EGR1/ZNF76/PBX2/FOSL2/ESRRA/NR6A1/FOXK2/TBPL1/RFX5/PLAGL2/SOX17/CSRNP2/FOSB/ZFAT/GRHL1/ARNTL/NR4A1/HNF1A/HOXB4/HIF1A/KLF15/GATA2/HCFC1/PKNOX1/NRL/HOXA4/EBF3…
GO_DNA_BINDING_TRANSCRIPTION_FACTOR_BINDING	GO_DNA_BINDING_TRANSCRIPTION_FACTOR_BINDING	GO_DNA_BINDING_TRANSCRIPTION_FACTOR_BINDING	338	-0.56416	-1.83972	9.999e-05	0.000631315	0.000301032	8456	tags=57%, list=25%, signal=43%	RBL1/MED12/CREM/PRDM5/RARG/KDM3A/DAXX/BHLHE40/NR4A3/BBS4/PARP1/RBBP8/DDRGK1/MKKS/PPID/NOC2L/TP53BP1/TADA3/TAF6/BBS5/PSMD9/NPM1/DLL1/RNF25/ARNTL/CTBP1/HHEX/NR4A1/HOXB4/TAF9/HIF1A/SNW1/DMAP1/VDR/NFYB/FOXP1/HCFC1/ANXA4/KDM1A/TAF7/DNAAF4/NEK6/WIPI1/TLE2/HOXA4/WFS1/JMJD1C/TLE3/GABARAPL1/CRTC1/HDAC4/ATOH8/GMNN/TBP/EXOSC9/PRDM16/GTF2A2/MTDH/ZNF516/RXRA/APEX1/TAF4B/PPARGC1A/NFKBIA/HDAC1/BAZ2A/RELA/ZNHIT3…
GO_EARLY_ENDOSOME	GO_EARLY_ENDOSOME	GO_EARLY_ENDOSOME	341	-0.583409	-1.90243	9.999e-05	0.000631315	0.000301032	7480	tags=54%, list=22%, signal=43%	HLA-C/MYO1B/GPER1/NTRK2/LAPTM4B/VAMP8/RAB20/INPP5B/ARRDC4/CCDC93/RAB38/RFTN1/MCOLN3/CLVS2/KCNQ1/NISCH/ZFYVE28/STX6/DTX3L/DNAJC13/STEAP4/RUFY1/VPS26B/NEURL1B/LDLRAD4/VPS8/WDFY2/BOK/VCAM1/SLC30A10/REP15/PI4K2A/CMTM6/MYO5A/SNX6/RABGAP1L/STAMBP/B2M/SNX16/NF2/PSEN2/NIPA1/WASHC2C/SIAH2/VIPAS39/NUCB1/RABGEF1/WASHC4/RPS6KC1/FKBP15/MVB12B/CLCN4/ATP6V0D1/ZFYVE16/GGA2/MTMR2/ACKR2/NIPA2/SNX3/RAB17/PARM1/ADRB…
GO_EMBRYONIC_ORGAN_DEVELOPMENT	GO_EMBRYONIC_ORGAN_DEVELOPMENT	GO_EMBRYONIC_ORGAN_DEVELOPMENT	423	-0.450788	-1.47684	9.999e-05	0.000631315	0.000301032	8613	tags=47%, list=25%, signal=36%	HOXB3/SMO/EGFR/NIPBL/KDM2B/RBP4/C2CD3/ZFP36L1/HOXB5/PLCD3/HOXD10/POU4F3/SOD1/FGFR1/PDGFA/MYO3A/CITED2/DVL2/EIF4A3/ABR/BMP7/HOXB7/SOBP/CHD7/VPS52/MED12/CCN1/VASH1/VEGFA/DSCAML1/TFEB/RARG/RARA/NR4A3/SLC9A3R1/BBS4/HPN/IFT52/ERCC3/ID2/FOXF1/RBBP6/FLVCR1/PRDM1/USH1G/USH1C/MKKS/HEY1/TMED2/SLC39A3/TULP3/MYO7A/SOX17/BBS5/TAL1/GRB2/CDKN1C/ZFAT/DLL1/SPINT2/BMP5/HOXB4/HIF1A/GATA2/TBC1D23/LHX1/INSIG2/NSDHL/A…
GO_ENDOCYTIC_VESICLE	GO_ENDOCYTIC_VESICLE	GO_ENDOCYTIC_VESICLE	293	-0.480923	-1.56374	9.999e-05	0.000631315	0.000301032	8533	tags=46%, list=25%, signal=35%	TAP2/ANXA3/HIP1R/ITGB5/LPAR1/SYK/HEATR5A/ENTPD7/OCRL/ACTG1/HLA-C/CD9/ATP6V0C/VAMP8/RAB20/INPP5B/RALA/RAB43/ITGAV/RAB38/GRIA4/SFTPD/HVCN1/CAMK2G/STX6/CPNE6/VPS26B/CLTA/FLOT2/CDC42EP2/SCARF1/MYO1E/FLNB/ATP6V0A1/PIK3R4/B2M/ATP6V0A2/GRIA2/LAMP2/HSP90AA1/RAB11FIP3/HYAL2/RAB9A/ATP6V0D1/RAB8B/AMN/SNX3/SRGAP2/RAB17/EHD3/SNAP23/RAB35/VAMP7/APPL2/HIP1/ATG5/CD36/ARF6/SYT11/PIK3C2B/RAP1A/EPS15/RAB11B/RAB8A/A…
GO_ENDOMEMBRANE_SYSTEM_ORGANIZATION	GO_ENDOMEMBRANE_SYSTEM_ORGANIZATION	GO_ENDOMEMBRANE_SYSTEM_ORGANIZATION	413	-0.553888	-1.81363	9.999e-05	0.000631315	0.000301032	9487	tags=61%, list=27%, signal=44%	LPIN1/VPS11/TMED1/SOD1/EHD2/PSAP/MTSS2/BLOC1S2/PLSCR3/RAB22A/SEC16A/YWHAZ/EMD/GOLGA5/NDRG1/PLSCR1/CHMP1A/SH3GL2/STK25/FLOT1/LMNA/XKR8/UBL4A/MIA3/CNEP1R1/LNPK/BIN3/PRKCA/BAIAP3/NEK9/ANK2/PACSIN3/REEP1/CORO1C/SPAST/GPER1/TJAP1/OBSL1/AGFG1/TMED2/RFX2/LAPTM4B/CAMSAP3/TBPL1/PRKN/CLU/TMCC1/RAB43/CIT/RAB38/ANO6/STX18/GORASP2/BAIAP2/RAB27A/COG3/NDEL1/STX6/VPS37A/DNAJC13/SH3TC2/TMEM43/SURF4/CTDNEP1/WHAMM/…
GO_EPITHELIAL_CELL_PROLIFERATION	GO_EPITHELIAL_CELL_PROLIFERATION	GO_EPITHELIAL_CELL_PROLIFERATION	369	-0.481917	-1.57452	9.999e-05	0.000631315	0.000301032	8288	tags=43%, list=24%, signal=33%	EGR3/VEGFA/CXCL12/MEN1/PRKCA/NR4A3/PYGO2/HPN/CDK6/IFT52/PTPRM/ID2/XBP1/FBXW7/STK11/JCAD/EMC10/CASK/CFLAR/CDKN1C/NR4A1/BMP5/HIF1A/GATA2/ITGA4/VDR/ACVRL1/FGF1/BMP6/MTOR/RIDA/ADAM17/IFT80/SFRP1/C5AR2/FZD7/TGFBR1/ATOH8/NOTCH1/CDKN2B/LAMC1/ITGB3/CNMD/ID1/APLNR/TACSTD2/HOXA5/FLT4/PAX2/THBS1/ALDH1A2/BTBD10/EPHA2/BMP4/OVOL2/BMP2/TGFB2/FGFR2/PPP1R16B/RICTOR/MARVELD3/CYP7B1/MAP2K1/MEF2C/CD34/PTEN/PDCD10/KR…
GO_ESTABLISHMENT_OF_ORGANELLE_LOCALIZATION	GO_ESTABLISHMENT_OF_ORGANELLE_LOCALIZATION	GO_ESTABLISHMENT_OF_ORGANELLE_LOCALIZATION	489	-0.511133	-1.67929	9.999e-05	0.000631315	0.000301032	9039	tags=53%, list=26%, signal=39%	KIF5C/SEC23A/YWHAZ/SLC2A4/CACNA1D/COPG2/RAB3A/LYN/SEC24A/MAP4K2/STX19/BORCS5/CHMP1A/SNAPIN/STK25/PIK3CG/TMEM230/DOC2B/LRMP/P2RY1/CENPQ/SYK/NR4A3/SLC9A3R1/BBS4/SPAST/FOXF1/SNPH/MAP2/UBE2B/MKKS/NUMA1/TMED2/SCFD1/VAMP8/DNM1L/MYO7A/LTV1/PRKN/TRAPPC9/KIF3C/CASK/BBS5/TRAPPC6A/NPM1/SYNE3/TMEM201/XPO1/HIF1A/C12orf4/RAB27A/PARD3/NDEL1/GATA2/ITGA4/TBC1D23/CACNB2/KPNB1/RASGRP1/RAP1B/WIPI1/CHMP4A/GOSR2/PINX1…
GO_FOREBRAIN_DEVELOPMENT	GO_FOREBRAIN_DEVELOPMENT	GO_FOREBRAIN_DEVELOPMENT	378	-0.451705	-1.47678	9.999e-05	0.000631315	0.000301032	8733	tags=43%, list=25%, signal=32%	SLITRK5/P2RY12/UNCX/NOTCH3/SCN5A/CHD7/ANXA3/GART/NOTCH2NLA/TENT2/ERBB4/LPAR1/CXCL12/RARA/NR4A3/TWSG1/BBS4/CDK6/XAB2/SSTR2/ID2/NTRK2/ZEB2/SLC8A1/MKKS/SSTR1/TRAPPC9/BTG2/CDON/RRM1/FBXO45/CDH2/HIF1A/TMEM14B/NDEL1/GATA2/CNP/LHX1/SLC38A2/KDM1A/GDF7/DCLK2/NRG1/EIF2B3/SHANK3/ADGRG1/XRCC1/NOTCH1/PCM1/NRG3/EXT1/NDST1/BNIP3/KDM6B/FGF13/PPARGC1A/PRKG1/SUN2/HDAC1/NF2/SRGAP2C/NIN/PHLPP2/ALDH1A2/BMP4/DOCK7/ROB…
GO_GENERATION_OF_PRECURSOR_METABOLITES_AND_ENERGY	GO_GENERATION_OF_PRECURSOR_METABOLITES_AND_ENERGY	GO_GENERATION_OF_PRECURSOR_METABOLITES_AND_ENERGY	497	-0.492841	-1.61951	9.999e-05	0.000631315	0.000301032	8335	tags=46%, list=24%, signal=35%	ALDOC/PGAM4/PFKL/CYCS/NOS2/GSR/MTFR1/PGM1/COX8A/ATP5PF/NR4A3/LDHA/NDUFB5/FXN/IRS1/AKR7A3/TPR/MDH2/UQCRB/ATP5MC3/ATP5PD/MDH1/AOX1/HAAO/UGP2/NDUFC2/NDUFAB1/ETFRF1/JMJD8/COQ9/HIF1A/FASTKD3/PKM/NDUFA8/PGM2L1/PPP1CC/CYB561/KHK/PFKP/QDPR/STEAP4/GLDC/ALDH1A1/PTGES2/OGDHL/NUP188/NIPSNAP2/MTOR/POM121C/PPP1R2B/ADSL/PPP1R3G/HDAC4/ALDH1B1/SDHAF4/IDH3B/NUP155/PHGDH/PRDM16/PDHA1/SELENOS/NDC1/COX7A2L/IDE/RUNX1T…
GO_GLAND_DEVELOPMENT	GO_GLAND_DEVELOPMENT	GO_GLAND_DEVELOPMENT	434	-0.449701	-1.47381	9.999e-05	0.000631315	0.000301032	9962	tags=48%, list=29%, signal=35%	HOXB3/NEURL1/DKK3/SMO/EGFR/ESR1/HOXA9/SOSTDC1/BAAT/ANXA1/LIMS2/SERPINA5/ETV5/STAT6/ESRP2/FPGS/HNF4A/POLB/TDGF1/SOD1/CSNK2A2/FGFR1/PDGFA/RPS6KA1/PSAP/RGN/GNPNAT1/CITED2/CEBPG/LAMA1/BMP7/WDR77/ERBB4/VEGFA/RARG/AACS/RARA/TWSG1/PYGO2/SLC9A3R1/TFCP2L1/HPN/PAM/ID2/XBP1/FBXW7/FOXF1/STK11/CSNK2B/DDX39B/CFLAR/CDKN1C/CIT/CTC1/HNF1A/HIF1A/PKM/GATA2/VDR/QDPR/GDF7/NRG1/BCL2L11/EPHX1/PRLR/SFRP1/SEC63/TGFBR1/PP…
GO_GLUTAMATERGIC_SYNAPSE	GO_GLUTAMATERGIC_SYNAPSE	GO_GLUTAMATERGIC_SYNAPSE	350	-0.471746	-1.53923	9.999e-05	0.000631315	0.000301032	9106	tags=44%, list=26%, signal=33%	SCN2A/GABRD/LRRC4B/CBLN1/YWHAZ/PPM1H/EIF4A3/ABR/LYN/ATP2B4/NDRG1/PPP1CA/NETO1/SH3GL2/FLOT1/C1QBP/ERBB4/IL1RAPL2/P2RY1/CALB1/GRM3/EFNB3/RNF216/NTNG1/CTBP1/FBXO45/ITGB1/CDH8/PPP1R1B/PPP1CC/FXR1/WASF3/ADAM22/NRG1/MTOR/FLOT2/NEDD4/LRRC4/RGS9/CRTC1/ABHD17C/AKAP9/PCDH17/RGS7BP/SYN3/SPARCL1/NOS1AP/MYO5A/NRG3/JAK2/ITGB3/DTNBP1/DNM3/NLGN1/DGKB/PRKCI/SHISA9/NAPA/ATP2B1/GRIK5/PPP3CC/LRFN3/FZD9/RELA/AP3D1/GU…
GO_GLYCOPROTEIN_BIOSYNTHETIC_PROCESS	GO_GLYCOPROTEIN_BIOSYNTHETIC_PROCESS	GO_GLYCOPROTEIN_BIOSYNTHETIC_PROCESS	338	-0.482129	-1.57221	9.999e-05	0.000631315	0.000301032	9490	tags=47%, list=27%, signal=35%	SLC51B/GALNT6/XYLT1/CSGALNACT2/GALNT9/NDST2/SLC35C1/RXYLT1/ST6GALNAC1/CHST14/DOLPP1/ST3GAL4/FUT4/MVD/UGGT1/MAN1C1/B4GALT5/MAN2A2/EDEM3/DPAGT1/B3GALT1/ST6GALNAC2/GALNT1/GALNT16/GAL3ST3/DPM1/HS6ST2/B3GNT9/EXT2/ALG13/CHSY1/B4GALNT2/GALNT3/ST3GAL2/POFUT1/B4GALT3/MAN1A1/NECAB1/PGM3/CHST7/UGGT2/MUC15/CSPG4/COG3/ST6GALNAC6/FUT3/SLC35D1/POGLUT1/RPN1/ARFGEF1/TMTC3/B4GALT6/UBE2G2/DPY19L3/A4GALT/SERP1/EXT1/…
GO_GOLGI_VESICLE_TRANSPORT	GO_GOLGI_VESICLE_TRANSPORT	GO_GOLGI_VESICLE_TRANSPORT	363	-0.586974	-1.91665	9.999e-05	0.000631315	0.000301032	5893	tags=57%, list=17%, signal=48%	ANK2/ANXA13/PROC/MYO1B/SPAST/LYPLA1/TBC1D14/TMED2/SCFD1/VAMP8/KLC2/TRAPPC9/KIF3C/TRAPPC6A/RAB43/RER1/CCDC93/STX18/COG3/PITPNM3/STX6/SURF4/WHAMM/WIPI1/GOSR2/MYO18A/MYO5A/ACTR1A/ANKRD28/CYTH3/GAS6/PRKCI/NAPA/MIA2/RP2/RAB19/RABIF/C16orf70/DCTN2/OPTN/COPZ1/EXOC4/VPS13A/TMED5/SAR1A/TRAPPC3/KIF26A/ARCN1/AP3D1/BET1L/COPB2/GGA2/SEC22A/RAB8B/LMAN1/FOLR1/AMN/PEF1/COPB1/TRAPPC3L/KIFAP3/LMAN2L/SEC23B/COG5/GO…
GO_GUANYL_NUCLEOTIDE_BINDING	GO_GUANYL_NUCLEOTIDE_BINDING	GO_GUANYL_NUCLEOTIDE_BINDING	374	-0.528471	-1.72719	9.999e-05	0.000631315	0.000301032	7675	tags=48%, list=22%, signal=38%	GBP3/GUCY1B1/GNAL/RAP2B/RAB20/RRAGB/DNM1L/RALA/IRGQ/GBP4/IFI44L/RAB43/RAB38/OLA1/RAB27A/RAB2B/NUDT16/RAP1B/PDE5A/MFN1/RHOBTB2/RCC1L/ARFIP2/RTKN/EIF2S3/GNAI2/RERGL/NUDT2/RAB3D/DNM3/RAB2A/PRKG1/TUBE1/GTPBP6/GTPBP10/GNA14/RAB36/MTIF2/RP2/RAB19/NIN/ARL5B/GSPT2/GPN1/URGCP/GIMAP5/SAR1A/NKIRAS2/MRAS/GIMAP4/GUCY1A1/RRAGC/RAB9A/GTPBP1/RAB25/RAB8B/GUF1/GNAI3/GIMAP1/ARHGEF5/TSR1/RAB17/TUBB4B/BMS1/EHD3/SRP54…
GO_IMMUNE_RESPONSE_REGULATING_CELL_SURFACE_RECEPTOR_SIGNALING_PATHWAY	GO_IMMUNE_RESPONSE_REGULATING_CELL_SURFACE_RECEPTOR_SIGNALING_PATHWAY	GO_IMMUNE_RESPONSE_REGULATING_CELL_SURFACE_RECEPTOR_SIGNALING_PATHWAY	385	-0.443594	-1.45072	9.999e-05	0.000631315	0.000301032	7269	tags=36%, list=21%, signal=29%	PSMD9/PSMD3/GRB2/PSMB7/RFTN1/MUC15/CD47/BAIAP2/PSMC2/FOXP1/EIF2B3/BTN3A3/GPLD1/PIK3R2/MAP2K7/BTNL9/BTN2A2/MYO10/C5AR2/SLC39A10/BTNL8/DENND1B/ICAM2/PSME1/NCK1/MAP3K7/MS4A2/HSP90AB1/PSMC6/PRKCQ/CYLD/FER/RELA/ACTR2/TEC/CD24/HSP90AA1/PSMC1/GCSAML/NFATC1/ERMAP/WNK1/PDE4D/BTN2A1/PSMD12/HHLA2/SPG21/TAB1/PSMF1/PSMD10/PSMD6/MEF2C/PTPRJ/VTCN1/RAF1/PAK1/APPL2/ARPC4/CRKL/PPP3R1/ACTR3/RAP1A/TNFRSF21/DUSP3/CYF…
GO_IN_UTERO_EMBRYONIC_DEVELOPMENT	GO_IN_UTERO_EMBRYONIC_DEVELOPMENT	GO_IN_UTERO_EMBRYONIC_DEVELOPMENT	344	-0.509766	-1.66252	9.999e-05	0.000631315	0.000301032	9784	tags=55%, list=28%, signal=40%	ACTL6A/C2CD3/ELL/ZFP36L1/CHD8/PLCD3/MAFF/FGFR1/FLCN/SLC35E2B/SLC25A34/COPS3/NBN/EDNRA/UBE2A/PTPN18/PSMC3/NOS3/ADD1/BMP7/GPI/CHD7/SF3B6/EIF4E2/SKIL/CCN1/VASH1/ANKRD11/VEGFA/TFEB/TM4SF1/PTPRR/RRP7A/PYGO2/OCRL/XAB2/BTF3/RBBP8/FOXF1/RBBP6/FLVCR1/PRDM1/UBE2B/B9D1/NLE1/HEY1/TMED2/SLC39A3/INPP5B/RIC8A/NECAB1/SOX17/JAG2/GRB2/CDKN1C/ZFAT/SPINT2/ITGB1/BMP5/HIF1A/TMEM231/NDEL1/GATA2/ACVRL1/NSDHL/HCFC1/MBNL1…
GO_INTRINSIC_COMPONENT_OF_ORGANELLE_MEMBRANE	GO_INTRINSIC_COMPONENT_OF_ORGANELLE_MEMBRANE	GO_INTRINSIC_COMPONENT_OF_ORGANELLE_MEMBRANE	375	-0.51585	-1.68602	9.999e-05	0.000631315	0.000301032	9077	tags=51%, list=26%, signal=38%	DHCR7/DOLPP1/ELOVL5/ATP13A2/RAB3A/FIS1/MAN1C1/SLC35B2/TMEM11/QSOX2/DPAGT1/TAP2/COA1/SYNE4/LNPK/SLC37A3/HSPA5/ZDHHC20/MPC2/TVP23C/HLA-C/TMEM177/XBP1/B4GALNT2/EMC10/ESYT3/CASD1/AGK/TM7SF2/SLC37A4/TMEM201/TRABD2B/RER1/STIM1/DNAJB2/STX6/ECE1/INSIG2/TMEM43/TOMM20L/EDEM1/CHCHD3/WFS1/COA3/MFN1/TIMM23B/FAR1/SEC62/ATF6B/B4GALNT1/PEX11G/SELENOS/A4GALT/FUNDC2/EXT1/SYVN1/BNIP3/SGPL1/SYNGR1/MREG/SUN2/SLC35B3/…
GO_LIPID_LOCALIZATION	GO_LIPID_LOCALIZATION	GO_LIPID_LOCALIZATION	383	-0.431038	-1.40965	9.999e-05	0.000631315	0.000301032	9549	tags=44%, list=28%, signal=32%	NR1H2/ABCG4/RBP4/ANXA1/VSTM2A/STARD10/SERPINA5/SLC51B/STARD6/CPTP/PPARD/SLC51A/PSAP/REN/PLSCR3/LDLRAP1/LPA/LCN12/BDKRB2/PLSCR1/FABP4/ABCA4/SIGMAR1/OSBPL11/XKR8/APOL6/PRELID3B/PLA2G4A/NOS2/LIPC/ATP5PF/SYK/FBXW7/PLIN2/OSBP2/NTSR1/PRELID2/STARD4/PITPNM1/CETP/ESYT3/SPX/PRKN/ABCB1/CLU/GLTP/TMEM30B/PLEKHA8/ITGAV/ANO6/ACACB/VLDLR/PLA2G12A/BMP6/LPL/AKR1C1/APOL3/RFT1/CLN8/ACSL4/ANO4/LIMA1/RPS6KB1/B4GALNT1…
GO_METHYLATION	GO_METHYLATION	GO_METHYLATION	351	-0.562315	-1.83478	9.999e-05	0.000631315	0.000301032	8102	tags=54%, list=23%, signal=42%	KDM3A/MLLT6/METTL8/EEF1AKMT3/AS3MT/PYGO2/PARP1/EEF2KMT/DPY30/BEND3/PRDM1/GCSH/WTAP/BRD4/SETD5/BTG2/PAXIP1/RNMT/LCMT1/NSUN7/FAM86B1/AMT/CHTOP/SMYD5/NDUFAF7/BHMT2/TRMT11/SNW1/EHMT1/MTF2/DMAP1/LRTOMT/KDM1A/NELFE/METTL2B/MTRR/KMT2D/PRMT7/TRMT10B/PCIF1/RAMAC/METTL6/TRMT6/PRDM16/SETD1A/TRMT61B/HEMK1/SNRPD3/NSD3/RAB3D/MTR/MAPT-AS1/ATF7IP/TYMS/BAZ2A/FTSJ3/GRHL2/SETD1B/METTL2A/KDM4D/ETF1/TFB2M/IWS1/METTL2…
GO_MICROTUBULE	GO_MICROTUBULE	GO_MICROTUBULE	404	-0.454288	-1.48712	9.999e-05	0.000631315	0.000301032	7762	tags=43%, list=22%, signal=34%	SKA2/SNPH/CCT4/MAP2/CCT7/SLC8A1/KIF20B/NUMA1/GAS2L3/CKAP5/KLC2/CAMSAP3/DNM1L/HAUS3/CDC16/CCT8/KIF3C/KIF12/CSPP1/TPPP2/CLIP2/DYNLRB2/MAP9/CEP170B/KIF6/CFAP206/KLC4/STIM1/NDEL1/CCDC181/RASSF3/KLHL21/DCLK2/WHAMM/NEK6/ODF2/KIF27/ZNF207/RMDN1/GABARAPL1/TTLL1/SIRT2/KIF24/FAM161A/SELENOS/MYO5A/CEP57L1/DISC1/CALM2/DYNLT3/MID1/SERP1/IQGAP1/RAB3D/DNAL1/HAUS4/FGF13/DNM3/TUBE1/CYLD/KIFC3/KIF21A/NIN/DCTN2/KIF…
GO_MITOCHONDRIAL_MATRIX	GO_MITOCHONDRIAL_MATRIX	GO_MITOCHONDRIAL_MATRIX	462	-0.57034	-1.87164	9.999e-05	0.000631315	0.000301032	7502	tags=54%, list=22%, signal=43%	MRPL37/MRPL57/MRPL3/HARS2/MTERF2/PCCB/NDUFAB1/ACSM3/MRPL43/AMT/MALSU1/SIRT4/MRPL4/DECR1/ADHFE1/NDUFAF7/PABPC5/AADAT/PYCR2/ACSM2B/GLDC/OGDHL/ACSM2A/RIDA/POLDIP2/HSPA9/NFS1/KARS/ACP6/BCKDHA/ACADS/MRPS5/DNAJC19/MRPL20/ALDH1B1/SDHAF4/VDAC1/BCL2L1/IDH3B/TRMT61B/PDHA1/PDK4/NUDT2/TSFM/LIPT1/MRPL48/MTERF1/GLS/NMNAT3/HYKK/OAT/ISCU/CS/PDK1/ECHS1/REXO2/THEM4/ACAD10/LIPT2/TYMS/EARS2/HAGH/MRPS27/HMGCS2/ATXN3/…
GO_MONOCARBOXYLIC_ACID_METABOLIC_PROCESS	GO_MONOCARBOXYLIC_ACID_METABOLIC_PROCESS	GO_MONOCARBOXYLIC_ACID_METABOLIC_PROCESS	462	-0.51712	-1.69699	9.999e-05	0.000631315	0.000301032	8979	tags=47%, list=26%, signal=35%	SESN2/GSTM2/ELOVL5/ACSM5/CBR1/ECI1/CYGB/IDH2/LPGAT1/PDK3/DAGLA/ACOT1/CREM/MLYCD/PLA2G4A/CES2/MCAT/LIPC/AACS/ABHD1/PGD/NR4A3/NR5A2/LDHA/THNSL2/IRS1/PAM/XBP1/LYPLA1/STARD4/HPGDS/HAAO/GGT1/PCCB/NDUFAB1/ACSM3/FAAH2/SIRT4/DECR1/ACACB/HIF1A/FAAH/ACSM2B/INSIG2/AMACR/LPL/AKR1C1/PTGES2/MTOR/ACSM2A/GSTA1/ACSL4/GBA2/ACADS/LDHB/UGT2B7/RDH10/ADIPOR2/VDAC1/GNPAT/PHGDH/HLCS/PDHA1/MYO5A/PDK4/GSTM4/PRKAB2/ACOX2/P…
GO_MULTICELLULAR_ORGANISMAL_HOMEOSTASIS	GO_MULTICELLULAR_ORGANISMAL_HOMEOSTASIS	GO_MULTICELLULAR_ORGANISMAL_HOMEOSTASIS	471	-0.447521	-1.46954	9.999e-05	0.000631315	0.000301032	8278	tags=38%, list=24%, signal=30%	VEGFA/PM20D1/SLC11A2/PRKCA/IL18R1/KDM3A/SYK/NR4A3/ADCY2/BBS4/ACTG1/NXNL2/STK11/NTSR1/OMA1/USH1G/USH1C/SCNN1A/MKKS/EGR1/LIPA/CTSH/TNFRSF11B/BARD1/DLL1/GRHL1/TMEM64/ARNTL/DECR1/ACACB/SFTPD/EHMT1/GATA2/UBASH3B/ZNF675/ALDH1A1/BMP6/KDM1A/CYP26B1/CA2/NOVA2/WFS1/ADAM17/ZNF423/ADAMTS5/PRLR/TLE3/CRTC1/NAPSA/ADIPOR2/PRDM16/NOTCH1/PTGER3/PDK4/ZNF516/PRKAB2/RAB3D/JAK2/KDM6B/ITGB3/ERCC6/PPARGC1A/ID1/B2M/NCDN/…
GO_MUSCLE_CELL_DIFFERENTIATION	GO_MUSCLE_CELL_DIFFERENTIATION	GO_MUSCLE_CELL_DIFFERENTIATION	336	-0.477749	-1.55764	9.999e-05	0.000631315	0.000301032	8081	tags=44%, list=23%, signal=34%	RARA/MYOM1/ANK2/ACTG1/ADGRB3/GPER1/XBP1/FOXF1/DMD/SLC8A1/OBSL1/DDX39B/HEY1/CDON/DYRK1B/MYLK3/CFLAR/CBY1/DLL1/ITGB1/CDH2/NPHS1/PLPP7/KDM1A/NRG1/CYP26B1/CASQ2/MTOR/BIN1/MYOM3/BNIP2/SDC1/HDAC4/RBM4/FZD7/PDLIM5/RAMP2/NOTCH1/CTH/CACNA2D2/CDK9/MYH9/RXRA/TPM1/KDM6B/RBPMS2/BARX2/TMOD2/MTPN/MYOZ1/ATP2A2/EDN1/HDAC9/NPNT/CFL2/NFATC1/FBXO22/BMP4/ALPK3/CACYBP/TBX3/PTBP1/ENG/BMP2/BDNF/MYH10/FGFR2/SRF/ZMPSTE24/…
GO_MUSCLE_ORGAN_DEVELOPMENT	GO_MUSCLE_ORGAN_DEVELOPMENT	GO_MUSCLE_ORGAN_DEVELOPMENT	384	-0.425995	-1.39314	9.999e-05	0.000631315	0.000301032	8484	tags=40%, list=25%, signal=30%	DDX17/ADARB1/ERBB4/GTF3C5/EGR3/FOXK1/ERBB3/BIN3/BCL9L/MYOM1/XBP1/DMD/OBSL1/DDX39B/EGR1/CHD2/CCNT2/BTG2/CDON/MYH14/SOX17/CFLAR/DLL1/ARNTL/NPHS1/FKBP1A/FXR1/NRG1/CYP26B1/MTOR/TNNI1/MYOM3/SMAD7/SIRT2/HDAC4/FZD7/TGFBR1/FLNB/RPS6KB1/NOTCH1/SERP1/RXRA/TPM1/KCNAB1/MED20/USP2/CTF1/EID2B/LARGE1/MTPN/MEIS1/MYOZ1/IGSF8/EDN1/UNC45A/MYLK/HDAC9/FOXC1/MRAS/CFL2/AC139768.1/FBXO22/BMP4/ZBTB18/CCM2L/JARID2/ENG/BMP…
GO_MUSCLE_SYSTEM_PROCESS	GO_MUSCLE_SYSTEM_PROCESS	GO_MUSCLE_SYSTEM_PROCESS	439	-0.41372	-1.35622	9.999e-05	0.000631315	0.000301032	9381	tags=41%, list=27%, signal=30%	MYOCD/CACNA1S/SORBS3/TMOD1/KCNE4/EDNRA/KCNN2/CACNA1D/GSTM2/CALD1/SSPN/EMD/SMTN/ARHGEF11/NOS3/BDKRB2/ATP2B4/PIK3CG/ERRFI1/LMNA/SCN5A/ADRA1B/SNTB1/GJC1/TPCN2/FGF12/ITGB5/P2RY1/PRKCA/FKBP1B/MYOM1/NR4A3/ANK2/ATP1A2/PARP1/HRC/SSTR2/GPER1/MAP2K3/DMD/SLC8A1/OBSL1/NMUR1/MKKS/DDX39B/PLN/SPX/MYH14/CFLAR/KCNE1B/STAC/RCSD1/KCNE3/CAMK2G/KCNQ1/KLF15/CACNB2/SCN2B/CASQ2/MTOR/TNNI1/PDE5A/TBXA2R/BIN1/MYOM3/SMAD7/G…
GO_MUSCLE_TISSUE_DEVELOPMENT	GO_MUSCLE_TISSUE_DEVELOPMENT	GO_MUSCLE_TISSUE_DEVELOPMENT	379	-0.453901	-1.48403	9.999e-05	0.000631315	0.000301032	9553	tags=48%, list=28%, signal=35%	PDGFRB/HOXD10/MYOCD/MAFF/HEYL/FGFR1/FLCN/NDUFV2/ATF3/POPDC2/DLL4/EMD/SELENON/BMP7/FLOT1/LMNA/DIPK2A/CHD7/DDX17/GJC1/ERBB4/GTF3C5/VEGFA/ERBB3/BIN3/BCL9L/RARA/MYOM1/NPRL3/ID2/SLC8A1/OBSL1/DDX39B/EGR1/CCNT2/PLN/BTG2/CDON/MYH14/SOX17/MYLK3/CFLAR/CBY1/DLL1/ARNTL/ITGB1/BMP5/NPHS1/FKBP1A/POGLUT1/NRG1/CYP26B1/MTOR/TNNI1/MYOM3/ARID2/SMAD7/GATA5/SIRT2/HDAC4/FZD7/TGFBR1/PDLIM5/FLNB/RPS6KB1/NOTCH1/RXRA/TPM1/…
GO_MYELOID_CELL_DIFFERENTIATION	GO_MYELOID_CELL_DIFFERENTIATION	GO_MYELOID_CELL_DIFFERENTIATION	400	-0.478612	-1.56655	9.999e-05	0.000631315	0.000301032	8620	tags=46%, list=25%, signal=35%	HOXB7/DHRS7B/PDE1B/PIP4K2A/CBFB/KLF13/VEGFA/SLC11A2/RARG/PRKCA/RARA/NR4A3/INHA/PARP1/CDK6/CASP9/OSTM1/ID2/FBXW7/DPY30/FLVCR1/TMEM14C/ZBTB16/H3F3A/ESRRA/KAT8/TAL1/AGO4/CDKN1C/DLL1/TMEM64/HIF1A/GATA2/UBASH3B/ZNF675/FOXP1/PKNOX1/MTOR/CA2/HSPA9/CTNNBIP1/KMT2D/SFRP1/SETD1A/EIF2AK1/CDKN2B/NRROS/MYH9/SENP1/JAK2/FADD/MAEA/PRKCQ/B2M/NFKBIA/HDAC1/HOXA5/MEIS1/THBS1/SLC25A38/NOTCH2/AGO3/MEIS2/L3MBTL3/ZBTB46/…
GO_NCRNA_METABOLIC_PROCESS	GO_NCRNA_METABOLIC_PROCESS	GO_NCRNA_METABOLIC_PROCESS	452	-0.481235	-1.57855	9.999e-05	0.000631315	0.000301032	7474	tags=45%, list=22%, signal=35%	NOB1/HARS2/HEATR1/GAR1/AIMP2/VARS/MPHOSPH6/DDX47/AGO4/DUS2/MPHOSPH10/UTP15/ELP3/RARS/VARS2/TRMT11/PA2G4/WARS/UTP11/NUDT16/HNRNPA2B1/TUT1/METTL2B/KARS/ADAT1/TRMT10B/INTS9/METTL6/TRIM71/GATB/EXOSC9/SSB/TRMT6/TRMT61B/LARS/RSL1D1/TSR2/NOP14/RBFA/TYW1/CSTF2/RPP38/TYW5/NSA2/RTCB/ELP6/EARS2/FTSJ3/RELA/EXOSC6/ZNHIT3/METTL2A/WDR36/SMAD1/EXOSC3/AGO3/NGDN/DDX21/TPRKB/TRNT1/ESF1/UTP18/AARS2/RIOK1/TFB2M/RPUSD…
GO_NCRNA_PROCESSING	GO_NCRNA_PROCESSING	GO_NCRNA_PROCESSING	375	-0.476973	-1.55895	9.999e-05	0.000631315	0.000301032	7439	tags=44%, list=22%, signal=35%	HEATR1/GAR1/MPHOSPH6/DDX47/AGO4/DUS2/MPHOSPH10/UTP15/ELP3/TRMT11/PA2G4/UTP11/NUDT16/HNRNPA2B1/TUT1/METTL2B/KARS/ADAT1/TRMT10B/INTS9/METTL6/EXOSC9/SSB/TRMT6/TRMT61B/RSL1D1/TSR2/NOP14/RBFA/TYW1/CSTF2/RPP38/TYW5/NSA2/RTCB/ELP6/FTSJ3/EXOSC6/ZNHIT3/METTL2A/WDR36/SMAD1/EXOSC3/AGO3/NGDN/DDX21/TPRKB/TRNT1/ESF1/UTP18/AARS2/RIOK1/TFB2M/RPUSD4/C2orf49/PRKRA/NOL9/WDR43/INTS6/RPL7L1/NOL10/PIH1D2/ALKBH1/TRMT9B…
GO_NEGATIVE_REGULATION_OF_CATABOLIC_PROCESS	GO_NEGATIVE_REGULATION_OF_CATABOLIC_PROCESS	GO_NEGATIVE_REGULATION_OF_CATABOLIC_PROCESS	293	-0.544557	-1.77065	9.999e-05	0.000631315	0.000301032	6646	tags=46%, list=19%, signal=37%	FAM192A/RASIP1/NRG1/MTOR/POLDIP2/CHMP4A/ATG7/GPLD1/SIRT2/HDAC4/TIMP4/MCL1/LRIG2/UBAC2/LARS/UBE2G2/MYD88/DAP/SENP1/SVIP/SF3B3/AZIN1/HSP90AB1/PPARGC1A/RELA/HS1BP3/MAPKAPK2/ANGEL2/PHF23/KDM4A/MTMR2/TAF1/RIC1/KLHL22/LARP1/PSMF1/SNX3/GOLGA2/UBE2J1/PAIP1/MAPK14/FURIN/SUFU/ERLEC1/STAT3/SMAD3/FMR1/HTRA2/AKT1/ELAVL1/RRAGA/CSNK2A1/LRRK2/MYCBP2/FYN/HNRNPC/PIN1/TSC1/BECN1/HFE/USP25/LEPR/LRPPRC/USP14/RUBCN/YO…
GO_NEGATIVE_REGULATION_OF_INTRACELLULAR_SIGNAL_TRANSDUCTION	GO_NEGATIVE_REGULATION_OF_INTRACELLULAR_SIGNAL_TRANSDUCTION	GO_NEGATIVE_REGULATION_OF_INTRACELLULAR_SIGNAL_TRANSDUCTION	489	-0.527856	-1.73423	9.999e-05	0.000631315	0.000301032	8165	tags=48%, list=24%, signal=38%	LPAR1/CXCL12/LITAF/MAGI2/MEN1/PTPRR/MAPKBP1/FKBP1B/SLC9A3R1/DUSP18/RASA2/NPRL3/RNF125/GPER1/XBP1/STK11/STK38/UBE2B/YJU2/NOC2L/SPRY3/PRKN/CLU/CCDC125/DUSP8/DEPTOR/ARNTL/ITGB1/TAF9/HIF1A/IRAK3/ZNF675/KDM1A/RASIP1/CASQ2/MTOR/MYADM/WFS1/PIK3R2/SFRP1/CLIC2/USP47/BTN2A2/ATM/BANK1/MCL1/BCL2L1/GNAI2/OTUD3/C12orf66/MAPKAPK5/SELENOS/RFFL/CASTOR3/CALM2/SYVN1/IGBP1/GPD1L/RRN3/TSPAN6/MAPKAP1/ING2/TANK/STAMBP/…
GO_NEGATIVE_REGULATION_OF_ORGANELLE_ORGANIZATION	GO_NEGATIVE_REGULATION_OF_ORGANELLE_ORGANIZATION	GO_NEGATIVE_REGULATION_OF_ORGANELLE_ORGANIZATION	371	-0.473926	-1.54856	9.999e-05	0.000631315	0.000301032	8056	tags=47%, list=23%, signal=37%	MLLT6/ARAP1/FXN/BBS4/ARPIN/PARP1/TPR/OMA1/MAP2/UBE2B/MKKS/VILL/NOC2L/SCFD1/CAMSAP3/DNM1L/PRKN/CLU/LCMT1/NPM1/DCP2/CTC1/CTBP1/SIRT4/PCID2/HDGFL3/MTF2/RBM14/KDM1A/TAF7/SHANK3/MYADM/CHMP4A/USP44/PINX1/BAG3/EVI5L/BOK/ARFGEF1/ZNF207/VAT1/ATM/BCL2L1/LIMA1/XRCC1/MID1/TERF1/POT1/BNIP3/FGF13/PPARGC1A/IK/TACSTD2/SMG6/PSMG2/XRN1/TMOD2/MTPN/OTUB1/FZD9/TRIM37/PHF8/WASHC2C/KDM4D/PHLDB2/PPFIA1/ARHGAP6/BMP4/PHF2…
GO_NEGATIVE_REGULATION_OF_PHOSPHORYLATION	GO_NEGATIVE_REGULATION_OF_PHOSPHORYLATION	GO_NEGATIVE_REGULATION_OF_PHOSPHORYLATION	419	-0.545174	-1.78555	9.999e-05	0.000631315	0.000301032	8102	tags=49%, list=23%, signal=38%	CDKN1A/PTPRR/INHA/SLC9A3R1/DUSP18/CORO1C/MIDN/GPER1/DMD/STK38/UBE2B/SPRY3/PRKN/PKIG/DUS2/CDKN1C/NPM1/DUSP8/DEPTOR/HHEX/PPP1R1B/IRAK3/WARS/PARD3/ZFYVE28/C9orf72/UBASH3B/ZNF675/TAF7/RASIP1/MTOR/LDLRAD4/MYADM/SMAD7/PIK3R2/SFRP1/SIRT2/BTN2A2/CADM4/NCK2/FGFR1OP/ANGPT1/CDKN2B/CALM2/SNX6/NCK1/IGBP1/GPD1L/SNX25/DTNBP1/DNAJC10/PPARGC1A/CYLD/NF2/GGNBP2/SPRY1/INKA2/DUSP19/HYAL2/MVP/SEMA6A/PP2D1/BMP4/SPRY4/V…
GO_NEGATIVE_REGULATION_OF_TRANSPORT	GO_NEGATIVE_REGULATION_OF_TRANSPORT	GO_NEGATIVE_REGULATION_OF_TRANSPORT	464	-0.46375	-1.52224	9.999e-05	0.000631315	0.000301032	9023	tags=42%, list=26%, signal=32%	PTGER4/GSTM2/NPY5R/GDI1/ABR/NOS3/MDFIC/P2RY12/IDH2/FERMT1/MAP4K4/FAM3D/SEMG1/FGF12/PFKL/P2RY1/CABP1/SDCBP/ERBB3/ATP5PF/MAPKBP1/FKBP1B/ATP1A2/INHA/PACSIN3/SLC9A3R1/IRS1/MIDN/CD200/TPR/FOXF1/LYPLA1/NTSR1/VAMP8/PLN/SPX/PRKN/OS9/PKIG/LRSAM1/PSMD9/BARD1/RSAD2/ARL6IP5/KCNE1B/ITGAV/SIRT4/KCNE3/CD47/ANXA4/NRG1/CASQ2/MTOR/RAP1B/BIN1/NEDD4/BAG3/BOK/SFRP1/CLIC2/BTN2A2/TRIM15/C5AR2/BANK1/ANGPT1/UBAC2/GNAI2/N…
GO_NEURON_DEATH	GO_NEURON_DEATH	GO_NEURON_DEATH	338	-0.47192	-1.53892	9.999e-05	0.000631315	0.000301032	8831	tags=47%, list=26%, signal=35%	GBA/FIS1/GPI/TIGAR/UBE2M/SIGMAR1/ADARB1/PM20D1/HSPA5/CX3CR1/AIFM1/ERBB3/DAXX/NR4A3/PARP1/CASP2/CD200/CASP9/FBXW7/TBK1/GPR75/NTRK2/CHL1/EGR1/FOXQ1/PRKN/BTG2/CLU/AIMP2/UNC5B/CIT/OXR1/HIF1A/DIABLO/MTOR/CHMP4A/SRPK2/BCL2L11/WFS1/ATG7/BOK/SLC30A10/NSMF/HDAC4/ATM/MCL1/BCL2L1/ANGPT1/SNX6/ZPR1/JAK2/FADD/BNIP3/PPARGC1A/STAMBP/PRKCI/GRIK5/FZD9/SSH1/MAX/GCLM/BTBD10/PSMC1/SARM1/EGLN3/ALKBH1/DNAJC5/TGFB2/BDNF…
GO_NEURON_TO_NEURON_SYNAPSE	GO_NEURON_TO_NEURON_SYNAPSE	GO_NEURON_TO_NEURON_SYNAPSE	342	-0.451247	-1.47152	9.999e-05	0.000631315	0.000301032	8829	tags=41%, list=26%, signal=31%	LYN/ADD1/NETO1/SH3GL2/RPL10A/SIGMAR1/SEMA4C/ERBB4/HIP1R/P2RY1/CABP1/MAGI2/CALB1/EEF2K/GPER1/FXR2/GRM3/NTSR1/NTRK2/PPP1R9B/GRM5/MAP2/EFNB3/DLGAP1/IQSEC3/FBXO45/CDH2/PRR12/ADGRL1/FXR1/ADAM22/SHANK3/LRRC4/RGS9/CRTC1/ABHD17C/NSMF/NCK2/AKAP9/PDLIM5/RGS7BP/SYN3/DISC1/SIPA1L1/BNIP3/GPHN/DTNBP1/DNM3/NLGN1/SHISA9/ITPR1/GRIA2/GRIK5/LRFN3/ACTR2/AKAP7/EPB41L3/MTMR2/SRGAP2/SNAP47/DNAJC6/HNRNPA3/CRIPT/TNIK/VAM…
GO_NUCLEAR_CHROMATIN	GO_NUCLEAR_CHROMATIN	GO_NUCLEAR_CHROMATIN	367	-0.510128	-1.66634	9.999e-05	0.000631315	0.000301032	6623	tags=41%, list=19%, signal=33%	KDM1A/USP3/NUFIP1/GATA5/SIRT2/NSMF/TBP/XRCC1/SETD1A/CDK9/RXRA/YEATS4/CENPB/ING2/SMARCA5/ENC1/PPARGC1A/TAF5/HDAC1/FER/RELA/MAX/TAF4/FOXC1/ACTR8/NFATC1/HMGXB4/WBP2/TTC21B/ALKBH1/TCP1/HIST1H2AC/TAF1/YY1AP1/KLF4/KLF2/LDB1/MSH6/TRPS1/SRF/KLHDC3/TIPIN/NUCKS1/TRIM24/PLCB1/CBX5/MEF2C/NFRKB/TCF4/MEF2D/CDK12/STAT3/SMAD3/TRRAP/HEY2/RIF1/SMARCC2/CHRAC1/SP1/CSNK2A1/NRIP1/NCOR1/H1F0/GATAD2A/ZBTB7A/CENPC/RING1/…
GO_NUCLEAR_ENVELOPE	GO_NUCLEAR_ENVELOPE	GO_NUCLEAR_ENVELOPE	457	-0.542893	-1.78128	9.999e-05	0.000631315	0.000301032	8624	tags=54%, list=25%, signal=41%	LMNA/CERS2/CLIP1/QSOX2/ADRA1B/CNEP1R1/LRMP/SYNE4/RAP1GAP2/SCAI/SDCBP/MTMR8/IPO4/PARP16/ROGDI/PARP1/HPN/TPR/SPAST/GPER1/SLC29A2/AGFG1/OIT3/GRK5/WTAP/SNUPN/TM7SF2/CEP70/SYNE3/RRM1/TMEM201/XPO1/AEN/NR4A1/MLX/NDEL1/C9orf72/DNAJB2/KPNB1/TMEM43/PRICKLE1/PLPP7/ANXA4/TMEM18/CTDNEP1/NUP188/MCM3AP/POM121C/BIN1/BOK/BNIP2/TMEM176B/KPNA3/NSMF/PHF20/BCL2L1/NUP155/NOS1AP/IPO9/PCM1/MTDH/PTGER3/NDC1/DPY19L3/TMPO/…
GO_NUCLEAR_SPECK	GO_NUCLEAR_SPECK	GO_NUCLEAR_SPECK	393	-0.570285	-1.86608	9.999e-05	0.000631315	0.000301032	7764	tags=54%, list=22%, signal=42%	ZC3H18/RBBP6/SF3B1/LUC7L2/ZBTB16/DDX39B/GRK5/WTAP/PRKN/BARD1/PHF5A/CBY1/CDK13/OGG1/CHTOP/HIF1A/GTF2H2C/TRIM22/PPP1CC/PHF7/SNW1/SLC34A1/RUFY1/SNRNP40/RBM14/TUT1/PIP5K1A/NEK6/TBXA2R/POLI/ATPAF2/SMC6/RNPS1/RBM4/ATOH8/CSNK1A1/SETD1A/TCIM/DENND1B/WRN/ATP6V0A1/BRD1/GPATCH2/ZNF217/POLR2D/APEX1/IK/SRSF10/BAZ2A/SRRM1/RBM8A/SRSF5/SETD1B/TMEM179B/UNC45A/ALKBH5/PSPC1/AAGAB/CRNKL1/SF3B2/SAP18/SMC5/SART3/DDX42…
GO_NUCLEOBASE_CONTAINING_SMALL_MOLECULE_METABOLIC_PROCESS	GO_NUCLEOBASE_CONTAINING_SMALL_MOLECULE_METABOLIC_PROCESS	GO_NUCLEOBASE_CONTAINING_SMALL_MOLECULE_METABOLIC_PROCESS	354	-0.46244	-1.50914	9.999e-05	0.000631315	0.000301032	9005	tags=49%, list=26%, signal=37%	NUDT13/ME2/ENTPD8/MBD4/MVD/ACSM5/UGGT1/GMDS/DPYD/IDH2/DPAGT1/NT5E/ACOT1/MLYCD/ACPP/GSR/GMPR/NEIL2/ENTPD7/ATP1A2/NT5C1A/LDHA/PARP1/ADPRM/MDH2/B4GALNT2/ADA2/NT5C3B/BEND3/MDH1/DNM1L/UGP2/BST1/CASK/UGGT2/RRM1/ACSM3/OGG1/ACACB/OLA1/CNP/ACSM2B/DUT/CMPK2/NUDT16/FHIT/KDM1A/ACSM2A/PDE5A/SULT1A4/MFN1/CMPK1/ATP1B1/ENTPD2/FAR1/AK6/PPAT/FMO1/PMVK/DCK/NT5C1B/AK2/SMPDL3A/NMNAT3/GPD1L/NUDT4/HSD17B4/REXO2/PDE8A/T…
GO_NUCLEOSIDE_TRIPHOSPHATASE_REGULATOR_ACTIVITY	GO_NUCLEOSIDE_TRIPHOSPHATASE_REGULATOR_ACTIVITY	GO_NUCLEOSIDE_TRIPHOSPHATASE_REGULATOR_ACTIVITY	338	-0.520304	-1.6967	9.999e-05	0.000631315	0.000301032	9604	tags=57%, list=28%, signal=41%	CDC42SE1/RANBP3L/SYDE1/ARHGAP39/THY1/TBC1D16/RGS7/MTSS2/GIT2/TBC1D24/ARAP3/SEC23A/SESN2/TBC1D8B/RGPD5/GDI1/TBC1D10B/ABR/ARHGEF11/RAB3A/TBC1D30/TIAM2/ERRFI1/RAP1GAP2/FAM13A/ARHGAP17/RGS12/TBC1D17/ARAP1/OCRL/ADGRB3/RASA2/NPRL3/GRPEL2/ELMOD1/TBC1D14/ARHGAP20/AGFG1/RAP1GAP/DNM1L/PLN/RIC8A/GRTP1/TBC1D10A/ARHGAP23/DNAJB2/ARHGAP8/ALDH1A1/RASGRP1/RALGAPA2/ARHGEF10L/ARHGAP10/PDE6D/CDC42EP2/CHN2/BAG3/EVI5L…
GO_ORGANELLE_SUBCOMPARTMENT	GO_ORGANELLE_SUBCOMPARTMENT	GO_ORGANELLE_SUBCOMPARTMENT	371	-0.552045	-1.80381	9.999e-05	0.000631315	0.000301032	8064	tags=53%, list=23%, signal=41%	GAL3ST3/PARP16/ARAP1/REEP1/OCRL/PAM/MYO1B/CHSY1/GPER1/DPY30/GALNT3/ST3GAL2/TJAP1/PITPNM1/TMED2/B4GALT3/SCFD1/YIPF1/SCAMP4/TRAPPC9/TRAPPC6A/PLEKHA8/CHST7/CBY1/RAB43/CIT/RAB38/ARSE/CLVS2/COG3/STIM1/FUT3/FKBP1A/TBC1D23/STX6/KPNB1/MMP24/ATG9A/RASIP1/CLTA/WIPI1/BOK/ARFGEF1/MYO18A/AKAP9/ARFIP2/PI4K2A/AP1B1/B4GALT6/AP4E1/GPR89A/ABO/C17orf75/PI4K2B/ATP11C/PIFO/CLBA1/C16orf70/SCAMP5/ARL5B/OPTN/NUCB1/MARCH…
GO_ORGANIC_ANION_TRANSPORT	GO_ORGANIC_ANION_TRANSPORT	GO_ORGANIC_ANION_TRANSPORT	477	-0.436022	-1.43198	9.999e-05	0.000631315	0.000301032	10050	tags=44%, list=29%, signal=32%	SLC6A15/ATP9B/ACE/AVPR1A/PRKAG2/SLC17A2/FOLR3/SLC19A2/PPFIA2/SLC6A20/ANXA1/STARD10/SLC51B/SLC25A6/CPTP/SLC6A12/PPARD/OCA2/SLC25A5/SLC51A/PSAP/KCNJ10/PLSCR3/SLC26A9/NPY5R/LCN12/RAB3A/BDKRB2/PLSCR1/FABP4/SLC35B2/ABCA4/SLC7A8/XKR8/PRELID3B/PLA2G4A/NOS2/SLC3A2/SLC7A10/ATP5PF/SLC38A1/SYK/ATP1A2/SLC9A3R1/MPC2/SLC17A4/PLIN2/NTSR1/NTRK2/PRELID2/PITPNM1/SLC7A1/CETP/SPX/ABCB1/GLTP/TMEM30B/PLEKHA8/SLC37A4/A…
GO_ORGANIC_HYDROXY_COMPOUND_METABOLIC_PROCESS	GO_ORGANIC_HYDROXY_COMPOUND_METABOLIC_PROCESS	GO_ORGANIC_HYDROXY_COMPOUND_METABOLIC_PROCESS	475	-0.479344	-1.57396	9.999e-05	0.000631315	0.000301032	9541	tags=48%, list=28%, signal=35%	LMF1/ALDH3B1/PARK7/DKK3/PRKAG2/SMPD1/PLCG2/COQ3/RBP4/BAAT/ACER3/PNKD/PLCD3/DHRS3/SOD1/NR0B2/PPARD/OCA2/FGFR1/LDLRAP1/MOGAT1/DHCR7/BCO1/PNMT/MVD/PCBD1/GBA/GK5/RTL4/GDE1/DEGS2/DPAGT1/PDE1B/PLCH2/P2RY1/DHFR/LIPC/DPM1/PAH/NR5A2/OCRL/HPN/GPER1/NTSR1/ZEB2/STARD4/CETP/INPP5B/MINPP1/PRKN/LIPA/TM7SF2/PPIP5K2/BMP5/ACACB/VLDLR/SLC34A1/INPP4B/VDR/KPNB1/INSIG2/LRTOMT/NFYB/FGF1/AMACR/QDPR/ALDH1A1/BMP6/AKR1C1/N…
GO_OSSIFICATION	GO_OSSIFICATION	GO_OSSIFICATION	374	-0.444892	-1.45403	9.999e-05	0.000631315	0.000301032	7970	tags=38%, list=23%, signal=30%	TWSG1/EXT2/CDK6/ID2/CHSY1/ZBTB16/SLC8A1/ESRRA/MINPP1/TMEM64/SMURF1/ANO6/BMP5/HIF1A/CER1/SLC34A1/TNN/RFLNB/DNAJC13/PSMC2/BMP6/CLEC3B/CTNNBIP1/SOST/GPLD1/IFT80/SFRP1/HDAC4/NOTCH1/RSL1D1/EXT1/CASR/HSD17B4/ANKH/ID1/SLC26A2/ATP5F1B/FZD9/EIF2AK3/SMAD1/SUCO/DDX21/FOXC1/NPNT/GPM6B/EPHA2/BMP4/OSTF1/SMAD6/DCHS1/BMP2/TGFB2/CSGALNACT1/FGFR2/ADRB2/IL6R/ZMPSTE24/TXLNG/MEF2C/LRP5/MAPK14/MEF2D/ID4/SUFU/SMAD3/ILK…
GO_PATTERN_SPECIFICATION_PROCESS	GO_PATTERN_SPECIFICATION_PROCESS	GO_PATTERN_SPECIFICATION_PROCESS	435	-0.447044	-1.46512	9.999e-05	0.000631315	0.000301032	8341	tags=40%, list=24%, signal=30%	ERBB4/FOXJ1/DSCAML1/HOXA10/RARG/BHLHE40/BBS4/IFT52/CHSY1/FOXF1/ZEB2/ZBTB16/NLE1/MKKS/SSBP3/POFUT1/TMED2/TBC1D32/PBX2/TULP3/SCMH1/BTG2/CDON/SOX17/BBS5/CFAP53/ATP6AP2/DLL1/HHEX/BMP5/HOXB4/HIF1A/CER1/LHX1/MTF2/ACVRL1/POGLUT1/FGF1/DNAAF4/CYP26B1/GDF11/CTNNBIP1/HOXA4/ADGRG1/GATA5/SFRP1/TGFBR1/FUZ/WNT8B/AP1B1/NOTCH1/IFT140/MID1/NRG3/CXXC4/MNS1/HOXA5/SPRY1/PLXNA2/SMAD1/EDN1/PAX2/ALDH1A2/FOXC1/HOXB6/BICC…
GO_PEPTIDYL_LYSINE_MODIFICATION	GO_PEPTIDYL_LYSINE_MODIFICATION	GO_PEPTIDYL_LYSINE_MODIFICATION	385	-0.556726	-1.82071	9.999e-05	0.000631315	0.000301032	8102	tags=55%, list=23%, signal=42%	KDM3A/MLLT6/EEF1AKMT3/PYGO2/EEF2KMT/BRD7/TPR/DPY30/KANSL1/BEND3/EGR1/RUVBL1/GCSH/NOC2L/BRD4/TADA3/KAT8/SETD5/PAXIP1/NDUFAB1/CTBP1/SIRT4/ELP3/TAF9/SNW1/KLF15/EHMT1/GATA2/MTF2/DMAP1/HCFC1/KDM1A/TAF7/NUP188/ING4/NELFE/POM121C/KMT2D/SIRT2/PHF20/HDAC4/NUP155/PRDM16/SETD1A/TADA2A/CTH/NDC1/SUMO3/NSD3/LIPT1/BRD1/SENP1/YEATS4/MAP3K7/POM121/HINT2/NAP1L2/NUP98/PPARGC1A/TAF5/LIPT2/ZBED1/SENP7/RELA/SETD1B/VIP…
GO_PEPTIDYL_TYROSINE_MODIFICATION	GO_PEPTIDYL_TYROSINE_MODIFICATION	GO_PEPTIDYL_TYROSINE_MODIFICATION	354	-0.426188	-1.39083	9.999e-05	0.000631315	0.000301032	9984	tags=43%, list=29%, signal=31%	NEURL1/EGFR/CAMKK2/TTBK1/TPST1/FES/PIBF1/CLK3/PDGFRB/PARP14/TDGF1/THY1/TP53/FGFR1/PDGFA/PARP9/BMX/PDCL3/DVL2/LYN/ERRFI1/FLT3/SH3BP5L/ERBB4/VEGFA/ERBB3/SYK/ENPP2/FBXW7/MAP2K3/NTRK2/GRM5/RAP2B/BST1/DYRK1B/TAL1/CNTN1/CSPG4/ZFYVE28/ANGPT4/NRG1/MTOR/GPRC5B/ADAM17/PRLR/MAP2K7/SFRP1/TMEM102/CADM4/NCK2/FGFR1OP/BANK1/CD81/ANGPT1/PEAK1/SNX6/IQGAP1/JAK2/TIE1/AFAP1L2/ITGB3/GAS6/ERCC6/CTF1/NF2/GGNBP2/FLT4/BAZ…
GO_PHOSPHOLIPID_BINDING	GO_PHOSPHOLIPID_BINDING	GO_PHOSPHOLIPID_BINDING	416	-0.51932	-1.70083	9.999e-05	0.000631315	0.000301032	8309	tags=48%, list=24%, signal=37%	PLA2G4A/HIP1R/LPAR1/PLA2G15/SDCBP/BAIAP3/DENND1A/ANXA13/PACSIN3/ARAP1/NR5A2/CPNE8/MYO1B/RASA2/SNX24/PITPNM1/NUMA1/GRK5/LAPTM4B/CETP/ESYT3/TULP3/GLTP/BBS5/ZCCHC2/PLEKHA8/SMURF1/PHF12/RS1/CPNE2/CLVS2/AMER1/KCNQ1/NISCH/PARD3/ZFYVE28/CPNE6/RASGRP1/ANXA4/DPEP1/WIPI1/BIN1/MYO1E/TECPR1/WIPI2/PREX1/MYO10/ASAP1/FZD7/ARFIP2/DENND1B/SNX6/CYTH3/IQGAP1/MAPKAP1/SNX25/ITPR2/ING2/MICALL1/ARHGAP26/SYT16/ARAP2/ABC…
GO_PHOSPHORIC_ESTER_HYDROLASE_ACTIVITY	GO_PHOSPHORIC_ESTER_HYDROLASE_ACTIVITY	GO_PHOSPHORIC_ESTER_HYDROLASE_ACTIVITY	362	-0.543302	-1.77397	9.999e-05	0.000631315	0.000301032	9550	tags=56%, list=28%, signal=41%	PDE1C/PLCD3/LPIN1/ACP5/PLD6/PHOSPHO1/PTPN20/EDNRA/PLD3/PTPN18/PPM1H/RPAP2/PPM1G/BDKRB2/PTPMT1/PPP1CA/PTPN5/TIGAR/GDE1/SYNJ2/PTPDC1/STYX/NT5E/PDE1B/ENPP6/GDPD2/EYA4/SMPDL3B/PLCH2/PDE3A/ACPP/CYCS/MTMR8/PTPRR/PPM1L/PDE6B/ALPL/NT5C1A/DUSP18/ENPP2/OCRL/GDPD4/PTPRM/NT5C3B/INPP5B/MINPP1/PLPPR1/UBLCP1/DUSP8/PTPRE/PDXP/PRUNE1/CAMK2G/PPP1CC/INPP4B/CNP/NUDT16/UBASH3B/PTPN12/CTDNEP1/PDE6D/PDE5A/ACP6/DUSP12/G…
GO_POSITIVE_REGULATION_OF_CATABOLIC_PROCESS	GO_POSITIVE_REGULATION_OF_CATABOLIC_PROCESS	GO_POSITIVE_REGULATION_OF_CATABOLIC_PROCESS	414	-0.57169	-1.87201	9.999e-05	0.000631315	0.000301032	7943	tags=53%, list=23%, signal=41%	CDC37/USP13/IRS1/FBXW7/TBK1/STK11/TRIM21/DDRGK1/NUB1/PRKN/BTG2/CLU/SOX17/PSMC5/LRSAM1/BARD1/RNF144A/SMURF1/HIF1A/TRIM22/TICAM1/AMER1/ASB9/C9orf72/DNAJB2/DTX3L/PSMC2/PRICKLE1/EDEM1/BCL2L11/SMAD7/NEDD4/BAG3/DHRSX/ATG7/GPLD1/RNF40/VSIR/TMTC3/SIRT2/TRIM71/ATM/CD81/CSNK1A1/ECSCR/MTDH/IDE/CUL4B/MAP3K7/SVIP/BNIP3/FBXW8/PSMC6/ATXN3/RNF144B/OPTN/PNPT1/HSP90AA1/PSMC1/NEDD4L/FBXO22/TRIM8/SH3GLB1/GTPBP1/FZR1…
GO_POSITIVE_REGULATION_OF_CELL_CYCLE	GO_POSITIVE_REGULATION_OF_CELL_CYCLE	GO_POSITIVE_REGULATION_OF_CELL_CYCLE	384	-0.432122	-1.41317	9.999e-05	0.000631315	0.000301032	8086	tags=41%, list=23%, signal=31%	PRKCA/RARA/NR4A3/CASP2/ID2/TPR/SPAST/GPER1/RAD51C/SLF1/TRIM21/DDRGK1/CCNJ/UBE2E2/UBE2B/DDX39B/KIF20B/NUMA1/CCNT2/RAD51B/BRD4/CNOT11/BTG2/CNOT9/TAL1/CSPP1/NPM1/CIT/SLF2/PCID2/NUDT16/PHIP/HCFC1/HSPA2/POLDIP2/SRPK2/BCL2L11/ADAM17/SIRT2/ATM/RPS6KB1/YTHDC2/CDK9/DYNLT3/CUL4B/CCND3/CENPV/APEX1/HMGN5/HSP90AB1/USP2/CNOT10/FZD9/EDN1/MEIS2/CCPG1/SMC5/BTC/TBX3/TGFB2/FGFR2/CCNK/PSMD10/CRADD/PLCB1/CEP120/LSM11…
GO_POSITIVE_REGULATION_OF_CELL_PROJECTION_ORGANIZATION	GO_POSITIVE_REGULATION_OF_CELL_PROJECTION_ORGANIZATION	GO_POSITIVE_REGULATION_OF_CELL_PROJECTION_ORGANIZATION	367	-0.489682	-1.59955	9.999e-05	0.000631315	0.000301032	8370	tags=47%, list=24%, signal=36%	SKIL/VEGFA/HSPA5/SS18L1/LPAR1/CXCL12/MAGI2/FKBP1B/CUX1/ARAP1/BBS4/ENPP2/EEF2K/CORO1C/STK11/NTRK2/ZEB2/OBSL1/DNM1L/SERPINI1/PRKN/RALA/CFLAR/LLPH/SMURF1/BMP5/CNTN1/VLDLR/RNF157/CEP135/NDEL1/CPNE6/KDM1A/CUL7/MTOR/CDC42EP2/SHANK3/GPRC5B/SCARF1/CRTC1/CDC42EP3/HDAC4/TGFBR1/FUZ/CDH4/SCN1B/IQGAP1/NCK1/RRN3/ARSB/MARK4/MOB2/FBXW8/ENC1/CBFA2T2/DNM3/NLGN1/PRKCI/MNS1/TMEM106B/NIN/FBXO31/PLXNA2/KALRN/ACTR2/RET…
GO_POSITIVE_REGULATION_OF_ESTABLISHMENT_OF_PROTEIN_LOCALIZATION	GO_POSITIVE_REGULATION_OF_ESTABLISHMENT_OF_PROTEIN_LOCALIZATION	GO_POSITIVE_REGULATION_OF_ESTABLISHMENT_OF_PROTEIN_LOCALIZATION	434	-0.439677	-1.44096	9.999e-05	0.000631315	0.000301032	9482	tags=45%, list=27%, signal=33%	SLC51B/VPS11/TP53/NR0B2/PPARD/CSNK2A2/NNAT/BCAP31/CARD8/UBE2L3/HK1/SEC16A/PTGER4/SAE1/YWHAZ/EMD/ATP13A2/SEC24A/FIS1/GPI/DOC2B/TLR1/FERMT1/ADAM9/SLC30A8/GPR27/TOMM7/AACS/BAIAP3/CLEC9A/SYK/SELENOK/MYOM1/ANXA13/MPC2/TPR/GPER1/XBP1/FBXW7/CCT4/CCT7/KIF20B/PPID/DNM1L/CCT8/RAPGEF3/PSMD9/TMEM30B/ANO1/MYRIP/HUWE1/HIF1A/CEP135/DMAP1/BMP6/LPL/RASGRP1/EDEM1/KARS/BAG3/GPLD1/PIK3R2/MYO18A/RIPOR1/PCM1/CD58/SERP…
GO_POSITIVE_REGULATION_OF_GTPASE_ACTIVITY	GO_POSITIVE_REGULATION_OF_GTPASE_ACTIVITY	GO_POSITIVE_REGULATION_OF_GTPASE_ACTIVITY	397	-0.510496	-1.67085	9.999e-05	0.000631315	0.000301032	9252	tags=53%, list=27%, signal=39%	MTSS2/GIT2/TBC1D24/RGN/ARAP3/SEC23A/DVL2/TBC1D8B/RGPD5/GDI1/TBC1D10B/ABR/ARHGEF11/TBC1D30/TIAM2/ERRFI1/NET1/MAP4K4/AGRN/RAP1GAP2/FOXJ1/FAM13A/ARHGAP17/RGS12/TBC1D17/DENND1A/ARAP1/OCRL/ADGRB3/CORO1C/RASA2/NPRL3/ELMOD1/TBC1D14/ARHGAP20/AGFG1/RAP1GAP/DNM1L/RIC8A/GRTP1/RAPGEF3/CCDC125/TBC1D10A/ARHGAP23/ITGB1/NDEL1/RSU1/ARHGAP8/ALDH1A1/RASGRP1/RALGAPA2/ARHGEF10L/ARHGAP10/PIP5K1A/CDC42EP2/CHN2/EVI5L/AR…
GO_POSITIVE_REGULATION_OF_NEURON_DIFFERENTIATION	GO_POSITIVE_REGULATION_OF_NEURON_DIFFERENTIATION	GO_POSITIVE_REGULATION_OF_NEURON_DIFFERENTIATION	355	-0.493088	-1.60926	9.999e-05	0.000631315	0.000301032	8233	tags=45%, list=24%, signal=34%	HSPA5/SS18L1/LPAR1/CXCL12/TGIF2/MAGI2/RARA/FKBP1B/CUX1/EEF2K/STK11/NTRK2/ZEB2/OBSL1/TRPC6/DNM1L/SERPINI1/PRKN/CDON/CFLAR/LLPH/SMURF1/BMP5/CNTN1/VLDLR/RNF157/NDEL1/GATA2/BMP6/CPNE6/KDM1A/DUOXA1/GDF7/CUL7/MTOR/SHANK3/GPRC5B/SCARF1/CRTC1/CDH4/SCN1B/IQGAP1/NCK1/RRN3/ARSB/GDF6/MOB2/FBXW8/ENC1/NAP1L2/CBFA2T2/NLGN1/PRKCI/ADRA2B/TMEM106B/NIN/FBXO31/PLXNA2/KALRN/ACTR2/RETREG3/NEDD4L/SOCS2/KCTD11/BMP4/CAMK…
GO_POSITIVE_REGULATION_OF_PROTEOLYSIS	GO_POSITIVE_REGULATION_OF_PROTEOLYSIS	GO_POSITIVE_REGULATION_OF_PROTEOLYSIS	341	-0.487188	-1.58866	9.999e-05	0.000631315	0.000301032	9080	tags=52%, list=26%, signal=39%	PERP/SOX7/CCDC22/BCAP31/CARD8/TRADD/RGN/NEK5/RNF217/UBE2V2/HSPD1/PSMC3/LYN/GBA/FIS1/ADAM9/SEMG1/CCN1/HIP1R/CYCS/AIFM1/PACSIN3/USP13/HPN/SEMG2/CASP9/CASP10/GPER1/FBXW7/DDRGK1/NUB1/TNFSF10/PRKN/CLU/CTSH/PLGRKT/PSMC5/CFLAR/ARL6IP5/TBC1D10A/RNF144A/SMURF1/BEX3/DIABLO/DNAJB2/PSMC2/PRICKLE1/CLEC3B/EDEM1/KARS/BCL2L11/SMAD7/BOK/GPLD1/RNF40/CLN6/VSIR/TMTC3/SIRT2/TNFSF15/CSNK1A1/FAS/ECSCR/MYH9/DAP/PSME1/SE…
GO_POST_TRANSLATIONAL_PROTEIN_MODIFICATION	GO_POST_TRANSLATIONAL_PROTEIN_MODIFICATION	GO_POST_TRANSLATIONAL_PROTEIN_MODIFICATION	361	-0.503956	-1.64534	9.999e-05	0.000631315	0.000301032	7838	tags=44%, list=23%, signal=34%	FN3K/FBXO17/FBXW7/COPS5/ZBTB16/OBSL1/NUB1/GAN/CUL1/FBXO15/VHL/COPS7A/PSMC5/DCAF4/PSMD9/LCMT1/PSMD3/PSMB7/RAB38/CDH2/HIF1A/RABGGTB/ASB9/IGFBP7/PSMC2/KLHL21/CUL7/KLHL42/WFS1/ATG7/SUMF2/GOLM1/GPLD1/WIPI2/FBXL12/PRSS23/FUCA2/SPARCL1/DCAF6/FBXO10/CUL4B/PSME1/LAMC1/FBXW8/FBXL18/CRTAP/GAS6/RAB2A/PSMC6/DCUN1D1/BTBD6/FBXO31/VIPAS39/DCAF8/NUCB1/NEDD8/PSMC1/SOCS2/CHML/FBXO22/BMP4/ASB17/CCDC8/PSMD12/UCHL3/KL…
GO_PRESYNAPSE	GO_PRESYNAPSE	GO_PRESYNAPSE	478	-0.45099	-1.48127	9.999e-05	0.000631315	0.000301032	9201	tags=44%, list=27%, signal=33%	CHRNA6/TBC1D24/TMEM163/WNT7A/SCN2A/LRRC4B/MCTP1/SLC2A4/CACNA1D/RAB3A/STX19/ATP2B4/PPP1CA/SH3GL2/SNAPIN/TMEM230/SYPL2/DOC2B/FLOT1/SYNJ2/C1QBP/SEMA4C/EXOC3/ERBB4/AAK1/P2RY1/BAIAP3/DENND1A/ROGDI/CALB1/ACTG1/GPER1/COPS5/GRM3/SNPH/NTSR1/NTRK2/SLC29A2/GUCY1B1/PPFIBP2/EFNB3/DNM1L/KCTD12/PRKN/CASK/NTNG1/CTBP1/FBXO45/CDH2/CNTN1/CDH8/ADGRL1/PPP1CC/NDEL1/TNN/ICA1/CACNB2/RAB2B/STX6/NUFIP1/CLTA/FLOT2/BIN1/WFS…
GO_PROCESS_UTILIZING_AUTOPHAGIC_MECHANISM	GO_PROCESS_UTILIZING_AUTOPHAGIC_MECHANISM	GO_PROCESS_UTILIZING_AUTOPHAGIC_MECHANISM	479	-0.591544	-1.94297	9.999e-05	0.000631315	0.000301032	7787	tags=58%, list=23%, signal=46%	XBP1/FBXW7/TBK1/STK11/TBC1D14/CSNK2B/TRIM21/DRAM1/ATP6V0C/SCFD1/VAMP8/RRAGB/DNM1L/KAT8/PRKN/CLU/LRSAM1/SMURF1/VPS39/CISD2/LGALS8/TRIM5/HIF1A/TRIM22/TICAM1/C9orf72/ILRUN/VPS37A/ATG101/VPS26B/ATG9A/ATG10/RASIP1/MTOR/WIPI1/POLDIP2/CHMP4A/BCL2L11/NEDD4/MFN1/BAG3/DHRSX/ATG7/BOK/GABARAPL1/PIK3R2/TECPR1/WIPI2/SIRT2/ATM/VDAC1/MCL1/LARS/TBC1D25/MTDH/TMEM41B/DAP/ATP6V0A1/SNX6/SNAP29/FUNDC2/PRKAB2/ARSB/ATP6…
GO_PROTEASOMAL_PROTEIN_CATABOLIC_PROCESS	GO_PROTEASOMAL_PROTEIN_CATABOLIC_PROCESS	GO_PROTEASOMAL_PROTEIN_CATABOLIC_PROCESS	461	-0.556823	-1.82716	9.999e-05	0.000631315	0.000301032	7373	tags=54%, list=21%, signal=43%	PRKN/CLU/OS9/PSMC5/PSMD9/RNF216/PSMD3/HSPA13/RNF144A/UGGT2/PSMB7/ARNTL/SMURF1/FBXO45/UBE2H/BIRC2/TAF9/DNAJB2/PSMC2/PRICKLE1/FHIT/UBE2E1/DNAJC18/FAM192A/DNAAF4/ANAPC1/EDEM1/TMUB2/KLHL42/SMAD7/NEDD4/WFS1/USP44/TBL1XR1/RNF40/TMTC3/FBXL12/SIRT2/TRIM71/CSNK1A1/UBAC2/ECSCR/SELENOS/RFFL/UBE2G2/CUL4B/PSME1/SYVN1/SENP1/SVIP/FBXW8/FBXL18/ENC1/HSP90AB1/DNAJC10/MAEA/PSMC6/ATXN3/RNF144B/TRIM25/SIAH2/FBXO31/BF…
GO_PROTEIN_HOMOOLIGOMERIZATION	GO_PROTEIN_HOMOOLIGOMERIZATION	GO_PROTEIN_HOMOOLIGOMERIZATION	336	-0.438773	-1.43056	9.999e-05	0.000631315	0.000301032	8793	tags=39%, list=25%, signal=30%	GBA/FIS1/CD79B/SIGMAR1/FLOT1/OLFM4/TWNK/ACPP/PFKL/GJA8/TRPV5/PAM/SPAST/BEND3/TP53BP1/DNM1L/PLN/KCTD12/CLU/TMCC1/CBY1/VSTM5/DECR1/ACACB/RS1/PKM/SLC34A1/STEAP4/AKR1C1/LETM1/TRPA1/VWA2/CHMP4A/BCL2L11/KCNV1/CRTC1/SLC22A6/PPAT/KCTD14/TRMT61B/CTH/IDE/GLS/RXRA/NLGN1/DCTPP1/VWF/PCBD2/PNPT1/EIF2AK3/KCTD9/KCTD11/KCNRG/NUP58/USP16/ZBTB1/APIP/UPB1/GOLGA2/IKZF4/PEX5/EHD3/ATL3/TIFA/VCP/CEP57/APPL2/KCTD16/SYT11…
GO_PROTEIN_POLYUBIQUITINATION	GO_PROTEIN_POLYUBIQUITINATION	GO_PROTEIN_POLYUBIQUITINATION	305	-0.588062	-1.91304	9.999e-05	0.000631315	0.000301032	7773	tags=58%, list=23%, signal=45%	UBE2D2/RNF125/FBXW7/RBBP6/TRIM21/UBE2E2/UBE2B/CUL1/CDC16/PRKN/FBXO15/UBE3D/PSMC5/LRSAM1/PSMD9/RNF216/LONRF1/PSMD3/BARD1/RNF144A/PSMB7/SMURF1/UBE2H/BIRC2/TRIM5/HUWE1/DTX3L/PSMC2/TPP2/UBE2E1/ANAPC1/UBE2D4/KLHL42/NEDD4/RNF40/FBXL12/TRIM71/RFFL/UBE2G2/PELI3/FBXO10/PSME1/SYVN1/FBXW8/FBXL18/TRIM6/NPEPPS/PSMC6/TTC3/RNF114/RNF144B/OTUB1/SIAH2/FBXO31/UBE2Q2/TRIM56/BFAR/PSMC1/NEDD4L/FBXO22/FZR1/PSMD12/TAF1…
GO_PROTEIN_SERINE_THREONINE_KINASE_ACTIVITY	GO_PROTEIN_SERINE_THREONINE_KINASE_ACTIVITY	GO_PROTEIN_SERINE_THREONINE_KINASE_ACTIVITY	437	-0.50017	-1.63937	9.999e-05	0.000631315	0.000301032	8256	tags=48%, list=24%, signal=37%	DAPK2/GTF2H2/PRKCA/SYK/NEK9/MAP3K21/TSSK4/EEF2K/CDK6/ERCC3/PAK4/STRADB/TBK1/MAP2K3/STK11/CSNK2B/STK38/NUAK1/GRK5/BRD4/IRAK4/VRK2/CASK/DYRK1B/MYLK3/MYLK4/CIT/CDK11B/CDK13/IRAK2/IRAK3/CAMK2G/GTF2H1/ACVRL1/CDK18/SRPK1/STK38L/DCLK2/SMG1/MTOR/NEK6/SRPK2/MAP2K7/MYO3B/ATM/TGFBR1/RPS6KB1/CSNK1A1/MAPKAPK5/EIF2AK1/CDK9/NUAK2/PRKAB2/PAK6/CCND3/MARK4/PIK3R4/MAP3K7/ULK2/TAOK2/PRKCQ/PRKCI/PRKG1/MAPK13/MARK1/DY…
GO_PROTEIN_TARGETING	GO_PROTEIN_TARGETING	GO_PROTEIN_TARGETING	421	-0.525387	-1.7211	9.999e-05	0.000631315	0.000301032	7366	tags=48%, list=21%, signal=38%	AGK/CLU/OS9/ZDHHC23/RPL15/TOMM40L/SMURF1/SIRT4/HUWE1/RAB27A/PARD3/VPS37A/AMACR/TOMM20L/TIMM9/CHMP4A/GOSR2/NEDD4/DAO/BAG3/TIMM23B/DNAJC19/SEC63/SEC62/GNPAT/LARS/IDE/GNPTAB/AP4E1/ACOX2/PIK3R4/SPCS3/TAOK2/PAN3/MICALL1/HSD17B4/SYNGR1/NPEPPS/NLGN1/SNX16/PRKCI/ZDHHC7/ZDHHC3/RTP4/EXOC4/VPS13A/BAP1/NUCB1/RABGEF1/LAMP2/HSP90AA1/AP3D1/GABARAP/TIMM17A/ATG13/C2CD5/SH3GLB1/OXA1L/ZFYVE16/HSPA8/RAB8B/LMAN1/TCAF…
GO_RAS_PROTEIN_SIGNAL_TRANSDUCTION	GO_RAS_PROTEIN_SIGNAL_TRANSDUCTION	GO_RAS_PROTEIN_SIGNAL_TRANSDUCTION	437	-0.516191	-1.69188	9.999e-05	0.000631315	0.000301032	8897	tags=51%, list=26%, signal=39%	GDI1/ABR/ARHGEF11/RAB3A/LYN/RHOJ/TIAM2/NET1/FLOT1/RAB39B/RHOBTB1/MAP4K4/MADD/CNKSR1/SCAI/LPAR1/CDKN1A/DENND1A/ARHGEF40/CYTH1/RASA2/IFT22/RAP2B/RAB20/ARHGEF17/SPRY3/RALA/RAPGEF3/CCDC125/GRB2/RAB43/IQSEC3/RAB38/ITGB1/RAB27A/NISCH/RAB2B/GPR20/KPNB1/ARHGEF38/RASGRP1/SSX2IP/RASIP1/ARHGEF10L/NRG1/CDC42EP2/RAP1B/ADGRG1/RHOBTB2/ARFGEF1/MCF2/PREX1/CDC42EP3/CADM4/PLEKHG3/RTKN/PHACTR4/RIPOR1/MAPKAPK5/ARHGEF…
GO_REGIONALIZATION	GO_REGIONALIZATION	GO_REGIONALIZATION	341	-0.430341	-1.40329	9.999e-05	0.000631315	0.000301032	9581	tags=43%, list=28%, signal=31%	HOXB5/NRARP/HOXD10/TDGF1/PLD6/FGFR1/IRX1/IRX2/WNT7A/CITED2/DLL4/DVL2/AXIN2/MESP2/HOXB7/MED12/FOXJ1/DSCAML1/HOXA10/RARG/BHLHE40/IFT52/CHSY1/FOXF1/ZEB2/ZBTB16/NLE1/SSBP3/POFUT1/TMED2/TBC1D32/PBX2/TULP3/SCMH1/BTG2/CDON/SOX17/ATP6AP2/DLL1/HHEX/HOXB4/CER1/LHX1/MTF2/POGLUT1/FGF1/CYP26B1/GDF11/CTNNBIP1/HOXA4/ADGRG1/GATA5/SFRP1/TGFBR1/FUZ/WNT8B/NOTCH1/IFT140/CXXC4/MNS1/HOXA5/SPRY1/PLXNA2/EDN1/PAX2/ALDH1A…
GO_REGULATION_OF_ACTIN_FILAMENT_BASED_PROCESS	GO_REGULATION_OF_ACTIN_FILAMENT_BASED_PROCESS	GO_REGULATION_OF_ACTIN_FILAMENT_BASED_PROCESS	371	-0.480085	-1.56868	9.999e-05	0.000631315	0.000301032	8161	tags=44%, list=24%, signal=34%	CXCL12/ARHGAP17/ANK2/ATP1A2/ARAP1/BBS4/ARPIN/PAM/MKKS/VILL/PLN/PRKN/BST1/RAPGEF3/MYLK3/GRB2/CIT/PDXP/KCNE3/CD47/BAIAP2/NPHS1/C9orf72/ARHGEF10L/WHAMM/MTOR/CDC42EP2/SHANK3/MYADM/BIN1/SDC4/RHOBTB2/ARFGEF1/SFRP1/PREX1/CDC42EP3/NCK2/TGFBR1/AKAP9/LIMA1/NOS1AP/MYH9/NCK1/JAM3/TPM1/TAOK2/FGF13/ID1/TACSTD2/NF2/TMOD2/MTPN/SSH1/FER/WASHC2C/ACTR2/ATP2A2/EDN1/ACTR3B/PHLDB2/PPFIA1/CFL2/WASF1/ARHGAP6/GPM6B/PDE4D…
GO_REGULATION_OF_ANATOMICAL_STRUCTURE_SIZE	GO_REGULATION_OF_ANATOMICAL_STRUCTURE_SIZE	GO_REGULATION_OF_ANATOMICAL_STRUCTURE_SIZE	491	-0.476976	-1.56707	9.999e-05	0.000631315	0.000301032	9381	tags=48%, list=27%, signal=35%	CAPZB/PPARD/UTS2R/TMSB15A/TMOD1/SEMA4F/WNT7A/EDNRA/RAB22A/ANAPC2/GDI1/KANK4/ATP13A2/NOS3/BDKRB2/ADD1/PPP1CA/RPTOR/WIPF1/RHOBTB1/ADRA1B/CDHR5/SEMA4C/RAP1GAP2/HIP1R/VEGFA/P2RY1/CXCL12/RARG/ATP1A2/SLC9A3R1/BBS4/ARPIN/PTPRM/GPER1/FSTL4/MAP2/SLC8A1/USH1C/MKKS/VILL/GRB2/CIT/DEPTOR/PDXP/ANO6/BAIAP2/NPHS1/NDEL1/CLNS1A/ECE1/KDM1A/WHAMM/MTOR/CDC42EP2/SHANK3/MYADM/TBXA2R/BIN1/RHOBTB2/ARFGEF1/PREX1/CDC42EP3/…
GO_REGULATION_OF_APOPTOTIC_SIGNALING_PATHWAY	GO_REGULATION_OF_APOPTOTIC_SIGNALING_PATHWAY	GO_REGULATION_OF_APOPTOTIC_SIGNALING_PATHWAY	387	-0.475619	-1.55571	9.999e-05	0.000631315	0.000301032	9387	tags=49%, list=27%, signal=36%	SOD1/CSNK2A2/SLC25A5/FGFR1/BCAP31/FLCN/ATF3/TRADD/FIGNL1/DEDD2/YWHAZ/NOS3/BDKRB2/FIS1/PTPMT1/PPP1CA/LMNA/RPL26/MAL/MADD/EYA4/ING5/SKIL/HIP1R/DAPK2/CX3CR1/CXCL12/SLC9A3R1/FXN/PARP1/CASP2/GPER1/XBP1/FBXW7/STRADB/NLE1/NOC2L/DNM1L/TNFSF10/PRKN/PLAGL2/CLU/CTSH/CFLAR/UNC5B/DEPTOR/ITGAV/BMP5/TAF9/HIF1A/PHIP/KDM1A/BCL2L11/WFS1/BOK/SFRP1/USP47/TMEM102/NCK2/TGFBR1/MCL1/BCL2L1/RPS6KB1/FAS/GNAI2/CTH/SELENOS/…
GO_REGULATION_OF_BINDING	GO_REGULATION_OF_BINDING	GO_REGULATION_OF_BINDING	365	-0.488707	-1.59607	9.999e-05	0.000631315	0.000301032	9112	tags=51%, list=26%, signal=38%	LDLRAP1/EBF2/CEBPG/EIF4A3/PCBD1/ADD1/PPP1CA/SNAPIN/HDAC8/FLOT1/CRMP1/STYX/HIP1R/HSPA5/P2RY1/MEN1/RARA/PYGO2/PARP1/ID2/FBXW7/CSNK2B/DDRGK1/MAP2/HEY1/PLN/PRKN/CDON/MAU2/IFIT2/TICAM1/FKBP1A/C9orf72/ITGA4/DNAJB2/DTX3L/UBASH3B/ZNF675/KDM1A/FAM192A/NRG1/CTNNBIP1/PINX1/PRMT7/HMBOX1/CLIC2/LARP6/SIRT2/HDAC4/TGFBR1/GMNN/CSNK1A1/ANGPT1/CDK9/DISC1/CALM2/SUMO3/JAK2/DTNBP1/TRIM6/ID1/B2M/NFKBIA/CYLD/KDM4D/FOXC1…
GO_REGULATION_OF_BODY_FLUID_LEVELS	GO_REGULATION_OF_BODY_FLUID_LEVELS	GO_REGULATION_OF_BODY_FLUID_LEVELS	495	-0.443401	-1.45691	9.999e-05	0.000631315	0.000301032	8818	tags=44%, list=26%, signal=34%	PIK3R1/NEURL1/HSD11B2/NR1H2/PLCG2/WNK3/F8/PRKAR2B/KRT1/SERPINA5/HPSE/HNF4A/EHD2/CAPZB/MAFF/PDGFA/ADCY1/ENTPD1/CLIC1/YWHAZ/F11/LYN/NOS3/GBA/PLSCR1/GPI/P2RY12/PIK3CG/GP1BA/AQP2/C1QBP/LNPK/ERBB4/VEGFA/P2RY1/PRKCA/TRPV5/SYK/MLLT6/A2M/HPS5/ADCY2/PROC/ACTG1/GGCX/PAM/CD9/PLG/XBP1/DGKK/RAD51C/H3F3A/SCNN1A/RAP2B/GNG2/TRPC6/VAMP8/RAD51B/GRHL1/ANO6/HIF1A/RAB27A/GATA2/VDR/UBASH3B/KDM1A/CYP26B1/TBXA2R/WFS1/SH…
GO_REGULATION_OF_CELL_CYCLE_PHASE_TRANSITION	GO_REGULATION_OF_CELL_CYCLE_PHASE_TRANSITION	GO_REGULATION_OF_CELL_CYCLE_PHASE_TRANSITION	435	-0.443732	-1.45426	9.999e-05	0.000631315	0.000301032	7862	tags=43%, list=23%, signal=34%	CDK6/ERCC3/ID2/BRD7/TPR/FBXW7/PPP1R9B/RAD51C/DDRGK1/UBE2E2/CKAP5/CUL1/RAD51B/HAUS3/BRD4/CNOT11/CDC16/BTG2/CNOT9/PSMC5/PAXIP1/PSMD9/LCMT1/PSMD3/CDKN1C/CEP70/NPM1/PSMB7/CTC1/PCID2/CEP135/TMEM14B/BABAM2/PSMC2/UBE2E1/HSPA2/SUSD2/ANAPC1/NEK6/ODF2/ADAM17/USP44/PINX1/ZNF207/USP47/SIRT2/BTN2A2/ATM/FGFR1OP/AKAP9/TCIM/PCM1/CDKN2B/ACTR1A/CUL4B/ZNF655/CCND3/PSME1/APEX1/HAUS4/TAOK2/PSMC6/IK/PSMG2/KANK2/CNOT10…
GO_REGULATION_OF_CELL_MORPHOGENESIS	GO_REGULATION_OF_CELL_MORPHOGENESIS	GO_REGULATION_OF_CELL_MORPHOGENESIS	473	-0.506463	-1.66304	9.999e-05	0.000631315	0.000301032	8403	tags=47%, list=24%, signal=36%	SEMA4C/SKIL/VEGFA/P2RY1/SS18L1/LPAR1/CXCL12/ZMYM5/BCL9L/CUX1/ARAP1/SLC9A3R1/ENPP2/ARPIN/HPN/EEF2K/ADGRB3/CORO1C/FMNL3/FSTL4/STK11/NTRK2/MAP2/ZEB2/OBSL1/EFNB3/TRPC6/DNM1L/PRKN/MYH14/AGO4/SYNE3/SMURF1/CDH2/RNF157/BAIAP2/NDEL1/WASF3/PHIP/CPNE6/CUL7/LARP4/CDC42EP2/SHANK3/MYADM/BRWD1/NEDD4/MCF2/PREX1/CDC42EP3/NSMF/MYO10/PDLIM5/ZSWIM6/MYH9/CFDP1/ZMYM3/CDH4/SIPA1L1/TPM1/FBXW8/ULK2/TAOK2/FGF13/DNM3/ID1/N…
GO_REGULATION_OF_CELLULAR_AMIDE_METABOLIC_PROCESS	GO_REGULATION_OF_CELLULAR_AMIDE_METABOLIC_PROCESS	GO_REGULATION_OF_CELLULAR_AMIDE_METABOLIC_PROCESS	381	-0.550522	-1.80017	9.999e-05	0.000631315	0.000301032	9112	tags=58%, list=26%, signal=43%	DDX25/NGRN/SESN2/KBTBD8/EIF4A3/DPH2/RBM4B/PPP1CA/TIGAR/RPL26/PDK3/DPH5/EIF4E2/C1QBP/UQCC1/CCN1/RMND1/DHFR/ORMDL3/RARA/RPUSD3/TPR/FXR2/SAMD4A/GRM5/DDX39B/PTCD3/CNOT11/BTG2/CNOT9/CLU/ILF3/AGO4/NPM1/MALSU1/FASTKD3/PA2G4/RBM3/FXR1/NCBP2/UNK/LARP4/MTOR/RIDA/BIN1/COA3/LARP6/PCIF1/RCC1L/TRIM71/EIF2A/TACO1/RBM4/NCK2/BANK1/RPS6KB1/MAPKAPK5/GCN1/EIF2AK1/PDK4/TSFM/SERP1/NCK1/RXRA/POLR2D/EIF4A2/ENC1/PDK1/EIF…
GO_REGULATION_OF_CELLULAR_COMPONENT_SIZE	GO_REGULATION_OF_CELLULAR_COMPONENT_SIZE	GO_REGULATION_OF_CELLULAR_COMPONENT_SIZE	364	-0.49632	-1.6209	9.999e-05	0.000631315	0.000301032	8870	tags=50%, list=26%, signal=37%	KANK4/ATP13A2/ADD1/PPP1CA/RPTOR/WIPF1/RHOBTB1/CDHR5/SEMA4C/RAP1GAP2/HIP1R/VEGFA/CXCL12/RARG/SLC9A3R1/BBS4/ARPIN/FSTL4/MAP2/USH1C/MKKS/VILL/GRB2/CIT/DEPTOR/PDXP/ANO6/BAIAP2/NPHS1/NDEL1/CLNS1A/KDM1A/WHAMM/MTOR/CDC42EP2/SHANK3/MYADM/BIN1/RHOBTB2/ARFGEF1/PREX1/CDC42EP3/NCK2/LIMA1/PEX11G/LARS/TMEM123/CDH4/SLC12A1/NCK1/ULK2/FGF13/SLC12A7/CDHR2/TMOD2/MTPN/SSH1/FER/WASHC2C/ACTR2/WDR36/EDN1/SPART/ACTR3B/C…
GO_REGULATION_OF_DNA_BINDING_TRANSCRIPTION_FACTOR_ACTIVITY	GO_REGULATION_OF_DNA_BINDING_TRANSCRIPTION_FACTOR_ACTIVITY	GO_REGULATION_OF_DNA_BINDING_TRANSCRIPTION_FACTOR_ACTIVITY	417	-0.471181	-1.54317	9.999e-05	0.000631315	0.000301032	9393	tags=49%, list=27%, signal=36%	CREBZF/NR0B2/MYOCD/CCDC22/HEYL/MALT1/ADCY1/CARD8/TRIM38/TRADD/DVL2/CEBPG/UBE2V1/NFKBIL1/BMP7/FLOT1/TCEAL7/ANXA3/TRIM14/ADGRF1/FOXJ1/VEGFA/CX3CR1/MEN1/IL18R1/SYK/BHLHE40/TSSK4/TRIM62/CD200/ID2/GLIS2/COPS5/TRIM21/DDRGK1/TRAF3/TP53BP1/IRAK4/TRAPPC9/CLU/PAXIP1/CFLAR/NPM1/RNF25/TRIM5/IRAK2/TRIM22/TICAM1/IRAK3/ZNF675/ANXA4/KDM1A/FLOT2/CTNNBIP1/SMAD7/WFS1/EDA2R/RWDD1/CRTC1/TRIM15/HDAC4/GTF2A2/CTH/MTDH/M…
GO_REGULATION_OF_GENE_EXPRESSION_EPIGENETIC	GO_REGULATION_OF_GENE_EXPRESSION_EPIGENETIC	GO_REGULATION_OF_GENE_EXPRESSION_EPIGENETIC	345	-0.526413	-1.71686	9.999e-05	0.000631315	0.000301032	6873	tags=43%, list=20%, signal=35%	MTF2/FXR1/HNRNPA2B1/MIR600HG/NUP188/POM121C/KMT2D/PRMT7/SIRT2/HDAC4/TRIM71/RBM4/TBP/NUP155/NDC1/POLR2D/SMARCA5/TAF1A/POM121/NUP98/SMCHD1/ERCC6/EIF1/ATF7IP/HDAC1/BAZ2A/BAZ1B/PHF8/SMAD1/WTIP/AGO3/DDX21/NUP50/NUP58/BMP4/POLR1E/PRKRA/WBP2/PPHLN1/JARID2/TASOR/KLF2/PHF2/POLR2E/ZMPSTE24/MAP2K1/AJUBA/EZH1/MYCN/STAT3/SMAD3/ADAR/MECP2/RIF1/KDM1B/TNRC6C/CHRAC1/ARID4B/FMR1/NCBP1/NUP43/MIER1/ELAVL1/HELZ/NCOR1…
GO_REGULATION_OF_GTPASE_ACTIVITY	GO_REGULATION_OF_GTPASE_ACTIVITY	GO_REGULATION_OF_GTPASE_ACTIVITY	468	-0.507196	-1.6653	9.999e-05	0.000631315	0.000301032	9604	tags=54%, list=28%, signal=39%	CDC42SE1/RANBP3L/SYDE1/BVES/FICD/ARHGAP39/THY1/TBC1D16/SOD1/RGS7/MTSS2/GIT2/TBC1D24/RGN/ARAP3/SEC23A/DVL2/TBC1D8B/RGPD5/GDI1/TBC1D10B/ABR/ARHGEF11/TBC1D30/TIAM2/ERRFI1/NET1/MAP4K4/AGRN/RAP1GAP2/FOXJ1/FAM13A/ARHGAP17/RGS12/TBC1D17/DENND1A/ARAP1/BBS4/OCRL/ADGRB3/CORO1C/RASA2/NPRL3/ELMOD1/NTRK2/TBC1D14/ARHGAP20/MKKS/AGFG1/TMED2/RAP1GAP/DNM1L/RIC8A/GRTP1/RAPGEF3/TRAPPC6A/CCDC125/TBC1D10A/ARHGAP23/ITG…
GO_REGULATION_OF_HEMOPOIESIS	GO_REGULATION_OF_HEMOPOIESIS	GO_REGULATION_OF_HEMOPOIESIS	460	-0.421311	-1.38246	9.999e-05	0.000631315	0.000301032	8267	tags=40%, list=24%, signal=31%	FOXJ1/EGR3/RARG/PRKCA/SYK/RARA/NR4A3/INHA/CDK6/CLPTM1/ID2/XBP1/FBXW7/DPY30/PRDM1/ZBTB16/H3F3A/ESRRA/PSMC5/PSMD9/TAL1/PSMD3/AGO4/CD83/DLL1/TMEM64/PSMB7/PCID2/HIF1A/GATA2/PSMC2/UBASH3B/ZNF675/FOXP1/RASGRP1/CYP26B1/MTOR/CA2/HSPA9/CTNNBIP1/SMAD7/KMT2D/TMEM176B/SFRP1/VSIR/IL1RL2/BTN2A2/SETD1A/TCIM/NOTCH1/PSME1/SENP1/FADD/N4BP2L2/GAS6/PSMC6/PRKCQ/B2M/NFKBIA/CYLD/HDAC1/ATP11C/FNIP1/HOXA5/MEIS1/THBS1/NOT…
GO_REGULATION_OF_INNATE_IMMUNE_RESPONSE	GO_REGULATION_OF_INNATE_IMMUNE_RESPONSE	GO_REGULATION_OF_INNATE_IMMUNE_RESPONSE	432	-0.413575	-1.35521	9.999e-05	0.000631315	0.000301032	8919	tags=38%, list=26%, signal=29%	UBE2V1/NFKBIL1/PSMC3/LYN/PLSCR1/SH2D1B/FLOT1/TLR1/C1QBP/SMPDL3B/IFNGR1/CD1D/ERAP1/TLR5/SYK/A2M/USP18/CDC37/UBE2D2/RNF125/TBK1/TRAF3/CUL1/IRAK4/PSMC5/PSMD9/PSMD3/RSAD2/PSMB7/RFTN1/MUC15/BIRC2/TRIM5/IRAK2/SFTPD/TICAM1/IRAK3/RAET1E/PSMC2/RASGRP1/RBM14/ULBP3/TRIM15/MYD88/ICAM2/PSME1/TSPAN6/JAK2/FADD/PIK3R4/MAP3K7/CTSL/TANK/HSP90AB1/TRIM6/PSMC6/NFKBIA/CYLD/RELA/MAPKAPK2/PSPC1/PSMC1/SARM1/TKFC/PSMD12/T…
GO_REGULATION_OF_INTRACELLULAR_TRANSPORT	GO_REGULATION_OF_INTRACELLULAR_TRANSPORT	GO_REGULATION_OF_INTRACELLULAR_TRANSPORT	424	-0.523284	-1.71436	9.999e-05	0.000631315	0.000301032	9703	tags=54%, list=28%, signal=40%	UBR5/TM9SF4/FES/BVES/SLC51B/VPS11/TP53/EHD2/RAB23/CSNK2A2/BCAP31/ADCY1/CHRNA6/UBE2L3/LDLRAP1/WNT7A/SEC16A/SAE1/SLC2A4/CACNA1D/EIPR1/GDI1/EMD/ATP13A2/RAB3A/LYN/MDFIC/FIS1/SNAPIN/FERMT1/TOMM7/P2RY1/CABP1/SYK/REEP1/TPR/FBXW7/FOXF1/MAP2/KIF20B/NUMA1/SCFD1/VAMP8/DNM1L/PLN/PRKN/OS9/CASK/PKIG/RAPGEF3/TMEM30B/BARD1/XPO1/SIRT4/STX18/HUWE1/C12orf4/PPP1CC/NDEL1/GATA2/CACNB2/DMAP1/NCBP2/DNAJC13/SH3TC2/EDEM1/…
GO_REGULATION_OF_ION_TRANSMEMBRANE_TRANSPORT	GO_REGULATION_OF_ION_TRANSMEMBRANE_TRANSPORT	GO_REGULATION_OF_ION_TRANSMEMBRANE_TRANSPORT	458	-0.419421	-1.37625	9.999e-05	0.000631315	0.000301032	9320	tags=40%, list=27%, signal=30%	CACNA1S/KCNJ10/KCNE4/SCN2A/CLIC1/RGN/KCNN2/CACNA1D/GSTM2/LYN/SELENON/ATP2B4/NETO1/PIK3CG/SCN5A/CHD7/ANXA3/KCNIP4/KCNK10/TPCN2/FGF12/PM20D1/KCNK15/TMC1/FKBP1B/ANK2/ATP1A2/SLC9A3R1/HRC/GPER1/NTSR1/DMD/GRM5/SLC8A1/TRPC6/PLN/ABCB1/ARL6IP5/KCNE1B/SLC30A5/STAC/ANO6/GRIA4/KCNE3/HVCN1/KCNQ1/STIM1/FKBP1A/SLC34A1/FXYD3/CACNB2/KCNH6/UBASH3B/SCN2B/HSPA2/NIPSNAP2/CASQ2/MTOR/SHANK3/BIN1/NEDD4/SCN9A/KCNV1/ATP1B…
GO_REGULATION_OF_LIPID_METABOLIC_PROCESS	GO_REGULATION_OF_LIPID_METABOLIC_PROCESS	GO_REGULATION_OF_LIPID_METABOLIC_PROCESS	373	-0.506533	-1.65543	9.999e-05	0.000631315	0.000301032	10003	tags=52%, list=29%, signal=37%	PIK3R1/AVPR1A/NRBF2/DKK3/SLC45A3/PRKAG2/NR1H2/ANXA1/PIBF1/PDGFRB/HNF4A/SOD1/PPARD/PDGFA/PSAP/LDLRAP1/DHCR7/RGN/ELOVL5/MVD/LYN/LACTB/P2RY12/TIAM2/PIK3CG/LPGAT1/PDK3/FLT3/CNEP1R1/RBL1/CCN1/MLYCD/ORMDL3/NR4A3/BBS4/IRS1/ID2/GPER1/FBXW7/PLIN2/STARD4/EGR1/TM7SF2/GRHL1/RAB38/SIRT4/BMP5/ACACB/IGFBP7/VDR/KPNB1/INSIG2/NFYB/FGF1/HELZ2/BMP6/CTDNEP1/MTOR/TBL1XR1/GOLM1/GPLD1/PIK3R2/LSS/ADIPOR2/CD81/PMVK/PDK4/P…
GO_REGULATION_OF_MAP_KINASE_ACTIVITY	GO_REGULATION_OF_MAP_KINASE_ACTIVITY	GO_REGULATION_OF_MAP_KINASE_ACTIVITY	331	-0.475129	-1.54853	9.999e-05	0.000631315	0.000301032	8861	tags=45%, list=26%, signal=34%	LYN/AVPI1/MAP4K2/MDFIC/GBA/BMP7/PIK3CG/MADD/FLT3/ADAM9/VEGFA/LPAR1/SYK/MAP3K21/DAXX/DUSP18/MAP2K3/STK38/ZEB2/SPRY3/DUSP8/IRAK2/CSPG4/IRAK3/ZNF675/FGF1/RASGRP1/NRG1/PDE5A/KARS/MAP2K7/SFRP1/TGFBR1/CD81/MAPKAPK5/IQGAP1/JAK2/MAP3K7/TAOK2/DTNBP1/ERCC6/ADRA2B/SPRY1/EDN1/MAP4K5/THBS1/MAPKAPK2/CD24/DUSP19/HYAL2/PP2D1/BMP4/SPRY4/BMP2/PEA15/TAB1/ARHGEF5/DUSP7/KSR1/AIDA/MAP2K1/AJUBA/EIF2AK2/PTPRJ/TNIK/MAPK1…
GO_REGULATION_OF_MULTI_ORGANISM_PROCESS	GO_REGULATION_OF_MULTI_ORGANISM_PROCESS	GO_REGULATION_OF_MULTI_ORGANISM_PROCESS	394	-0.447058	-1.46307	9.999e-05	0.000631315	0.000301032	8403	tags=42%, list=24%, signal=32%	TMEM250/TRIM14/ADARB1/PDE3A/POLR2K/NOS2/P2RY1/PRKCA/MAPKBP1/SELENOK/KLK7/NR5A2/TRIM62/HPN/RNF125/CHD1/TBK1/TRIM21/CTSG/TRAF3/PPID/HPGDS/NELFCD/PRKN/LRSAM1/RNF216/ILF3/RSAD2/ITGAV/BIRC2/TRIM5/SFTPD/FCN3/SNW1/DTX3L/BMP6/FOXP1/SRPK1/NELFE/PDE5A/SRPK2/BCL2L11/SIRT2/TRIM15/HDAC4/FUCA2/NOTCH1/YTHDC2/CDK9/TSPAN6/POLR2D/TRIM6/ERCC6/HDAC1/ELMOD2/TRIM25/OPTN/TRIM35/TRIM8/TAF11/TKFC/TNIP1/TASOR/DDB1/LARP1/S…
GO_REGULATION_OF_NEURON_PROJECTION_DEVELOPMENT	GO_REGULATION_OF_NEURON_PROJECTION_DEVELOPMENT	GO_REGULATION_OF_NEURON_PROJECTION_DEVELOPMENT	482	-0.472012	-1.55022	9.999e-05	0.000631315	0.000301032	8522	tags=45%, list=25%, signal=34%	MAP4K4/MAP6/CRMP1/SEMA4C/SKIL/RAP1GAP2/VEGFA/HSPA5/SS18L1/LPAR1/CXCL12/MAGI2/FKBP1B/CUX1/RTN4IP1/EEF2K/ADGRB3/KLK6/FSTL4/STK11/NTRK2/MAP2/ZEB2/OBSL1/EFNB3/TRPC6/DNM1L/SERPINI1/PRKN/CFLAR/LLPH/SMURF1/CDH2/BMP5/CNTN1/VLDLR/RNF157/NDEL1/CPNE6/KDM1A/CUL7/MTOR/SHANK3/GPRC5B/NEDD4/SCARF1/MCF2/CRTC1/SFRP1/PREX1/NSMF/ASAP1/PDLIM5/LRIG2/ZSWIM6/CDH4/SCN1B/SIPA1L1/IQGAP1/NCK1/RRN3/ARSB/MOB2/FBXW8/ULK2/ENC1/…
GO_REGULATION_OF_PROTEIN_CATABOLIC_PROCESS	GO_REGULATION_OF_PROTEIN_CATABOLIC_PROCESS	GO_REGULATION_OF_PROTEIN_CATABOLIC_PROCESS	368	-0.551561	-1.80193	9.999e-05	0.000631315	0.000301032	7943	tags=53%, list=23%, signal=41%	BANP/USP13/UBXN1/FBXW7/DDRGK1/NUB1/LAPTM4B/PRKN/CLU/OS9/SOX17/PSMC5/PSMD3/BARD1/RNF144A/ARNTL/SMURF1/XPO1/TAF9/AMER1/IRAK3/ASB9/DNAJB2/PSMC2/PRICKLE1/FHIT/FAM192A/DNAAF4/NRG1/EDEM1/SMAD7/NEDD4/ATG7/GPLD1/RNF40/TMTC3/SIRT2/TIMP4/CD81/CSNK1A1/LRIG2/UBAC2/ECSCR/UBE2G2/IDE/CUL4B/PSME1/SENP1/SVIP/SF3B3/FBXW8/AZIN1/HSP90AB1/PSMC6/ATXN3/RNF144B/RELA/HSP90AA1/PSMC1/NEDD4L/FBXO22/FZR1/RNFT1/TAF1/RIC1/RNF1…
GO_REGULATION_OF_PROTEIN_COMPLEX_ASSEMBLY	GO_REGULATION_OF_PROTEIN_COMPLEX_ASSEMBLY	GO_REGULATION_OF_PROTEIN_COMPLEX_ASSEMBLY	424	-0.499023	-1.63488	9.999e-05	0.000631315	0.000301032	7894	tags=46%, list=23%, signal=36%	ARPIN/PARP1/ERCC3/SLF1/MAP2/MKKS/NUMA1/VILL/CAMSAP3/DNM1L/CLU/PSMC5/TAL1/LCMT1/GRB2/TPPP2/TRABD2B/SLF2/BIRC2/PRUNE1/BAIAP2/GTF2H1/NPHS1/WARS/PSMC2/HCFC1/RASIP1/WHAMM/MTOR/LDLRAD4/CDC42EP2/MYADM/BIN1/CTNNBIP1/BCL2L11/RHOBTB2/ARFGEF1/SOST/PREX1/SIRT2/CDC42EP3/ASAP1/ATM/NCK2/AKAP9/IDE/TERF1/CUL4B/NCK1/SVIP/PAN3/PSMC6/ATF7IP/NAPA/FNIP1/TMOD2/MTPN/NIN/FER/WASHC2C/ACTR2/ACTR3B/SAR1A/HSP90AA1/WASF1/SMAD…
GO_REGULATION_OF_PROTEIN_SERINE_THREONINE_KINASE_ACTIVITY	GO_REGULATION_OF_PROTEIN_SERINE_THREONINE_KINASE_ACTIVITY	GO_REGULATION_OF_PROTEIN_SERINE_THREONINE_KINASE_ACTIVITY	495	-0.466682	-1.53341	9.999e-05	0.000631315	0.000301032	9031	tags=46%, list=26%, signal=34%	HEXIM2/DVL2/SESN2/UBE2V1/LYN/AVPI1/MAP4K2/MDFIC/GBA/BMP7/ATP2B4/RPTOR/PIK3CG/MADD/FLT3/ADAM9/VEGFA/LPAR1/MEN1/SERTAD1/CDKN1A/SYK/MAP3K21/DAXX/PARP16/CDC37/DUSP18/MAP2K3/STK38/CCNJ/ZEB2/CCNT2/SPRY3/PKIG/CDKN1C/DUSP8/HHEX/IRAK2/CSPG4/IRAK3/GTF2H1/ZNF675/FGF1/RASGRP1/RASIP1/NRG1/PDE5A/KARS/ADAM17/MAP2K7/SFRP1/TGFBR1/CD81/TCIM/MAPKAPK5/CDKN2B/CALM2/IQGAP1/CCND3/JAK2/MAP3K7/TAOK2/DTNBP1/ERCC6/ADRA2B/S…
GO_REGULATION_OF_SMALL_GTPASE_MEDIATED_SIGNAL_TRANSDUCTION	GO_REGULATION_OF_SMALL_GTPASE_MEDIATED_SIGNAL_TRANSDUCTION	GO_REGULATION_OF_SMALL_GTPASE_MEDIATED_SIGNAL_TRANSDUCTION	331	-0.525538	-1.71282	9.999e-05	0.000631315	0.000301032	8897	tags=53%, list=26%, signal=39%	GDI1/ABR/ARHGEF11/LYN/RHOJ/TIAM2/NET1/FLOT1/RHOBTB1/MAP4K4/MADD/CGNL1/RAP1GAP2/FAM13A/SCAI/LPAR1/ARHGAP17/A2M/DENND1A/ARAP1/ARHGEF40/OCRL/CYTH1/RASA2/ARHGAP20/RAP1GAP/ARHGEF17/SPRY3/INPP5B/CDON/CCDC125/GRB2/ARHGAP23/IQSEC3/ITGB1/GPR20/ARHGAP8/ARHGEF38/RASGRP1/RALGAPA2/SSX2IP/RASIP1/ARHGEF10L/ARHGAP10/NRG1/CHN2/ADGRG1/RHOBTB2/ARFGEF1/MCF2/PIK3R2/PREX1/SIPA1L2/CADM4/PLEKHG3/ARHGEF16/NOTCH1/F2RL3/RA…
GO_REGULATION_OF_SUPRAMOLECULAR_FIBER_ORGANIZATION	GO_REGULATION_OF_SUPRAMOLECULAR_FIBER_ORGANIZATION	GO_REGULATION_OF_SUPRAMOLECULAR_FIBER_ORGANIZATION	336	-0.501123	-1.63385	9.999e-05	0.000631315	0.000301032	7929	tags=46%, list=23%, signal=35%	BBS4/ARPIN/SPAST/MAP2/MKKS/NUMA1/VILL/CAMSAP3/PRKN/CLU/RAPGEF3/MYLK3/GRB2/CIT/PDXP/HDGFL3/CD47/PRUNE1/BAIAP2/NPHS1/C9orf72/ARHGEF10L/WHAMM/MTOR/CDC42EP2/SHANK3/MYADM/BIN1/SDC4/RHOBTB2/ARFGEF1/SFRP1/PREX1/CDC42EP3/NCK2/TGFBR1/AKAP9/LIMA1/MID1/NCK1/TPM1/FGF13/ID1/TACSTD2/NF2/TMOD2/MTPN/NIN/SSH1/FER/WASHC2C/ACTR2/EDN1/ACTR3B/PHLDB2/PPFIA1/CFL2/WASF1/ARHGAP6/HSPA8/PPM1F/SCIN/ARHGEF5/ARHGEF15/FMN1/CAR…
GO_REGULATION_OF_WNT_SIGNALING_PATHWAY	GO_REGULATION_OF_WNT_SIGNALING_PATHWAY	GO_REGULATION_OF_WNT_SIGNALING_PATHWAY	344	-0.499432	-1.62882	9.999e-05	0.000631315	0.000301032	7920	tags=46%, list=23%, signal=36%	USP34/SLC9A3R1/STK11/UBE2B/ZEB2/ATP6V0C/NLE1/EGR1/RUVBL1/PRKN/SOX17/PSMC5/PSMD9/PSMD3/CBY1/ATP6AP2/TMEM64/PSMB7/ARNTL/TRABD2B/RNF220/HHEX/CDH2/AMER1/TNN/PSMC2/PRICKLE1/CTDNEP1/TMEM237/GPRC5B/SCYL2/CTNNBIP1/TLE2/TBL1XR1/SOST/TLE3/IFT80/SFRP1/USP47/FZD7/FUZ/CSNK1A1/NOTCH1/DISC1/PSME1/CXXC4/PSMC6/CYLD/HDAC1/FZD9/SIAH2/TCF7L1/CSNK1G3/ANKRD6/PSMC1/BICC1/NFATC1/TLE4/WNK1/HMGXB4/GSKIP/CDK14/TMEM131L/FOL…
GO_RENAL_SYSTEM_DEVELOPMENT	GO_RENAL_SYSTEM_DEVELOPMENT	GO_RENAL_SYSTEM_DEVELOPMENT	293	-0.522078	-1.69756	9.999e-05	0.000631315	0.000301032	9552	tags=55%, list=28%, signal=40%	PDGFRB/MME/UMOD/MYOCD/HEYL/FGFR1/PDGFA/FLCN/IRX1/REN/IRX2/RGN/BMP7/HOXB7/AQP2/NOTCH3/FOXJ1/VEGFA/MAGI2/NID1/RARA/PYGO2/CALB1/CASP9/ID2/GLIS2/FOXF1/ZBTB16/NLE1/EGR1/CTSH/SOX17/CFLAR/CDKN1C/DLL1/AMER1/CER1/NPHS1/KLF15/SLC34A1/LHX1/FGF1/BMP6/CYP26B1/RIDA/GDF11/CA2/CTNNBIP1/SDC4/BCL2L11/SMAD7/WFS1/MYO1E/NPHS2/SFRP1/SDC1/RDH10/TGFBR1/PPAT/ANGPT1/NOTCH1/IFT140/IQGAP1/ENPEP/FADD/SGPL1/TACSTD2/RRM2B/KANK…
GO_REPRODUCTIVE_SYSTEM_DEVELOPMENT	GO_REPRODUCTIVE_SYSTEM_DEVELOPMENT	GO_REPRODUCTIVE_SYSTEM_DEVELOPMENT	429	-0.429333	-1.40689	9.999e-05	0.000631315	0.000301032	8311	tags=38%, list=24%, signal=29%	VASH1/VEGFA/HSPA5/TFEB/HOXA10/RARG/MEN1/RARA/INHA/CASP2/STK11/PRDM1/MKKS/HEY1/TMED2/TNFSF10/AGO4/GRB2/CDKN1C/ZFAT/RRM1/SPINT2/BMP5/BIRC2/HIF1A/GATA2/LHX1/VDR/BMP6/NSDHL/SLIT3/GDF7/CUL7/BCL2L11/ADGRG1/BOK/SFRP1/SDC1/DNAJC19/RDH10/TGFBR1/BCL2L1/NOTCH1/ITGB8/DNAJB6/RXRA/ING2/FBXW8/FANCF/SGPL1/HSP90AB1/HSD17B4/RTCB/GGNBP2/GRHL2/TAF4/FOXC1/SPINT1/ETNK2/BMP4/ROBO2/TBX3/ALKBH1/OVOL2/HS6ST1/TGFB2/LDOC1/F…
GO_RESPONSE_TO_METAL_ION	GO_RESPONSE_TO_METAL_ION	GO_RESPONSE_TO_METAL_ION	365	-0.442546	-1.44531	9.999e-05	0.000631315	0.000301032	8870	tags=42%, list=26%, signal=31%	ATP13A2/ADD1/NDRG1/PPP1CA/GPI/TIGAR/FABP4/TRPV6/AQP2/SCN5A/ADAM9/SLC30A8/HSPA5/SLC11A2/CYBRD1/DAXX/FXN/CPNE8/PARP1/ACTG1/EEF2K/PAM/CASP9/ID2/HAAO/PLN/PRKN/TNFRSF11B/FOSB/SLC30A5/OGG1/CPNE2/HIF1A/HVCN1/STIM1/SLC34A1/KHK/XRCC4/QDPR/BMP6/CPNE6/DPEP1/CASQ2/CA2/NEDD4/GPLD1/VCAM1/SDC1/SLC30A10/SUCNR1/CALM2/IQGAP1/CASR/BNIP3/GPHN/PPARGC1A/NLGN1/B2M/CYB5A/FIBIN/EIF2AK3/EDN1/THBS1/CUTA/NEDD4L/PPP5C/WNK1/C…
GO_RESPONSE_TO_OXIDATIVE_STRESS	GO_RESPONSE_TO_OXIDATIVE_STRESS	GO_RESPONSE_TO_OXIDATIVE_STRESS	430	-0.460158	-1.50798	9.999e-05	0.000631315	0.000301032	9060	tags=44%, list=26%, signal=33%	SOD3/MCTP1/SESN2/ZNF277/ATP13A2/NOS3/SELENON/BMP7/CYGB/STK25/VKORC1L1/SIGMAR1/NET1/SESN3/ADAM9/CYCS/GSR/DHFR/C19orf12/AIFM1/SELENOK/FKBP1B/NR4A3/LDHA/FXN/PARP1/ERCC3/FBXW7/DGKK/GUCY1B1/SLC8A1/TRPC6/VRK2/PRKN/CFLAR/ARL6IP5/ARNTL/OGG1/SCARA3/OXR1/HIF1A/DIABLO/PYCR2/TRPA1/DPEP1/ATG7/RWDD1/SDC1/SIRT2/MCL1/XRCC1/SLC23A2/SELENOS/WRN/NUDT2/ACOX2/JAK2/MAPKAP1/TPM1/APEX1/IPCEF1/BNIP3/KDM6B/MTR/PDK1/ERCC6/…
GO_RESPONSE_TO_OXYGEN_LEVELS	GO_RESPONSE_TO_OXYGEN_LEVELS	GO_RESPONSE_TO_OXYGEN_LEVELS	382	-0.456427	-1.49254	9.999e-05	0.000631315	0.000301032	9505	tags=46%, list=28%, signal=34%	POLB/TP53/MYOCD/PSMD8/PPARD/PSMA3/EDNRA/SOD3/CITED2/SLC2A4/PSMC3/FIS1/BMP7/NDRG1/CYGB/TIGAR/LMNA/PDK3/VEGFA/NOS2/SLC11A2/LPAR1/CXCL12/AIFM1/CDKN1A/LDHA/EEF2K/PAM/ERCC3/SLC8A1/EGR1/TRPC6/SCFD1/DNM1L/VHL/PSMC5/PSMD9/CFLAR/PSMD3/PSMB7/SIRT4/BIRC2/HIF1A/PKM/ANGPT4/PSMC2/ACVRL1/MTOR/ADSL/ADAM17/ATG7/ATP1B1/SFRP1/VCAM1/SIRT2/ATM/RAMP2/XRCC1/FAS/NOTCH1/PSME1/CASR/ITPR2/BNIP3/PDK1/PPARGC1A/NPEPPS/PSMC6/P…
GO_RESPONSE_TO_PEPTIDE	GO_RESPONSE_TO_PEPTIDE	GO_RESPONSE_TO_PEPTIDE	491	-0.504555	-1.65768	9.999e-05	0.000631315	0.000301032	7988	tags=45%, list=23%, signal=35%	EIF2B1/ADCY2/PARP1/IRS1/EEF2K/GPER1/XBP1/GRM5/ATP6V0C/EGR1/ESRRA/PLN/TNFSF10/BTG2/TRIM41/CFLAR/GRB2/PTPRE/HHEX/NR4A1/PKM/BAIAP2/KLF15/NDEL1/SLC34A1/ITGA4/KHK/INSIG2/PHIP/QDPR/LPL/VWA2/EIF2B3/MTOR/RAP1B/CA2/PRLR/GPLD1/RNF40/PIK3R2/VCAM1/SLC30A10/TIMP4/RPS6KB1/PPAT/GNAI2/NOTCH1/SELENOS/MYO5A/PDK4/ATP6V0A1/SNX6/IDE/IQGAP1/CCND3/NCK1/JAK2/CASR/ATP6V1G2/APEX1/ID1/PRKCQ/SOGA1/PRKCI/NFKBIA/ATP6V0A2/SRSF…
GO_RESPONSE_TO_PEPTIDE_HORMONE	GO_RESPONSE_TO_PEPTIDE_HORMONE	GO_RESPONSE_TO_PEPTIDE_HORMONE	419	-0.508773	-1.66633	9.999e-05	0.000631315	0.000301032	7988	tags=45%, list=23%, signal=35%	EIF2B1/ADCY2/PARP1/IRS1/EEF2K/GPER1/XBP1/ATP6V0C/EGR1/ESRRA/PLN/TNFSF10/BTG2/CFLAR/GRB2/PTPRE/HHEX/NR4A1/PKM/BAIAP2/KLF15/NDEL1/SLC34A1/KHK/INSIG2/PHIP/QDPR/LPL/VWA2/EIF2B3/MTOR/RAP1B/CA2/PRLR/GPLD1/RNF40/PIK3R2/SLC30A10/TIMP4/RPS6KB1/PPAT/GNAI2/SELENOS/MYO5A/PDK4/ATP6V0A1/IDE/IQGAP1/CCND3/NCK1/JAK2/ATP6V1G2/APEX1/PRKCQ/SOGA1/PRKCI/ATP6V0A2/SRSF5/FER/CPEB2/RELA/PNPT1/MAX/EDN1/HDAC9/SYAP1/SOCS2/C2…
GO_RESPONSE_TO_RADIATION	GO_RESPONSE_TO_RADIATION	GO_RESPONSE_TO_RADIATION	444	-0.450267	-1.47645	9.999e-05	0.000631315	0.000301032	8896	tags=44%, list=26%, signal=33%	MBD4/ACTR5/RBM4B/PPP1CA/NETO1/TIGAR/ABCA4/NET1/TSPYL5/RPL26/SDF4/PDE1B/GTF2H5/TENT2/SPIDR/HSPA5/XRRA1/GTF2H2/CXCL12/MEN1/CDKN1A/PDE6B/BHLHE40/ATP1A2/PARP1/CASP9/ERCC3/ID2/STK11/LRRN4/UBE2B/EGR1/PPID/PITPNM1/NOC2L/TP53BP1/RIC8A/PAXIP1/GRB2/NPM1/RRM1/OGG1/AEN/ITGB1/SCARA3/RS1/HIF1A/RGS9BP/PPP1R1B/RAD18/PPP1CC/FKBPL/BABAM2/XRCC4/KDM1A/MTOR/ZRANB3/KARS/NEDD4/MAP2K7/NPHP1/CRTC1/SFRP1/VCAM1/USP47/RBM4/…
GO_RESPONSE_TO_STEROID_HORMONE	GO_RESPONSE_TO_STEROID_HORMONE	GO_RESPONSE_TO_STEROID_HORMONE	388	-0.479111	-1.56718	9.999e-05	0.000631315	0.000301032	8778	tags=50%, list=25%, signal=38%	PARK7/AVPR1A/HSD11B2/AC129492.1/HNF4G/EGFR/NR1H2/FOS/ESR1/UBR5/ANXA1/ZFP36L1/GABRB1/GSTP1/HNF4A/NR0B2/PPARD/HEYL/UBE2L3/CATSPERG/GBA/PAPPA/BMP7/PAGR1/GPI/ERRFI1/NR3C1/FLT3/DDX17/ANXA3/CBFB/ADAM9/RARG/AIFM1/CDKN1A/KDM3A/RARA/DAXX/NR4A3/PAQR8/ALPL/ATP1A2/NR5A2/PARP1/PAM/CASP9/SSTR2/GPER1/DDRGK1/ESRRA/NR6A1/TADA3/CNOT9/CFLAR/FOSB/ARNTL/NR4A1/IGFBP7/GLB1/VDR/RXRG/BMP6/FOXP1/RBM14/SAFB/TAF7/DNAAF4/SLI…
GO_RIBONUCLEOPROTEIN_COMPLEX_BIOGENESIS	GO_RIBONUCLEOPROTEIN_COMPLEX_BIOGENESIS	GO_RIBONUCLEOPROTEIN_COMPLEX_BIOGENESIS	445	-0.51113	-1.67599	9.999e-05	0.000631315	0.000301032	8661	tags=52%, list=25%, signal=39%	TFB1M/NOCT/RPL26/URB1/CHD7/EXOSC10/WDR77/DDX17/C1QBP/GTF2H5/MRPL1/EIF2S3B/RRP7A/PELP1/TSR3/XAB2/SF3B1/LUC7L2/NLE1/DDX39B/RUVBL1/NOC2L/NOB1/EIF2D/SNUPN/HEATR1/LTV1/GAR1/MPHOSPH6/DDX47/AGO4/MPHOSPH10/NPM1/UTP15/XPO1/MALSU1/TAF9/PTBP2/PAK1IP1/PA2G4/C9orf72/CLNS1A/UTP11/NUDT16/SRPK1/NUFIP1/SRPK2/PRMT7/NIP7/RAMAC/EIF2A/MRPL20/ATM/EXOSC9/EIF2S3/TRMT61B/RSL1D1/SNRPD3/TSR2/NOP14/RRN3/RBFA/POLR2D/PAN3/HSP…
GO_RNA_CATABOLIC_PROCESS	GO_RNA_CATABOLIC_PROCESS	GO_RNA_CATABOLIC_PROCESS	392	-0.427444	-1.39861	9.999e-05	0.000631315	0.000301032	7412	tags=38%, list=21%, signal=30%	BTG2/CNOT9/PSMC5/PSMD9/RPL15/PSMD3/AGO4/NPM1/PSMB7/DCP2/RNASEH1/XPO1/PCID2/FASTKD3/FXR1/NCBP2/PSMC2/NUDT16/HELZ2/SMG1/MTOR/RNPS1/TRIM71/ATM/CSDC2/EXOSC9/SSB/MYD88/ZPR1/PSME1/POLR2D/APEX1/PAN3/PSMC6/SMG6/XRN1/CNOT10/RBM8A/GSPT2/EXOSC6/PNPT1/SLFN13/MAPKAPK2/ALKBH5/EXOSC3/ETF1/AGO3/PSMC1/ANGEL2/GTPBP1/HSPA8/PSMD12/RPL22/LARP1/PSMF1/PSMD10/XRN2/EDC3/PATL1/PSMD6/PAIP1/PPP2R2A/GSPT1/MAPK14/LSM6/YTHDF3/…
GO_RNA_SPLICING	GO_RNA_SPLICING	GO_RNA_SPLICING	426	-0.52199	-1.71024	9.999e-05	0.000631315	0.000301032	7684	tags=47%, list=22%, signal=37%	SF3B1/CHERP/LUC7L2/DDX39B/YJU2/WTAP/SNUPN/DDX47/PHF5A/MPHOSPH10/CDK13/PTBP2/SNW1/RBM3/CLNS1A/NCBP2/SNRNP40/SRPK1/KDM1A/HNRNPA2B1/PCF11/MBNL1/NOVA2/SRPK2/DHX35/PRMT7/RNPS1/RBM4/ESRP1/SNRPD3/AQR/ZPR1/CSTF2/POLR2D/SF3B3/NUP98/RBPMS2/PPARGC1A/IK/SRSF10/GEMIN8/RTCB/CPSF7/SRRM1/CWC27/GPKOW/PPIL1/DDX23/RBM8A/ZNF326/SRSF5/MBNL3/CRNKL1/SF3B2/SAP18/RRAGC/FIP1L1/IWS1/C2orf49/ISY1/TGS1/HSPA8/BUD13/PTBP1/SART…
GO_RNA_SPLICING_VIA_TRANSESTERIFICATION_REACTIONS	GO_RNA_SPLICING_VIA_TRANSESTERIFICATION_REACTIONS	GO_RNA_SPLICING_VIA_TRANSESTERIFICATION_REACTIONS	339	-0.546902	-1.78344	9.999e-05	0.000631315	0.000301032	7646	tags=49%, list=22%, signal=38%	CHERP/LUC7L2/DDX39B/WTAP/SNUPN/PHF5A/MPHOSPH10/CDK13/PTBP2/SNW1/RBM3/CLNS1A/NCBP2/SNRNP40/SRPK1/KDM1A/HNRNPA2B1/PCF11/MBNL1/NOVA2/SRPK2/DHX35/PRMT7/RNPS1/RBM4/SNRPD3/AQR/CSTF2/POLR2D/SF3B3/NUP98/RBPMS2/IK/SRSF10/GEMIN8/CPSF7/SRRM1/CWC27/GPKOW/PPIL1/DDX23/RBM8A/SRSF5/MBNL3/CRNKL1/SF3B2/SAP18/FIP1L1/ISY1/TGS1/HSPA8/BUD13/PTBP1/SART3/DDX42/USP4/SRSF1/PDCD7/HNRNPUL1/POLR2E/KHDRBS3/CPSF2/HNRNPA3/LSM6/…
GO_SENSORY_SYSTEM_DEVELOPMENT	GO_SENSORY_SYSTEM_DEVELOPMENT	GO_SENSORY_SYSTEM_DEVELOPMENT	360	-0.444538	-1.45115	9.999e-05	0.000631315	0.000301032	10318	tags=51%, list=30%, signal=36%	COL4A1/AQP5/ABCB5/CLCN2/NKD1/RP1L1/FOXP2/MDM1/FGF9/GDF3/RDH13/IHH/DCX/SIPA1L3/GNAT2/MYH15/CRYGD/WNT6/SHROOM2/TBC1D20/ZDHHC16/PRPH2/NHS/EGFR/NIPBL/KDM2B/ACTL6A/RBP4/PDGFRB/NPHP4/THY1/TTLL5/TMOD1/LAMC3/UNC45B/WNT7A/DLL4/LAMA1/SLC39A5/BMP7/ATP2B4/RHOJ/CPAMD8/P2RY12/CHD7/SKIL/TENT2/VEGFA/RARG/TGIF2/PRSS56/GJA8/RARA/PDE6B/MYOM1/TWSG1/PYGO2/BBS4/CALB1/CASP2/PTPRM/NTRK2/PRDM1/ZEB2/USH1C/B9D1/TBC1D32/TUL…
GO_SIGNAL_RELEASE	GO_SIGNAL_RELEASE	GO_SIGNAL_RELEASE	458	-0.427702	-1.40342	9.999e-05	0.000631315	0.000301032	9504	tags=42%, list=28%, signal=31%	HNF4A/SLC25A6/NR0B2/PPARD/SLC25A5/FGFR1/NNAT/ADCY1/REN/CHRNA6/WNT7A/MCTP1/FAM3B/CACNA1D/RAB3A/LYN/STX19/SNAPIN/DOC2B/MAP4K4/FAM3D/CHD7/SLC30A8/GPR27/PFKL/NOS2/P2RY1/AACS/PRKCA/BAIAP3/FKBP1B/INHA/MPC2/IRS1/MIDN/GPER1/SNPH/VAMP8/DNM1L/PRKN/CASK/RAPGEF3/PSMD9/ANO1/MYRIP/ARNTL/SIRT4/HNF1A/HIF1A/CAMK2G/ICA1/CACNB2/BMP6/RAP1B/GPLD1/SFRP1/PIP5K1C/GIT1/SYN3/CACNA2D2/MYO5A/SNAP29/SERP1/EXOC3L1/JAK2/CASR/I…
GO_SMALL_GTPASE_BINDING	GO_SMALL_GTPASE_BINDING	GO_SMALL_GTPASE_BINDING	437	-0.542685	-1.77872	9.999e-05	0.000631315	0.000301032	8899	tags=56%, list=26%, signal=42%	RGPD5/GDI1/TBC1D10B/RAB3IL1/ABR/ARHGEF11/GOLGA5/NDRG1/TBC1D30/TIAM2/ERRFI1/NET1/MADD/PKN3/VPS52/SH3BP5L/ARHGAP17/IPO4/TBC1D17/DENND1A/ARHGEF40/OCRL/CORO1C/FMNL3/PAK4/TBC1D14/RAP1GAP/DNM1L/ARHGEF17/YIPF1/GRTP1/NOXA1/RAPGEF3/SIKE1/TBC1D10A/MYRIP/XPO1/RABGGTB/C9orf72/KPNB1/ARHGEF38/RASGRP1/ARHGEF10L/WHAMM/PDE6D/CDC42EP2/EVI5L/MCF2/PREX1/CDC42EP3/PLEKHG3/ARFIP2/RTKN/ARHGEF16/TBC1D25/IPO9/DENND1B/MYO5…
GO_SMALL_MOLECULE_CATABOLIC_PROCESS	GO_SMALL_MOLECULE_CATABOLIC_PROCESS	GO_SMALL_MOLECULE_CATABOLIC_PROCESS	394	-0.548945	-1.79651	9.999e-05	0.000631315	0.000301032	8955	tags=54%, list=26%, signal=40%	ENTPD8/GPT/FUT4/FTCD/NOS3/PCBD1/GK5/ECI1/ATP2B4/TIGAR/DPYD/ENOSF1/SYNJ2/NT5E/MLYCD/PFKL/NOS2/PGM1/PLA2G15/MCAT/ABHD1/ENTPD7/PAH/NT5C1A/THNSL2/OCRL/IRS1/ADPRM/NTSR1/ADA2/GCSH/HAAO/INPP5B/AFMID/PCCB/AMT/DECR1/ACACB/ADHFE1/PGM2L1/AADAT/FAAH/HMGCLL1/KHK/GLB1/NUDT16/PFKP/AMACR/QDPR/GLDC/ALDH1A1/CYP26B1/MTOR/RIDA/HGD/MTRR/SCARF1/DAO/BCKDHA/ACADS/IMPA1/ENTPD2/ALDH1B1/PPAT/CRYM/CTH/ACOX2/GLS/HYKK/OAT/HSD…
GO_SPINDLE	GO_SPINDLE	GO_SPINDLE	331	-0.462887	-1.50863	9.999e-05	0.000631315	0.000301032	7769	tags=46%, list=23%, signal=36%	SPAST/MZT1/SKA2/KIF20B/NUMA1/CKAP5/HAUS3/TADA3/CDC16/CSPP1/NPM1/TMEM201/MAP9/AGBL5/NDEL1/SLC34A1/HSPA2/KLHL21/CEP44/KLHL42/CLTA/NEK6/ODF2/PINX1/TBL1XR1/ZNF207/RMDN1/SIRT2/CCDC69/FAM161A/MYH9/CALM2/DYNLT3/MID1/TERF1/NUDCD2/CENPV/HAUS4/MAEA/SPICE1/IQCB1/IK/CYLD/NIN/ARL2BP/PARP4/BRCC3/KLHL22/KIFAP3/MYH10/RSPH1/DCDC2/MTUS1/GOLGA2/MAPRE2/CEP63/EVI5/DCTN4/DIDO1/MAP4/RASSF10/MAPK14/KIF3A/BCCIP/TNKS/ERCC…
GO_STEROID_METABOLIC_PROCESS	GO_STEROID_METABOLIC_PROCESS	GO_STEROID_METABOLIC_PROCESS	305	-0.490797	-1.59663	9.999e-05	0.000631315	0.000301032	7552	tags=39%, list=22%, signal=31%	EGR1/CETP/LIPA/TM7SF2/BMP5/ACACB/VLDLR/DHRS11/IGFBP7/VDR/KPNB1/INSIG2/NFYB/FGF1/AMACR/BMP6/AKR1C1/NSDHL/ERG28/CYP26B1/SULT1A4/CLN8/PRLR/GBA2/CLN6/UGT2B7/LSS/SERPINA6/LIMA1/PMVK/ACOX2/SC5D/RXRA/PANK2/MBTPS2/SGPL1/HINT2/ABCG1/HSD17B4/PPARGC1A/HMGCS2/LAMTOR1/TRERF1/CYP3A7/GPAM/BMP2/SCAP/ASAH1/CYP7B1/SDR42E1/MECP2/AGTR1/G6PC/ACBD3/SP1/OSBPL2/FDPS/PLPP6/GGPS1/LBR/PLEKHA1/SCP2/HSD17B11/NFYA/ARV1/LIPE/S…
GO_TRANSCRIPTION_FACTOR_COMPLEX	GO_TRANSCRIPTION_FACTOR_COMPLEX	GO_TRANSCRIPTION_FACTOR_COMPLEX	356	-0.513278	-1.67514	9.999e-05	0.000631315	0.000301032	8440	tags=49%, list=24%, signal=38%	CBFB/E2F5/GTF2H5/CREM/GTF3C5/GTF2H2/HOXA10/RARG/SNAPC4/TAF13/BCL9L/RARA/NR4A3/PYGO2/NR5A2/PARP1/ERCC3/FOXF1/MED27/PBX2/NR6A1/TCEA1/TADA3/TBPL1/TAF6/SOX17/TAL1/ARNTL/CTBP1/NR4A1/TAF9/HIF1A/GTF2H2C/GTF2H1/TAF2/VDR/SMAD9/NAA16/NFYB/RBM14/KDM1A/TAF7/PKNOX1/SNAPC1/TLE2/SMAD7/CREG1/TLE3/DACH2/ATF6B/TBP/GTF2A2/RXRA/APEX1/ING2/MED26/TAF1A/TAF4B/GTF3C3/TAF5/AHR/ATF7IP/HDAC1/BDP1/BARX2/MEIS1/TRERF1/RELA/MA…
GO_TRANSPORT_VESICLE	GO_TRANSPORT_VESICLE	GO_TRANSPORT_VESICLE	381	-0.50415	-1.64854	9.999e-05	0.000631315	0.000301032	6879	tags=41%, list=20%, signal=33%	NDEL1/ICA1/STX6/NCALD/SURF4/ERG28/CLTA/BIN1/GOSR2/WFS1/VMA21/VDAC1/BCL2L1/PI4K2A/SYN3/SCGN/EXOC3L1/RAB3D/DTNBP1/SYNGR1/B2M/CPA3/ITPR1/PSEN2/CLBA1/GALNT15/C16orf70/SCAMP5/SFTA2/COPZ1/GABRA2/EDN1/SAR1A/ARCN1/APBA1/STON2/COPB2/RAB9A/ATP6V0D1/AP1S1/RAB8B/LMAN1/FOLR1/MTMR2/SPG21/APH1B/VAMP4/DNAJC5/PEF1/SCAP/COPB1/BDNF/SEC23B/RASSF9/SEC31A/SNAP47/RAB35/PTPRN2/FURIN/SNTB2/VAMP7/CA4/VTI1B/STX5/SYT11/TMED…
GO_UBIQUITIN_LIKE_PROTEIN_LIGASE_BINDING	GO_UBIQUITIN_LIKE_PROTEIN_LIGASE_BINDING	GO_UBIQUITIN_LIKE_PROTEIN_LIGASE_BINDING	305	-0.546934	-1.77925	9.999e-05	0.000631315	0.000301032	8095	tags=61%, list=23%, signal=47%	TP53/SLC25A5/PARP9/PSMA3/FATE1/UBE2L6/UBE2L3/UBE2A/HERC2/ANAPC2/YWHAZ/HSPD1/LYN/GPI/AXIN2/SCN5A/EIF4E2/HSPA5/ERBB3/CDKN1A/DAXX/USP13/ACTG1/UBXN1/UBE2D2/CASP10/FBXW7/SLF1/DDRGK1/UBE2B/TRAF3/ATP6V0C/LAPTM4B/CUL1/DNM1L/PRKN/RALA/CLU/SLF2/HIF1A/RAD18/PA2G4/DTX3L/UBASH3B/ZNF675/FHIT/CUL7/UBE2D4/NEK6/HSPA9/SMAD7/WFS1/BOK/RNF40/GABARAPL1/SMC6/RFFL/SUMO3/MID1/CUL4B/TANK/HSP90AB1/PPARGC1A/USP2/NFKBIA/ATXN…
GO_UBIQUITIN_LIKE_PROTEIN_TRANSFERASE_ACTIVITY	GO_UBIQUITIN_LIKE_PROTEIN_TRANSFERASE_ACTIVITY	GO_UBIQUITIN_LIKE_PROTEIN_TRANSFERASE_ACTIVITY	404	-0.605292	-1.98143	9.999e-05	0.000631315	0.000301032	7891	tags=60%, list=23%, signal=47%	TRIM62/UBE2D2/RNF125/MED27/RBBP6/UBE2QL1/TRIM21/UBE2E2/UBE2B/TRAF3/CUL1/PRKN/SH3RF3/VHL/UBE3D/LRSAM1/RNF216/BARD1/RNF144A/RNF25/SMURF1/RNF220/FBXO45/UBE2H/BIRC2/TRIM5/HUWE1/RNF157/RAD18/DTX3L/UBE2E1/NEURL1B/ATG10/KLHL21/RNF182/ANAPC1/UBE2D4/KLHL42/RNF130/NEDD4/RNF40/FBXL12/HDAC4/TRIM71/RFFL/UBE2G2/PELI3/FBXO10/CUL4B/SYVN1/MED20/FBXW8/FANCF/FBXL18/TRIM6/MAEA/TTC3/MED11/RNF144B/TRIM25/ZBED1/TRIM37/…
GO_VACUOLAR_MEMBRANE	GO_VACUOLAR_MEMBRANE	GO_VACUOLAR_MEMBRANE	397	-0.533182	-1.7451	9.999e-05	0.000631315	0.000301032	9878	tags=57%, list=29%, signal=41%	WDR41/TOM1/TPCN1/HLA-DPA1/NCSTN/STX8/ANXA6/TSPAN1/HPSE/VPS11/TM6SF1/SLC22A17/OCA2/DRAM2/ATP6V1H/NEU1/PSAP/BLOC1S2/SLC26A11/HLA-DOA/ATP13A2/GBA/BORCS5/RPTOR/SNAPIN/SNX14/FLOT1/PIGR/LRMP/TPCN2/ACPP/SLC11A2/CD1D/CYBRD1/LITAF/TMEM9/TMEM175/NPRL3/OSTM1/DRAM1/ATP6V0C/LAPTM4B/VAMP8/RRAGB/MYO7A/LTV1/NDUFC2/WDR59/VPS39/MCOLN3/BORCS6/VLDLR/MIOS/CYB561/DTX3L/DNAJC13/ECE1/SURF4/MTOR/CLTA/RAP1B/WIPI1/ABCD4/HG…
GO_ACTIVATION_OF_INNATE_IMMUNE_RESPONSE	GO_ACTIVATION_OF_INNATE_IMMUNE_RESPONSE	GO_ACTIVATION_OF_INNATE_IMMUNE_RESPONSE	311	-0.441768	-1.4376	0.0001	0.000631315	0.000301032	7771	tags=38%, list=23%, signal=30%	RNF125/TBK1/TRAF3/CUL1/IRAK4/PSMC5/PSMD9/PSMD3/RSAD2/PSMB7/RFTN1/MUC15/BIRC2/TRIM5/IRAK2/SFTPD/TICAM1/IRAK3/PSMC2/RBM14/TRIM15/MYD88/ICAM2/PSME1/TSPAN6/FADD/PIK3R4/MAP3K7/CTSL/TANK/PSMC6/NFKBIA/CYLD/RELA/MAPKAPK2/PSPC1/PSMC1/SARM1/TKFC/PSMD12/TNIP1/RPS6KA3/TAB1/PSMF1/PSMD10/PSMD6/WDFY1/NLRP6/PELI1/XIAP/TIFA/MAVS/RAF1/PAK1/APPL2/CD36/DDX58/RIOK3/NRAS/FYN/TLR4/PAK2/MAP3K1/HMGB1/OTUD4/XRCC6/ERBIN/UB…
GO_ACTIVATION_OF_PROTEIN_KINASE_ACTIVITY	GO_ACTIVATION_OF_PROTEIN_KINASE_ACTIVITY	GO_ACTIVATION_OF_PROTEIN_KINASE_ACTIVITY	329	-0.491136	-1.60043	0.0001	0.000631315	0.000301032	6507	tags=38%, list=19%, signal=31%	MTOR/GPRC5B/KARS/PRLR/MAP2K7/TNFSF15/TGFBR1/CD81/ANGPT1/MAPKAPK5/NRG3/PAK6/JAK2/MAPKAP1/MAP3K7/ITGB3/TAOK2/FGF13/GAS6/ERCC6/ADRA2B/MAP4K5/THBS1/MAPKAPK2/DUSP19/BMP4/ATG13/WNK1/BMP2/TGFB2/PRRC1/PEA15/TAB1/DUSP7/TNFRSF10A/ADRB2/STK3/RICTOR/IL6R/MAP2K1/EIF2AK2/GPRC5C/TNIK/MAPK14/PRDX2/RAF1/PAK1/MAP3K2/ADCY6/CRKL/ITGA1/PDGFC/MAP3K5/AKT1/LRRK2/TGFA/PRKCZ/TLR4/PDGFB/PTPN11/PAK2/MAP3K1/DLG1/DUSP6/MAP4K3…
GO_AGING	GO_AGING	GO_AGING	309	-0.44564	-1.44989	0.0001	0.000631315	0.000301032	7897	tags=42%, list=23%, signal=32%	P2RY1/LITAF/CDKN1A/TFCP2L1/CASP2/CDK6/CASP9/ID2/GRM5/NUAK1/TRPC6/EEF1E1/GRB2/CDKN1C/NPM1/ARNTL/CTC1/OGG1/CISD2/CNP/MTOR/NEK6/ATG7/RWDD1/TACR3/SMC6/VCAM1/SLC30A10/SEC63/ATM/RPS6KB1/MAPKAPK5/RSL1D1/CDKN2B/WRN/IDE/SERP1/MORC3/APEX1/ING2/PPARGC1A/TYMS/PLA2R1/ATP2B1/RELA/PNPT1/EDN1/PAX2/GCLM/HYAL2/SMC5/PDE4D/CACYBP/TBX3/FZR1/PRDM2/ENG/SCAP/MSH6/SRF/ZMPSTE24/MAP2K1/PTEN/CANX/MAPK14/STAT3/ILK/PCK1/ERCC2…
GO_ANION_TRANSMEMBRANE_TRANSPORTER_ACTIVITY	GO_ANION_TRANSMEMBRANE_TRANSPORTER_ACTIVITY	GO_ANION_TRANSMEMBRANE_TRANSPORTER_ACTIVITY	315	-0.436877	-1.42199	0.0001	0.000631315	0.000301032	10438	tags=46%, list=30%, signal=33%	SLCO1C1/SLC22A9/SLC16A11/SLC36A2/SLC38A11/SLC18A2/SLC6A9/SLC6A15/SLC17A2/SLC19A2/SLC6A20/GABRR1/GABRQ/GABRB1/SLC51B/SLC25A6/SLC6A12/OCA2/SLC25A5/SLC51A/TTYH2/ANO5/GABRD/CLIC1/GLRA2/SLC26A11/SLC26A9/SLC35B2/SLC7A8/CLCC1/SLC3A2/SLC7A10/SLC38A1/MPC2/SLC17A4/SLC7A1/SLC34A3/TMEM30B/SLC37A4/ANO1/ANO6/SLC2A9/SLC6A18/SLC34A1/FXYD3/SLC35D1/GABRP/SLC38A2/SLC22A8/SLC25A32/ANO4/CLIC2/VDAC1/SLC22A6/SLC23A2/SL…
GO_APICAL_PLASMA_MEMBRANE	GO_APICAL_PLASMA_MEMBRANE	GO_APICAL_PLASMA_MEMBRANE	310	-0.521811	-1.69806	0.0001	0.000631315	0.000301032	10072	tags=55%, list=29%, signal=39%	SHROOM2/MLC1/FZD6/ACY3/NHS/EGFR/CPO/SLC6A20/ANXA1/SLC14A2/PDGFRB/TDGF1/THY1/UMOD/DRAM2/KCNE4/SLC26A9/SLC22A5/PAPPA2/NAALADL1/AQP2/MAL/CDHR5/HIP1R/P2RY1/SLC3A2/GPIHBP1/SLC11A2/ERBB3/TRPV5/ANK2/SLC9A3R1/HPN/SLC17A4/CD9/SCNN1A/MYO7A/SLC34A3/ABCB1/ATP6AP2/DLL1/ANO1/SLC30A5/CDH2/CSPG4/SLC2A9/SLC6A18/RAB27A/PARD3/SLC34A1/MAL2/DPEP1/SLC9A3/ADAM17/ATP1B1/CD300LG/FZD3/NOTCH1/SLC23A2/MTDH/CFAP126/SLC12A1/A…
GO_CADHERIN_BINDING	GO_CADHERIN_BINDING	GO_CADHERIN_BINDING	317	-0.565013	-1.83955	0.0001	0.000631315	0.000301032	8970	tags=57%, list=26%, signal=42%	EPS15L1/PPL/CALD1/EMD/ADD1/NDRG1/PPP1CA/OLFM4/NOTCH3/LAD1/EXOC3/NUDC/HSPA5/SLC3A2/PAICS/LDHA/MYO1B/PTPRM/PAK4/STK38/RUVBL1/CKAP5/KLC2/CCT8/RPL15/TBC1D10A/ITGB1/CDH2/CDH8/RARS/PKM/BAIAP2/OLA1/ARVCF/MMP24/PFKP/HCFC1/TRPC4/SH3GLB2/TES/BAG3/ASAP1/EIF2A/PDLIM5/ARFIP2/FLNB/LIMA1/EIF2S3/ARHGEF16/RSL1D1/GCN1/MYH9/CDH4/PAK6/IQGAP1/NCK1/TMPO/MICALL1/HSP90AB1/TACSTD2/TRIM25/TLN1/CAST/PROM1/ENO1/UNC45A/CDH9/…
GO_CANONICAL_WNT_SIGNALING_PATHWAY	GO_CANONICAL_WNT_SIGNALING_PATHWAY	GO_CANONICAL_WNT_SIGNALING_PATHWAY	319	-0.48804	-1.58933	0.0001	0.000631315	0.000301032	10297	tags=55%, list=30%, signal=39%	SOX4/PSMD11/SCEL/TMEM198/PSMB1/FZD6/DKK3/AMER3/EGFR/SOSTDC1/UBR5/AMER2/CHD8/CTNND2/NRARP/NPHP4/PSMD8/SOX7/TLE1/PSMA3/WNT7A/ADGRA2/DVL2/EMD/PSMC3/PPP1CA/AXIN2/FERMT1/ZBED3/MED12/RARG/BCL9L/JRK/PYGO2/FRAT1/USP34/SLC9A3R1/STK11/UBE2B/NLE1/EGR1/RUVBL1/PRKN/SOX17/PSMC5/PSMD9/PSMD3/TMEM64/PSMB7/ARNTL/RNF220/CDH2/AMER1/TNN/PSMC2/PRICKLE1/CTDNEP1/GPRC5B/SCYL2/TLE2/TBL1XR1/SOST/TLE3/SFRP1/SDC1/USP47/FZD7/…
GO_CELL_CORTEX	GO_CELL_CORTEX	GO_CELL_CORTEX	288	-0.551564	-1.79251	0.0001	0.000631315	0.000301032	8594	tags=52%, list=25%, signal=40%	WIPF1/FNBP1/CNKSR1/HMCN1/TMEM250/EXOC3/HIP1R/NOS2/CABP1/BIN3/CALB1/CORO1C/LAMC2/NUMA1/MYO7A/CRIP2/RAPGEF3/MYRIP/CTBP1/CDH2/STIM1/PARD3/OR2C1/FGF1/TRPC4/CLTA/FLOT2/MYADM/CD302/NEDD4/RAI14/NSMF/MYO10/ARFIP2/FLNB/RTKN/FRMPD1/ACTR1A/MYH9/EXOC3L1/ITPR2/MAEA/NF2/EPB41L2/PSEN2/MKLN1/PARD6B/FER/EXOC4/ACTR2/ENO1/PHLDB2/STIMATE/C2CD5/SCIN/MYH10/DCDC2/WDPCP/FGFR2/SPIRE1/PARD6G/DCTN4/ARHGEF7/EEF1A1/LLGL1/FER…
GO_CELL_JUNCTION_ORGANIZATION	GO_CELL_JUNCTION_ORGANIZATION	GO_CELL_JUNCTION_ORGANIZATION	286	-0.559067	-1.81677	0.0001	0.000631315	0.000301032	7119	tags=49%, list=21%, signal=39%	CDH2/CDH8/ARVCF/PARD3/ACVRL1/WHAMM/PIP5K1A/RAP1B/SDC4/SMAD7/NPHP1/SFRP1/PIP5K1C/TGFBR1/RAMP2/GNPAT/PEAK1/MTDH/GJA4/CDH4/LSR/IQGAP1/LAMC1/UGT8/TAOK2/PRKCI/NF2/KIFC3/PARD6B/TLN1/GRHL2/THBS1/CDH9/PHLDB2/CDH5/GJA1/ARHGAP6/GPM6B/EPB41L3/EPHA2/RAB8B/PPM1F/VCL/GJA5/TGFB2/LDB1/WDPCP/SRF/FMN1/PARD6G/DSP/MAPRE2/ARHGEF7/MARVELD3/FERMT2/AJUBA/PTEN/PTPRJ/MPP7/SMAD3/ILK/ARF6/CDH13/TRPV4/RAP1A/DUSP3/MACF1/ITGA2…
GO_CELL_SUBSTRATE_ADHESION	GO_CELL_SUBSTRATE_ADHESION	GO_CELL_SUBSTRATE_ADHESION	334	-0.484798	-1.58035	0.0001	0.000631315	0.000301032	8646	tags=48%, list=25%, signal=36%	OLFM4/FERMT1/MAP4K4/ADAM9/C1QBP/CCN1/TECTA/ITGB5/VEGFA/NID1/MEN1/CDK6/CORO1C/PLG/FOXF1/AKIP1/ABI3BP/CAMSAP3/BST1/CASK/LYVE1/ITGAV/ITGB1/ECM2/ITGA4/TNN/RSU1/EMID1/ACVRL1/VWA2/WHAMM/PIP5K1A/MYADM/SDC4/BCL2L11/SFRP1/VCAM1/PREX1/SPOCK2/FZD7/ANGPT1/NOTCH1/PEAK1/IQGAP1/JAK2/JAM3/LAMC1/ITGB3/TAOK2/GAS6/ID1/TACSTD2/NF2/ATXN3/VWF/MKLN1/FER/WASHC2C/THBS1/PHLDB2/PPFIA1/NPNT/ARHGAP6/GPM6B/SMAD6/PPM1F/VCL/LDB…
GO_CELLULAR_AMINO_ACID_METABOLIC_PROCESS	GO_CELLULAR_AMINO_ACID_METABOLIC_PROCESS	GO_CELLULAR_AMINO_ACID_METABOLIC_PROCESS	288	-0.497117	-1.61556	0.0001	0.000631315	0.000301032	7502	tags=46%, list=22%, signal=36%	HAAO/EEF1E1/HARS2/GGT1/AFMID/AIMP2/VARS/PSMC5/PSMD9/PSMD3/PSMB7/AMT/SIRT4/ADHFE1/RARS/VARS2/BHMT2/AADAT/WARS/PYCR2/PSMC2/QDPR/GLDC/DPEP1/RIDA/HGD/KARS/MTRR/DAO/SLC25A32/SERINC5/GATB/PPAT/PHGDH/LARS/CRYM/CTH/GLS/PSME1/HYKK/ACY1/MTR/AZIN1/OAT/PSMC6/EARS2/GCLM/PSMC1/AARS2/IYD/EGLN3/MTHFS/APIP/PSMD12/ASPA/PPA2/SARS/PSMF1/PSMD10/AGXT2/PSMD6/MTHFD1/FARSA/P4HTM/DARS/NARS2/GOT2/MECP2/SERINC3/KYAT1/SEPSEC…
GO_CELLULAR_RESPONSE_TO_ABIOTIC_STIMULUS	GO_CELLULAR_RESPONSE_TO_ABIOTIC_STIMULUS	GO_CELLULAR_RESPONSE_TO_ABIOTIC_STIMULUS	319	-0.47378	-1.5429	0.0001	0.000631315	0.000301032	9007	tags=48%, list=26%, signal=36%	FIGNL1/SLC2A4/ADIRF/ACTR5/SERPINB6/BDKRB2/ERRFI1/NET1/TSPYL5/AQP2/RPL26/GTF2H5/TENT2/SPIDR/HSPA5/TLR5/CDKN1A/PDE6B/ATP1A2/PARP1/CASP2/CASP9/STK11/EGR1/PPID/NOC2L/TP53BP1/GRB2/NPM1/RCSD1/RS1/HVCN1/SLC38A2/BMP6/KDM1A/NEDD4/BAG3/GPLD1/SFRP1/USP47/NSMF/HDAC4/ATM/BCL2L1/FAS/MYD88/WRN/CUL4B/TMEM109/FADD/BNIP3/TANK/MAPK13/MTPN/PIEZO2/CASP8AP2/KDM4D/MYLK/FNTB/HYAL2/CAMKMT/ZBTB1/HUS1/ENG/TAF1/DDB1/NUCKS1/…
GO_CELLULAR_RESPONSE_TO_PEPTIDE_HORMONE_STIMULUS	GO_CELLULAR_RESPONSE_TO_PEPTIDE_HORMONE_STIMULUS	GO_CELLULAR_RESPONSE_TO_PEPTIDE_HORMONE_STIMULUS	309	-0.531292	-1.72855	0.0001	0.000631315	0.000301032	7988	tags=48%, list=23%, signal=37%	ADCY2/PARP1/IRS1/EEF2K/GPER1/XBP1/ATP6V0C/ESRRA/CFLAR/GRB2/PTPRE/NR4A1/PKM/BAIAP2/NDEL1/PHIP/LPL/VWA2/RAP1B/CA2/PRLR/GPLD1/PIK3R2/SLC30A10/RPS6KB1/PPAT/GNAI2/SELENOS/MYO5A/PDK4/ATP6V0A1/IDE/CCND3/NCK1/JAK2/ATP6V1G2/APEX1/PRKCQ/SOGA1/PRKCI/ATP6V0A2/SRSF5/FER/CPEB2/RELA/MAX/EDN1/HDAC9/SYAP1/SOCS2/C2CD5/ATP6V0D1/ZBTB7B/CRHBP/RAB8B/ATP6V1A/LPIN2/GKAP1/SLC25A33/PKLR/NUCKS1/CISH/PTEN/PAK1/STAT3/APPL2/A…
GO_DISTAL_AXON	GO_DISTAL_AXON	GO_DISTAL_AXON	279	-0.475229	-1.54306	0.0001	0.000631315	0.000301032	7883	tags=42%, list=23%, signal=32%	ACTG1/GPER1/NTSR1/NTRK2/MAP2/PCDHGB1/KIF20B/MYH14/CDH8/PTBP2/ADGRL1/PARD3/NDEL1/C9orf72/ITGA4/TNN/RNF40/PREX1/SIRT2/GIT1/LRIG2/MYO5A/ZPR1/IQGAP1/CASR/TAOK2/DTNBP1/HSP90AB1/FGF13/GRIK5/TMOD2/NIN/SSH1/DCTN2/EXOC4/HSP90AA1/AP3D1/SYAP1/DOCK7/FKBP15/ATP6V0D1/AP1S1/HSPA8/CRHBP/MYH10/ABITRAM/SHTN1/PTPRN2/BOC/ROR1/ILK/SYT11/GRIK3/APBB2/FMR1/TRPV4/LRRK2/ITGA2/KCNC4/USP9X/AMFR/EPS8/CBL/TOR1A/TSC1/NRP1/PPP1…
GO_ENERGY_DERIVATION_BY_OXIDATION_OF_ORGANIC_COMPOUNDS	GO_ENERGY_DERIVATION_BY_OXIDATION_OF_ORGANIC_COMPOUNDS	GO_ENERGY_DERIVATION_BY_OXIDATION_OF_ORGANIC_COMPOUNDS	278	-0.496494	-1.612	0.0001	0.000631315	0.000301032	9291	tags=50%, list=27%, signal=37%	FLCN/COX7C/NDUFV2/MDH1B/NDUFV1/ME2/NDUFB8/PPP1CA/TIGAR/IDH2/IDH3G/NDUFA9/CYCS/NOS2/MTFR1/PGM1/COX8A/NR4A3/NDUFB5/FXN/IRS1/MDH2/UQCRB/MDH1/UGP2/NDUFC2/NDUFAB1/ETFRF1/COQ9/HIF1A/FASTKD3/NDUFA8/PGM2L1/PPP1CC/KHK/OGDHL/MTOR/PPP1R2B/ADSL/PPP1R3G/SDHAF4/IDH3B/PRDM16/PDHA1/SELENOS/COX7A2L/IDE/NDUFB3/PANK2/BNIP3/CS/PPARGC1A/STBD1/TRAP1/DYRK2/PNPT1/ADGRF5/COX4I2/SLC25A25/NDUFA5/OXA1L/COQ10B/ACO1/STK40/PCD…
GO_EPITHELIAL_TUBE_MORPHOGENESIS	GO_EPITHELIAL_TUBE_MORPHOGENESIS	GO_EPITHELIAL_TUBE_MORPHOGENESIS	313	-0.483901	-1.5749	0.0001	0.000631315	0.000301032	7894	tags=45%, list=23%, signal=35%	MED12/VEGFA/RARG/RARA/BBS4/IFT52/FOXF1/CSNK2B/ZEB2/MKKS/KIF20B/TMED2/TULP3/RALA/CTSH/SOX17/BBS5/DLL1/SPINT2/BMP5/HIF1A/FKBPL/LHX1/VDR/ACVRL1/PRICKLE1/FGF1/FOXP1/GDF7/RASIP1/CTNNBIP1/SDC4/SFRP1/TRIM71/RDH10/FUZ/FZD3/PHACTR4/NOTCH1/CASR/TACSTD2/HOXA5/SPRY1/GZF1/GRHL2/STARD13/EDN1/PAX2/NPNT/SPINT1/EPHA2/BMP4/DCHS1/ADAMTS16/TBX3/FOLR1/LMO4/ENG/OVOL2/BMP2/TGFB2/FGFR2/SRF/TCF21/FMN1/MTHFD1/STK3/MEF2C/L…
GO_ESTABLISHMENT_OF_PROTEIN_LOCALIZATION_TO_MEMBRANE	GO_ESTABLISHMENT_OF_PROTEIN_LOCALIZATION_TO_MEMBRANE	GO_ESTABLISHMENT_OF_PROTEIN_LOCALIZATION_TO_MEMBRANE	321	-0.478037	-1.55698	0.0001	0.000631315	0.000301032	5611	tags=36%, list=16%, signal=31%	MICALL1/PRKCI/ZDHHC7/PPP3CC/ZDHHC3/C16orf70/RTP4/OPTN/EXOC4/RABGEF1/CD24/HSP90AA1/C2CD5/YWHAQ/OXA1L/GGA2/RAB8B/TCAF1/AMN/RPL22/ZDHHC4/SRP14/PEX5/SRP54/SSR1/TOMM22/ZDHHC14/SNAP47/TRAM1L1/ARL6IP1/ACSL3/ICMT/GORASP1/PAK1/VAMP7/SGTB/TFDP2/ARL6/PPP3R1/YWHAH/NSF/RAB11B/MACF1/MFF/RAB8A/FYN/GOPC/SRPRA/VPS37B/ATG4C/MYO1C/SRP72/SRP68/ZDHHC2/GOLGA4/COX18/RAB10/ZDHHC9/TP53BP2/SYS1/VPS37C/PEX3/CHM/STX3/SRP9/T…
GO_EXTRINSIC_COMPONENT_OF_MEMBRANE	GO_EXTRINSIC_COMPONENT_OF_MEMBRANE	GO_EXTRINSIC_COMPONENT_OF_MEMBRANE	288	-0.474159	-1.54095	0.0001	0.000631315	0.000301032	10873	tags=54%, list=32%, signal=37%	MFGE8/GRAMD2A/SYT6/ST14/CDHR3/CDH6/CAV2/PIK3CD/CDH3/SGTA/WDR91/GNAT2/EEA1/PIK3R1/NRBF2/FOLR3/COQ3/GNG13/EPN3/SNX33/ANXA1/FES/TDGF1/UMOD/EHD2/MGLL/GYPC/SEC23A/GNG11/LYN/GBA/VPS13C/HID1/PIK3CG/ERRFI1/MAL/ATP23/AAK1/TAMM41/CYTH1/PLG/TPR/GNAL/NUMA1/GNG2/ESYT3/BST1/COQ6/STAC/CDH2/RS1/CDH8/FKBP1A/PRSS8/WIPI1/SHANK3/BCL2L11/SMAD7/RNF40/PIK3R2/WIPI2/AKAP9/GNAI2/CDH4/GNG10/CYTH3/IQGAP1/COQ4/PIK3R4/KCNAB1/…
GO_GTPASE_ACTIVITY	GO_GTPASE_ACTIVITY	GO_GTPASE_ACTIVITY	303	-0.491833	-1.5999	0.0001	0.000631315	0.000301032	7675	tags=45%, list=22%, signal=35%	GBP3/GNAL/RAP2B/GNG2/RAP1GAP/RAB20/RRAGB/DNM1L/RALA/GBP4/RAB43/RAB38/RAB27A/RAB2B/RAP1B/MFN1/RHOBTB2/RGS9/GNB2/EIF2S3/GNAI2/RERGL/GNG10/RAB3D/DNM3/RAB2A/TUBE1/GNA14/RAB36/MTIF2/RAB19/GSPT2/GPN1/RGS6/SAR1A/NKIRAS2/MRAS/RRAGC/RAB9A/GTPBP1/RAB25/RAB8B/GUF1/GNAI3/TSR1/RAB17/TUBB4B/BMS1/SRP54/EEF1A1/ATL3/EEFSEC/GIMAP7/RAB35/GSPT1/RHOU/RASA1/RAB40B/ARF6/RRAGD/RHOB/MMAA/RHOT1/ARL1/RAP1A/RRAGA/RAB11B/LRR…
GO_GTPASE_REGULATOR_ACTIVITY	GO_GTPASE_REGULATOR_ACTIVITY	GO_GTPASE_REGULATOR_ACTIVITY	299	-0.516919	-1.68124	0.0001	0.000631315	0.000301032	9604	tags=56%, list=28%, signal=41%	CDC42SE1/RANBP3L/SYDE1/ARHGAP39/THY1/TBC1D16/RGS7/MTSS2/GIT2/TBC1D24/ARAP3/SEC23A/SESN2/TBC1D8B/RGPD5/GDI1/TBC1D10B/ABR/ARHGEF11/TBC1D30/TIAM2/ERRFI1/RAP1GAP2/FAM13A/ARHGAP17/RGS12/TBC1D17/ARAP1/OCRL/ADGRB3/RASA2/NPRL3/ELMOD1/TBC1D14/ARHGAP20/AGFG1/RAP1GAP/DNM1L/RIC8A/GRTP1/TBC1D10A/ARHGAP23/ARHGAP8/ALDH1A1/RASGRP1/RALGAPA2/ARHGEF10L/ARHGAP10/PDE6D/CDC42EP2/CHN2/EVI5L/BNIP2/RGS9/PREX1/SIPA1L2/ASA…
GO_INTRINSIC_APOPTOTIC_SIGNALING_PATHWAY	GO_INTRINSIC_APOPTOTIC_SIGNALING_PATHWAY	GO_INTRINSIC_APOPTOTIC_SIGNALING_PATHWAY	280	-0.44401	-1.44188	0.0001	0.000631315	0.000301032	9465	tags=49%, list=27%, signal=36%	PERP/TP53/SOD1/BCAP31/FLCN/NBN/SCN2A/FIGNL1/BDKRB2/FIS1/PTPMT1/STK25/RPL26/SKIL/DAPK2/CXCL12/AIFM1/CDKN1A/SELENOK/SLC9A3R1/ZNF385B/PARP1/CASP2/CASP9/XBP1/FBXW7/STK11/NOC2L/CUL1/DNM1L/PRKN/PLAGL2/CLU/ARL6IP5/AEN/TAF9/HIF1A/SNW1/DIABLO/FHIT/KDM1A/BCL2L11/WFS1/EDA2R/BOK/USP47/ATM/NCK2/MCL1/BCL2L1/SELENOS/SYVN1/NCK1/RRN3/JAK2/TMEM109/ING2/BNIP3/DNAJC10/PDK1/ERCC6/ITPR1/CYLD/HDAC1/RRM2B/TRAP1/CDIP1/DY…
GO_LIPID_CATABOLIC_PROCESS	GO_LIPID_CATABOLIC_PROCESS	GO_LIPID_CATABOLIC_PROCESS	323	-0.472262	-1.53831	0.0001	0.000631315	0.000301032	9541	tags=46%, list=28%, signal=34%	PLCD3/LPIN1/PPARD/PLD6/ECHDC2/MGLL/NEU1/PSAP/NEU4/PLD3/BCO1/SESN2/GBA/ECI1/FABP4/PIK3CG/LIPH/GDE1/DAGLA/ENPP6/SMPDL3B/PLCH2/MLYCD/PLA2G4A/PLA2G15/MCAT/LIPC/ABHD1/ABHD16A/ENPP2/IRS1/NEU3/NCEH1/LIPA/PCCB/DECR1/ACACB/FAAH/PLA2G12A/AMACR/LPL/PLAAT3/MTOR/SCARF1/TBL1XR1/GBA2/GPLD1/ACADS/SIRT2/ASPG/FUCA1/ACOX2/SGPL1/STS/HINT2/HSD17B4/ECHS1/ACAD10/GDPD1/TRERF1/LPIN2/PLCB1/ASAH1/ECH1/MGST2/HADH/PLCH1/PCK1…
GO_MACROAUTOPHAGY	GO_MACROAUTOPHAGY	GO_MACROAUTOPHAGY	290	-0.622924	-2.02492	0.0001	0.000631315	0.000301032	7787	tags=63%, list=23%, signal=50%	TBK1/TBC1D14/CSNK2B/ATP6V0C/SCFD1/VAMP8/RRAGB/PRKN/LRSAM1/SMURF1/LGALS8/HIF1A/C9orf72/ILRUN/VPS37A/ATG101/VPS26B/ATG9A/ATG10/MTOR/WIPI1/POLDIP2/CHMP4A/NEDD4/MFN1/BAG3/ATG7/GABARAPL1/TECPR1/WIPI2/VDAC1/TBC1D25/TMEM41B/ATP6V0A1/SNX6/SNAP29/PRKAB2/ATP6V1G2/PIK3R4/MAP3K7/BNIP3/ULK2/LIX1L/ATP6V0A2/STBD1/LAMTOR1/OPTN/EXOC4/LAMP2/GABARAP/RRAGC/VPS25/ATG13/RB1CC1/PHF23/SH3GLB1/ATP6V0D1/MAP1LC3B/ATP6V1A/S…
GO_MACROMOLECULE_METHYLATION	GO_MACROMOLECULE_METHYLATION	GO_MACROMOLECULE_METHYLATION	295	-0.568031	-1.84707	0.0001	0.000631315	0.000301032	8102	tags=55%, list=23%, signal=43%	KDM3A/MLLT6/METTL8/EEF1AKMT3/PYGO2/PARP1/EEF2KMT/DPY30/BEND3/WTAP/BRD4/SETD5/BTG2/PAXIP1/RNMT/LCMT1/CHTOP/NDUFAF7/TRMT11/SNW1/EHMT1/MTF2/DMAP1/KDM1A/NELFE/METTL2B/MTRR/KMT2D/PRMT7/TRMT10B/PCIF1/RAMAC/METTL6/TRMT6/PRDM16/SETD1A/TRMT61B/HEMK1/SNRPD3/NSD3/RAB3D/MAPT-AS1/ATF7IP/BAZ2A/FTSJ3/GRHL2/SETD1B/METTL2A/KDM4D/ETF1/TFB2M/IWS1/CAMKMT/TGS1/FAM98A/TRMT9B/WDR5B/PRDM2/JARID2/KDM4A/BMT2/CMTR1/METTL4/…
GO_MAINTENANCE_OF_LOCATION	GO_MAINTENANCE_OF_LOCATION	GO_MAINTENANCE_OF_LOCATION	322	-0.434946	-1.4166	0.0001	0.000631315	0.000301032	10213	tags=48%, list=30%, signal=34%	TWF1/SLC18A2/SP100/PARK7/SPOUT1/SUPT7L/TPCN1/NR1H2/PLCG2/IGSF11/HAP1/ANXA6/VSTM2A/THY1/PPARD/CCDC22/TMSB15A/HK1/GSTM2/NFKBIL1/LYN/SELENON/VPS13C/OSBPL11/CHD7/SLC30A8/PLCH2/TPCN2/HSPA5/FKBP1B/ANK2/ATP1A2/BBS4/HRC/GPER1/FBXW7/PLIN2/NTSR1/DMD/CHERP/SLC8A1/STARD4/PLN/OS9/BARD1/SYNE3/ITGAV/RER1/MCOLN3/ACACB/CER1/FKBP1A/UBASH3B/LPL/LETM1/TRPA1/CASQ2/CLIC2/AKAP9/FLNB/B4GALNT1/MYO5A/NRROS/F2RL3/CALM2/MOR…
GO_MEMBRANE_REGION	GO_MEMBRANE_REGION	GO_MEMBRANE_REGION	326	-0.485013	-1.58019	0.0001	0.000631315	0.000301032	9553	tags=48%, list=28%, signal=35%	STAT6/HPSE/SPACA1/TDGF1/THY1/MME/EHD2/SLC25A5/ADCY1/HK1/TRADD/CAVIN1/SLC2A4/LYN/NOS3/ADD1/ATP2B4/PAG1/PLSCR1/P2RY12/FLOT1/SCN5A/TLR1/SYNJ2/ADRA1B/MAL/SDCBP/ANK2/ADCY2/ATP1A2/SLC9A3R1/IRS1/CORO1C/NTSR1/DMD/RAP2B/CFLAR/UNC5B/DLL1/XPO1/RFTN1/ITGB1/CDH2/BIRC2/CNTN1/KCNE3/KCNQ1/STIM1/SLC34A1/MAL2/TRPC4/FLOT2/MYADM/SDC4/ADAM17/ADGRG1/NPHS2/ATP1B1/LDHB/PLLP/TGFBR1/VDAC1/SLC22A6/PI4K2A/ANGPT1/FAS/GNAI2/N…
GO_NEGATIVE_REGULATION_OF_CELL_CYCLE_PROCESS	GO_NEGATIVE_REGULATION_OF_CELL_CYCLE_PROCESS	GO_NEGATIVE_REGULATION_OF_CELL_CYCLE_PROCESS	326	-0.448002	-1.4596	0.0001	0.000631315	0.000301032	7862	tags=44%, list=23%, signal=34%	CDK6/BRD7/TPR/GPER1/RBBP8/FBXW7/CUL1/YAF2/CNOT11/BTG2/CNOT9/PSMC5/PSMD9/LCMT1/PSMD3/NPM1/PSMB7/PCID2/BABAM2/EHMT1/PSMC2/RBM14/SUSD2/USP44/PINX1/ZNF207/PHC1/USP47/BTN2A2/ATM/CDKN2B/CDK9/TERF1/ZNF655/PSME1/TAOK2/HMGN5/HSP90AB1/PSMC6/IK/PSMG2/KANK2/CNOT10/FZD9/TRIM37/FBXO31/MAX/MRE11/PSMC1/BMP4/FZR1/HUS1/PSMD12/BRCC3/KLHL22/KLF4/MSH6/WEE1/PSMF1/CCNK/PSMD10/CRADD/PSMD6/ZFYVE19/RPA2/RFWD3/PRMT2/CBX5/R…
GO_NEGATIVE_REGULATION_OF_LOCOMOTION	GO_NEGATIVE_REGULATION_OF_LOCOMOTION	GO_NEGATIVE_REGULATION_OF_LOCOMOTION	315	-0.489613	-1.59364	0.0001	0.000631315	0.000301032	9500	tags=53%, list=28%, signal=39%	IL33/THY1/MYOCD/PPARD/FLCN/SEMA4F/SVBP/RGN/MCTP1/PTGER4/CITED2/DLL4/ABR/CYGB/IDH2/CERS2/MIA3/SEMG1/SEMA4C/ADARB1/ERBB4/VASH1/CX3CR1/SCAI/CXCL12/MAGI2/PTPRR/SLC9A3R1/ARPIN/SEMG2/CORO1C/CD200/PTPRM/CSNK2B/TRIM21/RAP2B/CCDC125/SPINT2/BMP5/SINHCAF/TRIM5/NISCH/ANGPT4/TNN/ACVRL1/DPEP1/NRG1/LDLRAD4/TBXA2R/ARID2/SMAD7/ADGRG1/SFRP1/TRIM15/C5AR2/FUZ/NOTCH1/NRG3/TIE1/TPM1/APEX1/PPARGC1A/PRKG1/TACSTD2/NF2/C5…
GO_NEGATIVE_REGULATION_OF_NERVOUS_SYSTEM_DEVELOPMENT	GO_NEGATIVE_REGULATION_OF_NERVOUS_SYSTEM_DEVELOPMENT	GO_NEGATIVE_REGULATION_OF_NERVOUS_SYSTEM_DEVELOPMENT	300	-0.463614	-1.50799	0.0001	0.000631315	0.000301032	6507	tags=35%, list=19%, signal=29%	GDF11/ADGRG1/MCF2/SIRT2/ASAP1/LRIG2/NOTCH1/PCM1/NRG3/ULK2/FGF13/CBFA2T2/DNM3/ID1/NLGN1/B2M/SRGAP2C/MEIS1/EIF2AK3/SPART/SEMA6A/KCTD11/ROBO2/PRAG1/KDM4A/MTMR2/SEMA3F/ARHGEF15/CNTN4/SRGAP2/HOOK3/RYK/PTEN/ID4/SEMA3D/GORASP1/SUFU/NEPRO/STAT3/APPL2/ADCY6/ARF6/YWHAH/TRPV4/TNFRSF21/NR2F1/LRRK2/JAG1/EFNB2/NGFR/TSC1/BMERB1/SEMA6D/NRP1/RTN4/SEMA4D/RAB29/SKI/PPP3CA/DIXDC1/SEMA3G/ITM2C/HMG20A/GSK3B/IFT122/FOX…
GO_NUCLEAR_MEMBRANE	GO_NUCLEAR_MEMBRANE	GO_NUCLEAR_MEMBRANE	299	-0.549323	-1.78663	0.0001	0.000631315	0.000301032	8624	tags=56%, list=25%, signal=43%	LMNA/CERS2/QSOX2/ADRA1B/CNEP1R1/SYNE4/RAP1GAP2/SCAI/SDCBP/IPO4/HPN/TPR/SPAST/SLC29A2/GRK5/WTAP/TM7SF2/CEP70/SYNE3/TMEM201/XPO1/AEN/NR4A1/MLX/C9orf72/DNAJB2/KPNB1/TMEM43/PRICKLE1/ANXA4/TMEM18/CTDNEP1/MCM3AP/POM121C/BOK/TMEM176B/NSMF/PHF20/BCL2L1/NUP155/NOS1AP/PCM1/MTDH/NDC1/DPY19L3/SENP1/TMEM109/YEATS4/POM121/GTF3C3/NUP98/ITPR1/SUN2/TMEM97/PSEN2/PHF8/SMAD1/CUEDC2/TNPO2/ZNF354C/NUP50/UTP18/NUP58/RB…
GO_NUCLEAR_TRANSPORT	GO_NUCLEAR_TRANSPORT	GO_NUCLEAR_TRANSPORT	335	-0.510982	-1.66572	0.0001	0.000631315	0.000301032	10019	tags=59%, list=29%, signal=42%	PARK7/GEMIN2/RITA1/PIK3R1/SMO/NXF2/NXF2B/UBR5/SRSF7/LSG1/RGPD6/MAGOH/RANBP3L/RRS1/CCHCR1/THOC7/TP53/RAB23/MALT1/U2AF2/DDX25/CSE1L/U2AF1/RGPD5/EIF4A3/EMD/MDFIC/NXT2/LMNA/FERMT1/STYX/CABP1/IPO4/SYK/TPR/STRADB/DDX39B/AGFG1/SNUPN/LTV1/PKIG/RAPGEF3/BARD1/NPM1/SMURF1/XPO1/HHEX/CHTOP/PCID2/BACH2/PPP1CC/DMAP1/NCBP2/KPNB1/PRICKLE1/HNRNPA2B1/SMG1/NUP188/RBM26/MCM3AP/POM121C/NEDD4/BAG3/PIK3R2/RNPS1/KPNA3/ZC…
GO_NUCLEIC_ACID_PHOSPHODIESTER_BOND_HYDROLYSIS	GO_NUCLEIC_ACID_PHOSPHODIESTER_BOND_HYDROLYSIS	GO_NUCLEIC_ACID_PHOSPHODIESTER_BOND_HYDROLYSIS	285	-0.459372	-1.49271	0.0001	0.000631315	0.000301032	7114	tags=41%, list=21%, signal=33%	RNASEH1/OGG1/AEN/N4BP2/GTF2H1/NCBP2/KPNB1/RNASE1/NUDT16/RFC3/HELZ2/TUT1/PCF11/RIDA/ZRANB3/POLD3/EXOG/DNASE1L1/EXOSC9/PGBD5/WRN/CUL4B/NOP14/CSTF2/APEX1/RPP38/PAN3/REXO2/SMG6/MEI4/DNASE1L3/CPSF7/XRN1/TDP1/EXOSC6/PNPT1/SLFN13/APLF/EXOSC3/AGO3/MRE11/FIP1L1/NOL9/TOE1/UTP23/DDB1/TATDN1/XRN2/EDC3/RNASE4/TDP2/RPA2/GTF2H3/CPSF2/RAD1/REXO4/ERCC2/TATDN2/PELO/NCBP1/ZC3H12B/H1F0/FAN1/G3BP1/CNOT8/RAD50/ISG20L2…
GO_ORGANIC_ACID_BIOSYNTHETIC_PROCESS	GO_ORGANIC_ACID_BIOSYNTHETIC_PROCESS	GO_ORGANIC_ACID_BIOSYNTHETIC_PROCESS	286	-0.463416	-1.50594	0.0001	0.000631315	0.000301032	10433	tags=51%, list=30%, signal=36%	GADL1/MECR/ADI1/NAT8L/MRI1/GLUL/PARK7/AVPR1A/SLC45A3/PRKAG2/NR1H2/BAAT/ANXA1/SEPHS2/PIBF1/HOGA1/ACOT11/MGLL/MTHFD2L/RGN/NAALAD2/ELOVL5/GPT/ACSM5/CBR1/ATP2B4/DPYD/LPGAT1/MLYCD/PLA2G4A/MCAT/LIPC/ABHD1/SYK/PAH/THNSL2/XBP1/STARD4/HPGDS/HAAO/GGT1/NDUFAB1/ACSM3/ACACB/BHMT2/PYCR2/ACSM2B/INSIG2/AMACR/LPL/PTGES2/ACSM2A/MTRR/ASPG/SERINC5/RDH10/ADIPOR2/PHGDH/CTH/MYO5A/PDK4/GSTM4/PRKAB2/ACOX2/GLS/MTR/OAT/HSD…
GO_ORGANIC_ACID_TRANSPORT	GO_ORGANIC_ACID_TRANSPORT	GO_ORGANIC_ACID_TRANSPORT	324	-0.439426	-1.43131	0.0001	0.000631315	0.000301032	10301	tags=47%, list=30%, signal=33%	SLC16A11/SLC36A2/SLC38A11/SLC6A9/SLC6A15/ACE/AVPR1A/PRKAG2/SLC17A2/FOLR3/SLC19A2/PPFIA2/SLC6A20/ANXA1/STARD10/SLC51B/SLC6A12/PPARD/OCA2/SLC51A/PSAP/KCNJ10/SLC26A9/NPY5R/LCN12/RAB3A/BDKRB2/FABP4/SLC7A8/PLA2G4A/NOS2/SLC3A2/SLC7A10/ATP5PF/SLC38A1/SYK/ATP1A2/SLC9A3R1/MPC2/SLC17A4/PLIN2/NTSR1/NTRK2/SLC7A1/SPX/ARL6IP5/ACACB/SLC6A18/SLC35D1/PLA2G12A/SLC38A2/AKR1C1/TRPC4/ACSL4/SLC25A32/RPS6KB1/SLC22A6/SL…
GO_PEPTIDE_BINDING	GO_PEPTIDE_BINDING	GO_PEPTIDE_BINDING	285	-0.468232	-1.5215	0.0001	0.000631315	0.000301032	8202	tags=41%, list=24%, signal=31%	ERAP1/CABP1/IPO4/CD1C/HLA-C/SSTR2/GSTM3/NMUR1/PPID/SSTR1/CMA1/CLU/HSPG2/TOMM40L/GRIA4/VIPR1/BABAM2/ECE1/KPNB1/PTGES2/TOMM20L/CLTA/POM121C/PRLR/KPNA3/RAMP2/RPS6KB1/GSTM4/IDE/ENPEP/RXRA/POM121/HSP90AB1/NUP98/NPEPPS/NLGN1/NFKBIA/GRIA2/TPP1/SLC7A9/PPIL1/TNPO2/APBA1/NUP58/PTH2R/CRHBP/TGFB2/PCSK5/SRP14/ADRB2/PEX5/SRP54/MAML1/FURIN/PPIL6/PGRMC1/CD36/PPP3R1/NOLC1/APBB2/TM2D1/NLN/ITGA2/ARMCX5-GPRASP2/LNPE…
GO_PEPTIDYL_SERINE_MODIFICATION	GO_PEPTIDYL_SERINE_MODIFICATION	GO_PEPTIDYL_SERINE_MODIFICATION	307	-0.48824	-1.58824	0.0001	0.000631315	0.000301032	8786	tags=47%, list=25%, signal=35%	ATP2B4/RPTOR/MASTL/PDK3/PKN3/GALNT1/VEGFA/GALNT16/PRKCA/SYK/PARP1/HRC/TBK1/NTRK2/DMD/GALNT3/STK38/VRK2/CNOT9/RAPGEF3/SH2D3A/POGLUT1/SH2D3C/STK38L/DCLK2/SMG1/MTOR/NEK6/SMAD7/SPOCK2/ATM/NCK2/TGFBR1/AKAP9/RPS6KB1/CSNK1A1/ANGPT1/MAPKAPK5/HPF1/NCK1/GPD1L/MAPKAP1/MORC3/HSP90AB1/TRIM6/GAS6/ERCC6/PRKCQ/PRKCI/MAPK13/GGNBP2/MARK1/FNIP1/EIF2AK3/MAPKAPK2/CSNK1G3/HSP90AA1/DOCK7/WNK1/POGLUT3/PDE4D/PPM1F/TAF1/R…
GO_POSITIVE_REGULATION_OF_CELLULAR_PROTEIN_LOCALIZATION	GO_POSITIVE_REGULATION_OF_CELLULAR_PROTEIN_LOCALIZATION	GO_POSITIVE_REGULATION_OF_CELLULAR_PROTEIN_LOCALIZATION	317	-0.515723	-1.67907	0.0001	0.000631315	0.000301032	7769	tags=48%, list=23%, signal=37%	GLIS2/GPER1/FBXW7/STK11/CCT4/DDRGK1/CCT7/KIF20B/NUMA1/PRKN/CCT8/RAPGEF3/TMEM30B/STAC/RER1/ITGB1/HUWE1/DMAP1/DTX3L/EDEM1/PINX1/BAG3/PIK3R2/ABHD17C/LRIG2/RIPOR1/ARHGEF16/PCM1/ZPR1/IQGAP1/GPD1L/MARK4/HSP90AB1/GAS6/NPEPPS/PRKCI/CYLD/EPB41L2/ANP32B/PPP3CC/SSH1/BAP1/EIF2AK3/SAR1A/HYAL2/EPHA2/ATG13/C2CD5/STAC2/TRIM8/SH3GLB1/YWHAQ/TCP1/TCAF1/EFCAB7/RHOU/ACSL3/MAPK14/NMD3/PDCD10/MAVS/PAK1/TFDP2/SMAD3/PPP3…
GO_POSITIVE_REGULATION_OF_PROTEIN_SERINE_THREONINE_KINASE_ACTIVITY	GO_POSITIVE_REGULATION_OF_PROTEIN_SERINE_THREONINE_KINASE_ACTIVITY	GO_POSITIVE_REGULATION_OF_PROTEIN_SERINE_THREONINE_KINASE_ACTIVITY	328	-0.49281	-1.60589	0.0001	0.000631315	0.000301032	6660	tags=39%, list=19%, signal=32%	RASGRP1/NRG1/PDE5A/KARS/ADAM17/MAP2K7/TGFBR1/CD81/TCIM/MAPKAPK5/CALM2/IQGAP1/CCND3/JAK2/MAP3K7/TAOK2/ERCC6/ADRA2B/EDN1/MAP4K5/THBS1/MAPKAPK2/CD24/DUSP19/SYAP1/BMP4/ETAA1/BMP2/PEA15/TAB1/ARHGEF5/DUSP7/CCNK/PSMD10/ADRB2/STK3/MAP2K1/AJUBA/EIF2AK2/TNIK/MAPK14/PDCD10/PRDX2/SLC27A1/RAF1/PAK1/MAP3K2/ILK/CRKL/ITGA1/PDGFC/MAP3K5/AKT1/LRRK2/TGFA/TLR4/MNAT1/PDGFB/PTPN11/MAP3K1/CDKN1B/DUSP6/MAP4K3/UBE2N/MAP3…
GO_PROTEIN_CONTAINING_COMPLEX_DISASSEMBLY	GO_PROTEIN_CONTAINING_COMPLEX_DISASSEMBLY	GO_PROTEIN_CONTAINING_COMPLEX_DISASSEMBLY	324	-0.548659	-1.78711	0.0001	0.000631315	0.000301032	7503	tags=51%, list=22%, signal=40%	MRPL37/VAMP8/CKAP5/CAMSAP3/MRPL57/MRPL3/PTCD3/EIF2D/MRPL43/PDXP/MRPL4/HDGFL3/AMER1/IRAK3/ARID2/MTIF3/GABARAPL1/TECPR1/MRPS5/MRPL20/KIF24/LIMA1/WNT8B/CSNK1A1/TBC1D25/MID1/SNAP29/MRPL48/BNIP3/FGF13/LIX1L/MTRF1/NAPA/MRPS27/MTIF2/TMOD2/MTPN/MRPL42/GSPT2/WASHC2C/LAMP2/SUPT16H/ETF1/MRPS10/MRPS7/CFL2/GABARAP/MRPL16/PHF23/OXA1L/HSPA8/MAP1LC3B/MRPL33/MRPS28/SCIN/NES/CARMIL1/MRPL10/ADRB2/MRPL39/MRPL35/ZMPS…
GO_PROTEIN_CONTAINING_COMPLEX_LOCALIZATION	GO_PROTEIN_CONTAINING_COMPLEX_LOCALIZATION	GO_PROTEIN_CONTAINING_COMPLEX_LOCALIZATION	280	-0.555666	-1.80447	0.0001	0.000631315	0.000301032	7819	tags=52%, list=23%, signal=41%	TPR/MZT1/IFT22/DDX39B/AGFG1/LTV1/IFT81/KIF3C/NPM1/XPO1/HHEX/CHTOP/DYNLRB2/PCID2/MIOS/NCBP2/HNRNPA2B1/KLHL21/SSX2IP/SMG1/NUP188/MCM3AP/POM121C/SMAD7/IFT80/RNPS1/ZC3H11A/ATM/WDR34/NUP155/SSB/PCM1/NDC1/IFT140/TERF1/EXOC3L1/POLR2D/ITGB3/GPHN/SLBP/POM121/NUP98/DNM3/NLGN1/SMG6/SRRM1/RBM8A/SRSF5/ALKBH5/AP3D1/NUP50/FIP1L1/NUP58/IWS1/LCA5/GPC6/TTC21B/KIFAP3/SRSF1/TTC26/SNAP47/CPSF2/NMD3/KIF3A/BCCIP/HIP1/E…
GO_PROTEIN_DEPHOSPHORYLATION	GO_PROTEIN_DEPHOSPHORYLATION	GO_PROTEIN_DEPHOSPHORYLATION	311	-0.562663	-1.83102	0.0001	0.000631315	0.000301032	8989	tags=59%, list=26%, signal=44%	PPM1H/RPAP2/PPM1G/GBA/PTPMT1/PPP1CA/PTPN5/MASTL/PTPDC1/CNEP1R1/STYX/EYA4/CYCS/MAGI2/MTMR8/PTPRR/PPM1L/FKBP1B/DUSP18/PTPRM/STK11/PPP1R9B/NUAK1/MINPP1/UBLCP1/DUSP8/PTPRE/PDXP/PPP1R1B/CAMK2G/PPP1CC/FKBP1A/UBASH3B/PTPN12/CTDNEP1/MTOR/PPP1R2B/DUSP12/NSMF/PHACTR4/SLC39A10/TIPRL/GNAI2/CALM2/NCK1/IGBP1/JAK2/HSP90AB1/PPP3CC/MYOZ1/SSH1/PHLPP2/RCAN3/DUSP19/PPP5C/PP2D1/PTPRD/PPM1K/PPM1F/PTBP1/MTMR2/PPP1R12A/…
GO_PROTEIN_LOCALIZATION_TO_CELL_PERIPHERY	GO_PROTEIN_LOCALIZATION_TO_CELL_PERIPHERY	GO_PROTEIN_LOCALIZATION_TO_CELL_PERIPHERY	309	-0.540891	-1.75978	0.0001	0.000631315	0.000301032	7986	tags=50%, list=23%, signal=38%	ANXA13/SLC9A3R1/TTC7A/GPER1/LYPLA1/NUMA1/TMED2/EFR3B/VAMP8/TULP3/ZDHHC23/STAC/SMURF1/RER1/ITGB1/CDH2/GORASP2/EFR3A/CACNB2/PIP5K1A/FLOT2/MYADM/ATP1B1/RAMP2/CD81/BCL2L1/RTKN/ARHGEF16/MYO5A/RAB3D/GPHN/FGF13/GAS6/PRKCI/EPB41L2/C16orf70/OPTN/PIGW/PPFIA1/EPB41L3/EPHA2/C2CD5/STAC2/DCHS1/GPC6/GGA2/RAB8B/AMN/EHD3/BAG4/EFCAB7/SNAP47/TESC/ACSL3/TNIK/ARL13B/GORASP1/VAMP7/ARL6/VTI1B/ARF6/AKT1/NSF/RAP1A/MACF1/…
GO_PROTEIN_MODIFICATION_BY_SMALL_PROTEIN_REMOVAL	GO_PROTEIN_MODIFICATION_BY_SMALL_PROTEIN_REMOVAL	GO_PROTEIN_MODIFICATION_BY_SMALL_PROTEIN_REMOVAL	294	-0.570539	-1.85511	0.0001	0.000631315	0.000301032	7993	tags=52%, list=23%, signal=40%	USP34/USP13/UBXN1/COPS5/TRIM21/TRAF3/DESI2/RUVBL1/USP11/TADA3/FOXK2/PRKN/COPS7A/PSMC5/PSMD9/PSMD3/BARD1/PSMB7/BIRC2/HIF1A/BABAM2/PSMC2/HCFC1/USP3/SMAD7/USP44/USP54/USP47/TGFBR1/USP45/OTUD3/JOSD1/PSME1/SENP1/MAP3K7/TANK/STAMBP/PSMC6/USP2/NFKBIA/CYLD/ATXN3/OTUB1/SENP7/SIAH2/BAP1/SMAD1/NEDD8/OTUD6B/ACTR8/PSMC1/MINDY4/USP16/PSMD12/UCHL3/ATXN7/SENP6/TNIP1/BRCC3/SART3/USP4/TAB1/INO80D/VCPIP1/PSMF1/SNX3…
GO_REGULATION_OF_AUTOPHAGY	GO_REGULATION_OF_AUTOPHAGY	GO_REGULATION_OF_AUTOPHAGY	314	-0.592094	-1.92693	0.0001	0.000631315	0.000301032	8831	tags=63%, list=26%, signal=47%	GBA/VPS13C/RPTOR/TIGAR/SESN3/RAB39B/PIP4K2A/TOMM7/TPCN2/DAPK2/TFEB/MTMR8/CDC37/USP13/NPRL3/XBP1/FBXW7/TBK1/STK11/TBC1D14/TRIM21/DRAM1/ATP6V0C/SCFD1/RRAGB/DNM1L/KAT8/PRKN/LRSAM1/SMURF1/CISD2/HIF1A/TRIM22/TICAM1/C9orf72/ATG101/VPS26B/RASIP1/MTOR/POLDIP2/CHMP4A/BCL2L11/NEDD4/BAG3/DHRSX/ATG7/BOK/PIK3R2/SIRT2/ATM/VDAC1/MCL1/LARS/TBC1D25/MTDH/DAP/ATP6V0A1/SNX6/PRKAB2/ATP6V1G2/MAP3K7/SVIP/BNIP3/ULK2/SOG…
GO_REGULATION_OF_CATION_TRANSMEMBRANE_TRANSPORT	GO_REGULATION_OF_CATION_TRANSMEMBRANE_TRANSPORT	GO_REGULATION_OF_CATION_TRANSMEMBRANE_TRANSPORT	319	-0.439816	-1.43229	0.0001	0.000631315	0.000301032	9060	tags=43%, list=26%, signal=32%	KCNN2/CACNA1D/GSTM2/LYN/SELENON/ATP2B4/NETO1/PIK3CG/SCN5A/CHD7/ANXA3/KCNIP4/FGF12/PM20D1/TMC1/FKBP1B/ANK2/ATP1A2/SLC9A3R1/HRC/GPER1/NTSR1/DMD/SLC8A1/PLN/KCNE1B/SLC30A5/STAC/ANO6/GRIA4/KCNE3/KCNQ1/STIM1/FKBP1A/FXYD3/CACNB2/UBASH3B/SCN2B/HSPA2/NIPSNAP2/CASQ2/SHANK3/BIN1/NEDD4/ATP1B1/RGS9/CLIC2/AKAP9/STIM2/NOS1AP/MYO5A/F2RL3/CALM2/SCN1B/GPD1L/KCNAB1/ATP1B2/PPARGC1A/NLGN1/APLNR/SHISA9/GRIA2/PSEN2/SCN…
GO_REGULATION_OF_CELL_MORPHOGENESIS_INVOLVED_IN_DIFFERENTIATION	GO_REGULATION_OF_CELL_MORPHOGENESIS_INVOLVED_IN_DIFFERENTIATION	GO_REGULATION_OF_CELL_MORPHOGENESIS_INVOLVED_IN_DIFFERENTIATION	297	-0.489174	-1.59088	0.0001	0.000631315	0.000301032	8662	tags=46%, list=25%, signal=35%	OLFM4/MAP6/C1QBP/SEMA4C/SKIL/VEGFA/SS18L1/CXCL12/CUX1/EEF2K/ADGRB3/CORO1C/FSTL4/STK11/NTRK2/MAP2/ZEB2/OBSL1/EFNB3/TRPC6/DNM1L/CDH2/NDEL1/CUL7/SHANK3/MYADM/NEDD4/MCF2/PREX1/NSMF/PDLIM5/ZSWIM6/CDH4/SIPA1L1/FBXW8/ULK2/FGF13/DNM3/ID1/NLGN1/TACSTD2/NIN/SSH1/WASHC2C/FBXO31/PLXNA2/KALRN/ACTR2/WDR36/SPART/SEMA6A/NEDD4L/PTPRD/ROBO2/SARM1/BDNF/SEMA3F/SRF/CARMIL1/ARHGEF7/RYK/MAP2K1/SHTN1/PTEN/TNIK/SEMA3D/GO…
GO_REGULATION_OF_CHROMOSOME_ORGANIZATION	GO_REGULATION_OF_CHROMOSOME_ORGANIZATION	GO_REGULATION_OF_CHROMOSOME_ORGANIZATION	333	-0.503866	-1.64224	0.0001	0.000631315	0.000301032	8056	tags=52%, list=23%, signal=40%	MLLT6/PYGO2/PARP1/BRD7/TPR/CCT4/SLF1/UBE2B/CCT7/NUMA1/NOC2L/BRD4/TADA3/SETD5/CCT8/PAXIP1/TAL1/LCMT1/DCP2/CTC1/CTBP1/SLF2/CHTOP/PCID2/SNW1/GATA2/MTF2/KDM1A/HNRNPA2B1/TAF7/ANAPC1/SMG1/NELFE/NEK6/JDP2/USP44/PINX1/ZNF207/RNF40/MAP2K7/HMBOX1/ATM/XRCC1/SETD1A/MAPKAPK5/TADA2A/CDK9/NSD3/TERF1/CENPV/POT1/ING2/NAP1L2/PPARGC1A/PRKCQ/ATF7IP/IK/SMG6/PSMG2/XRN1/OTUB1/PHF8/KDM4D/MRE11/SMC5/IWS1/WBP2/ZBTB7B/PPHL…
GO_REGULATION_OF_DEVELOPMENTAL_GROWTH	GO_REGULATION_OF_DEVELOPMENTAL_GROWTH	GO_REGULATION_OF_DEVELOPMENTAL_GROWTH	321	-0.465636	-1.51659	0.0001	0.000631315	0.000301032	8370	tags=41%, list=24%, signal=31%	SEMA4C/ERBB4/VEGFA/CXCL12/CDKN1A/FXN/BBS4/FSTL4/FLVCR1/MAP2/MKKS/DDX39B/PRKN/DLL1/SMURF1/ACACB/RNF157/NDEL1/CPNE6/MTOR/BCL2L11/SFRP1/TGFBR1/RPS6KB1/NOTCH1/CACNA2D2/CDH4/SERP1/SGPL1/ULK2/FGF13/MEIS1/MYOZ1/WDR36/EDN1/SPART/FOXC1/SEMA6A/NEDD4L/SOCS2/BMP4/SPAAR/GPAT4/JARID2/GPAM/BDNF/SEMA3F/FGFR2/SRF/PLCB1/ADRB2/RYK/STK3/ZMPSTE24/SHTN1/MEF2C/PTEN/MAPK14/SEMA3D/PAK1/STAT3/ILK/HEY2/HTRA2/AKT1/MACF1/MEG…
GO_REGULATION_OF_DNA_METABOLIC_PROCESS	GO_REGULATION_OF_DNA_METABOLIC_PROCESS	GO_REGULATION_OF_DNA_METABOLIC_PROCESS	283	-0.497206	-1.61522	0.0001	0.000631315	0.000301032	9315	tags=52%, list=27%, signal=38%	FLCN/MIS18A/PARP9/NBN/FIGNL1/CEBPG/UBE2V2/UBE2V1/TIGAR/SLX1B/AXIN2/HDAC8/EXOSC10/FIGNL2/ANXA3/EYA4/SPIDR/PARP1/GPER1/CCT4/SLF1/UBE2B/CCT7/TP53BP1/CCT8/PAXIP1/NPM1/DCP2/SHLD3/CTC1/OGG1/SLF2/NUDT16L1/BABAM2/DTX3L/NUDT16/KDM1A/HNRNPA2B1/SMG1/ZRANB3/PINX1/MAP2K7/HMBOX1/ATM/XRCC1/MAPKAPK5/CDK9/WRN/TERF1/POT1/ZNF91/SMCHD1/ERCC6/PPARGC1A/PRKCQ/MAPT-AS1/SMG6/XRN1/OTUB1/GRHL2/EXOSC6/ACTR2/KDM4D/APLF/EXOSC…
GO_REGULATION_OF_NEUROTRANSMITTER_LEVELS	GO_REGULATION_OF_NEUROTRANSMITTER_LEVELS	GO_REGULATION_OF_NEUROTRANSMITTER_LEVELS	322	-0.45513	-1.48234	0.0001	0.000631315	0.000301032	9264	tags=43%, list=27%, signal=32%	KCNJ10/ZNF219/CHRNA6/WNT7A/RGN/MCTP1/NAALAD2/CACNA1D/RAB3A/NOS3/STX19/ATP2B4/DPYD/SNAPIN/DOC2B/FLOT1/DAGLA/PDE1B/ENPP6/NOS2/P2RY1/CX3CR1/SLC38A1/BAIAP3/PAH/ATP1A2/GPER1/SNPH/NTSR1/SLC29A2/DNM1L/PRKN/CLU/CASK/ARL6IP5/CD47/TICAM1/CACNB2/LRTOMT/MTOR/RAP1B/PIP5K1C/GIT1/SYN3/NOS1AP/SELENOS/SNAP29/JAK2/DTNBP1/HSP90AB1/NLGN1/NAPA/GRIK5/ATP2A2/GABRA2/EDN1/HSP90AA1/PPFIA1/GPM6B/NAAA/APBA1/HSPA8/UPB1/DNAJC…
GO_REGULATION_OF_SMALL_MOLECULE_METABOLIC_PROCESS	GO_REGULATION_OF_SMALL_MOLECULE_METABOLIC_PROCESS	GO_REGULATION_OF_SMALL_MOLECULE_METABOLIC_PROCESS	329	-0.457414	-1.49054	0.0001	0.000631315	0.000301032	10066	tags=49%, list=29%, signal=35%	PSMB1/PARK7/SDHAF3/AVPR1A/DKK3/SLC45A3/PRKAG2/NR1H2/COQ3/ANXA1/PIBF1/SOD1/PSMD8/PSMA3/LDLRAP1/DHCR7/RGN/ME2/SESN2/ELOVL5/PSMC3/MVD/ATP2B4/PPP1CA/TIGAR/LPGAT1/PDK3/MLYCD/P2RY1/NR4A3/IRS1/MIDN/GPER1/NTSR1/BEND3/STARD4/EGR1/DNM1L/PRKN/TM7SF2/PSMC5/PSMD9/LCMT1/PSMD3/PSMB7/SIRT4/BMP5/ACACB/KHK/VDR/PSMC2/KPNB1/INSIG2/NFYB/FGF1/BMP6/MTOR/DUSP12/GPLD1/PPP1R3G/RDH10/LSS/ADIPOR2/PMVK/SELENOS/PDK4/PRKAB2/PS…
GO_REGULATION_OF_VASCULATURE_DEVELOPMENT	GO_REGULATION_OF_VASCULATURE_DEVELOPMENT	GO_REGULATION_OF_VASCULATURE_DEVELOPMENT	311	-0.492197	-1.60171	0.0001	0.000631315	0.000301032	8288	tags=46%, list=24%, signal=35%	VEGFA/ERAP1/CX3CR1/PRKCA/ENPP2/ADGRB3/PTPRM/GPER1/XBP1/PAK4/FBXW7/JCAD/EGR1/HEY1/CMA1/EMC10/CTSH/RAPGEF3/HSPG2/CFLAR/JMJD8/DLL1/HHEX/ITGB1/HIF1A/PKM/FKBPL/WARS/STIM1/GATA2/ANGPT4/ACVRL1/FGF1/TBXA2R/SFRP1/ADM2/RAMP2/NOTCH1/ITGB8/CTH/ECSCR/MTDH/TIE1/CNMD/ID1/APLNR/PGK1/HOXA5/STARD13/SMAD1/THBS1/CDH5/HDAC9/FOXC1/GPR4/SEMA6A/EPHA2/NFATC1/COL4A3/BMP4/ENG/KLF4/TGFB2/KLF2/SARS/PPP1R16B/TSPAN12/IL6R/CD34…
GO_RESPONSE_TO_ACID_CHEMICAL	GO_RESPONSE_TO_ACID_CHEMICAL	GO_RESPONSE_TO_ACID_CHEMICAL	334	-0.469246	-1.52965	0.0001	0.000631315	0.000301032	9007	tags=43%, list=26%, signal=32%	SESN2/GLRA2/LYN/FIS1/ATP2B4/RPTOR/AQP2/SESN3/PDK3/VEGFA/DHFR/RARG/AACS/AIFM1/RARA/CD9/XBP1/NTRK2/EGR1/GNG2/RRAGB/CTSH/OGG1/SNW1/IGFBP7/INSIG2/GLDC/BMP6/AKR1C1/CYP26B1/MTOR/ATG7/SFRP1/NSMF/ATM/FZD7/BCL2L1/RPS6KB1/SLC22A6/WNT8B/GNPAT/LARS/HLCS/PDK4/CASTOR3/RXRA/TIE1/PPARGC1A/TYMS/DHODH/LAMTOR1/RELA/EDN1/PAX2/GCLM/ALDH1A2/PPP5C/RRAGC/SPAAR/SESN1/FOLR1/KLHL22/KLF4/KLF2/FGFR2/LAMTOR5/GDAP1/TESC/LANCL2…
GO_RESPONSE_TO_ANTIBIOTIC	GO_RESPONSE_TO_ANTIBIOTIC	GO_RESPONSE_TO_ANTIBIOTIC	314	-0.442735	-1.44085	0.0001	0.000631315	0.000301032	9739	tags=45%, list=28%, signal=33%	RBP4/ANXA1/STAT6/PDGFRB/GSTP1/POLB/TP53/SOD1/ADCY1/PSAP/SLC2A4/GLRA2/ZNF277/HID1/STK25/RPL10A/SIGMAR1/NET1/SDF4/ADAM9/PLA2G4A/HSPA5/AACS/AIFM1/RARA/DAXX/FKBP1B/NR4A3/ALPL/ADCY2/LDHA/FXN/CASP9/SLC8A1/EGR1/TRPC6/CLU/OGG1/BIRC2/EHMT1/DMAP1/KDM1A/TRPA1/TBXA2R/VCAM1/SDC1/BCL2L1/RPS6KB1/JAK2/APEX1/ITPR2/BNIP3/KDM6B/ID1/AHR/PDE8A/TYMS/MAPK13/XRN1/TRAP1/RELA/ACTR2/EDN1/PAX2/HSP90AA1/HYAL2/CRHBP/CYB5R4/KL…
GO_RESPONSE_TO_LIGHT_STIMULUS	GO_RESPONSE_TO_LIGHT_STIMULUS	GO_RESPONSE_TO_LIGHT_STIMULUS	308	-0.487228	-1.58511	0.0001	0.000631315	0.000301032	8824	tags=45%, list=26%, signal=34%	RBM4B/PPP1CA/NETO1/ABCA4/RPL26/SDF4/PDE1B/TENT2/GTF2H2/MEN1/CDKN1A/PDE6B/BHLHE40/ATP1A2/PARP1/CASP9/ERCC3/ID2/STK11/LRRN4/UBE2B/PPID/PITPNM1/NOC2L/RIC8A/NPM1/OGG1/ITGB1/SCARA3/RS1/HIF1A/RGS9BP/PPP1R1B/RAD18/PPP1CC/KDM1A/MTOR/ZRANB3/NEDD4/MAP2K7/NPHP1/CRTC1/USP47/RBM4/WRN/CUL4B/REV1/ERCC6/USP2/MAPK13/RELA/FNTB/MEIS2/HYAL2/CAMKMT/ZBTB1/HUS1/TAF1/DDB1/MSH6/HRH2/TIPIN/POLH/CRY1/MECP2/ERCC2/NMT2/FMR1/…
GO_RHYTHMIC_PROCESS	GO_RHYTHMIC_PROCESS	GO_RHYTHMIC_PROCESS	278	-0.480715	-1.56076	0.0001	0.000631315	0.000301032	10046	tags=50%, list=29%, signal=35%	NONO/DBP/SUV39H2/AC129492.1/EGFR/PASD1/ESR1/SPSB4/BHLHE41/ADAMTS1/GABRB1/TP53/NFIL3/GPR157/ADCY1/HNRNPL/NPY5R/NOS3/RBM4B/PPP1CA/NOCT/NDUFA9/ENOX1/CREM/EGR3/NOS2/HSPA5/BHLHE40/HEBP1/CASP2/PAM/ID2/NTRK2/EGR1/ARNTL/PPP1CC/KDM5C/CIART/GPR176/SLIT3/MTNR1A/ENOX2/ATG7/CRTC1/RBM4/TIMP4/SGPL1/PPARGC1A/ID1/NLGN1/USP2/AHR/HDAC1/TYMS/SIAH2/PSPC1/NAGLU/ROBO2/TGFB2/TOP1/CIPC/PTEN/ID4/CRY1/KDM5B/SP1/CSNK2A1/NRI…
GO_RIBOSOME_BIOGENESIS	GO_RIBOSOME_BIOGENESIS	GO_RIBOSOME_BIOGENESIS	279	-0.464728	-1.50897	0.0001	0.000631315	0.000301032	8890	tags=49%, list=26%, signal=36%	EIF4A3/WDR12/RPL10A/TFB1M/RPL26/URB1/CHD7/EXOSC10/DDX17/C1QBP/GTF2H5/MRPL1/RRP7A/PELP1/TSR3/NLE1/NOC2L/NOB1/HEATR1/LTV1/GAR1/MPHOSPH6/DDX47/MPHOSPH10/NPM1/UTP15/XPO1/MALSU1/PAK1IP1/PA2G4/UTP11/NUDT16/NIP7/EIF2A/MRPL20/EXOSC9/TRMT61B/RSL1D1/TSR2/NOP14/RRN3/RBFA/URB2/NSA2/GTPBP10/FTSJ3/EXOSC6/RSL24D1/ZNHIT3/WDR36/EXOSC3/NGDN/DDX21/MRPS7/ESF1/UTP18/RIOK1/TFB2M/NOL9/WDR43/CEBPZ/RPL7L1/NOL10/PIH1D2/BM…
GO_STRESS_ACTIVATED_PROTEIN_KINASE_SIGNALING_CASCADE	GO_STRESS_ACTIVATED_PROTEIN_KINASE_SIGNALING_CASCADE	GO_STRESS_ACTIVATED_PROTEIN_KINASE_SIGNALING_CASCADE	302	-0.539133	-1.75375	0.0001	0.000631315	0.000301032	8110	tags=48%, list=24%, signal=37%	MEN1/SYK/MAP3K21/DAXX/PAK4/STRADB/COPS5/MAP2K3/ZEB2/EMC10/CUL1/IRAK4/PRKN/SH3RF3/ARL6IP5/SH2D3A/IRAK2/NPHS1/ZNF675/SH2D3C/RASGRP1/KLHDC10/KARS/EDA2R/MAP2K7/SFRP1/FZD7/FAS/MID1/PAK6/IGBP1/CASR/GDF6/MAP3K7/TAOK2/DTNBP1/ERCC6/CYLD/MAPK13/FLT4/EDN1/MAP4K5/MAPKAPK2/DUSP19/ANKRD6/RB1CC1/BMP2/TGFB2/TAB1/ARHGEF5/PLCB1/STK3/ZMPSTE24/MARVELD3/AIDA/MAP2K1/EIF2AK2/TNIK/MAPK14/PDCD10/PAK1/MAP3K2/CRKL/MAP3K5/A…
GO_TISSUE_MIGRATION	GO_TISSUE_MIGRATION	GO_TISSUE_MIGRATION	281	-0.548395	-1.78114	0.0001	0.000631315	0.000301032	9131	tags=54%, list=26%, signal=40%	WNT7A/ADGRA2/DLL4/NOS3/RHOJ/GPI/BCAR1/FERMT1/MIA3/MAP4K4/PKN3/ANXA3/ADAM9/VASH1/EGR3/VEGFA/PRKCA/PTPRR/ENPP2/CORO1C/PTPRM/FBXW7/FOXF1/MAP2K3/CSNK2B/JCAD/ZEB2/EMC10/CTSH/PAXIP1/NR4A1/LGALS8/ITGB1/HIF1A/GATA2/ANGPT4/ACVRL1/FGF1/FOXP1/MTOR/TBXA2R/ADAM17/GPLD1/TGFBR1/ATOH8/ANGPT1/NOTCH1/MYH9/ARSB/ITGB3/ID1/TACSTD2/KANK2/FLT4/ATP5F1B/GRHL2/STARD13/EDN1/THBS1/HDAC9/EPHA2/BMP4/RAB25/PPM1F/KLF4/TGFB2/WDP…
GO_TRANSCRIPTION_COACTIVATOR_ACTIVITY	GO_TRANSCRIPTION_COACTIVATOR_ACTIVITY	GO_TRANSCRIPTION_COACTIVATOR_ACTIVITY	314	-0.560824	-1.82516	0.0001	0.000631315	0.000301032	8531	tags=55%, list=25%, signal=42%	WDR77/DDX17/CBFB/MED12/SS18L1/RARG/MYCBP/BCL9L/RARA/DAXX/BRD7/MED27/COPS5/RUVBL1/YAF2/TADA3/TBPL1/SOX17/DYRK1B/PSMD9/NPM1/BIRC2/TAF9/SNW1/VDR/HELZ2/SFR1/RBM14/HCFC1/KDM1A/TAF7/ING4/NRL/KMT2D/PRDM16/TADA2A/GTF2A2/RXRB/DCAF6/MTDH/NSD3/RXRA/APEX1/MED20/MED26/NUP98/PPARGC1A/FHL5/TRERF1/MAX/TAF4/TFEC/FOXC1/ARL2BP/HYAL2/WBP2/USP16/TAF11/ZBTB18/PMF1/LPIN2/MED23/TAF1/RNF14/PHF2/TRIM24/GMEB2/PRMT2/TFAP2B/…
GO_TRANSMEMBRANE_RECEPTOR_PROTEIN_SERINE_THREONINE_KINASE_SIGNALING_PATHWAY	GO_TRANSMEMBRANE_RECEPTOR_PROTEIN_SERINE_THREONINE_KINASE_SIGNALING_PATHWAY	GO_TRANSMEMBRANE_RECEPTOR_PROTEIN_SERINE_THREONINE_KINASE_SIGNALING_PATHWAY	330	-0.490027	-1.59696	0.0001	0.000631315	0.000301032	8405	tags=45%, list=24%, signal=34%	FAM83G/SKIL/NREP/CCN1/ITGB5/HSPA5/TGIF2/MAGI2/SDCBP/MEN1/PPM1L/BCL9L/TWSG1/INHA/PARP1/STK11/CSNK2B/EGR1/NUMA1/CDKN1C/SMURF1/BMP5/CER1/SNW1/PARD3/FKBP1A/SMAD9/ACVRL1/BMP6/RBM14/GDF7/ZNF8/LDLRAD4/GDF11/SMAD7/ADAM17/ZNF423/SOST/SFRP1/TGFBR1/ATOH8/PRDM16/NOTCH1/CDKN2B/NRROS/SNX6/GDF6/SNX25/ING2/MAP3K7/HSP90AB1/RBPMS2/ID1/ADAMTSL2/SMAD1/SPART/THBS1/CDH5/NPNT/BMP4/SMAD6/ZFYVE16/FOLR1/ENG/OVOL2/BMP2/TRI…
GO_TUBULIN_BINDING	GO_TUBULIN_BINDING	GO_TUBULIN_BINDING	317	-0.455611	-1.48336	0.0001	0.000631315	0.000301032	7981	tags=45%, list=23%, signal=35%	REEP1/BBS4/RAD51D/TPR/SPAST/SKA2/MAP2/KIF20B/NUMA1/GAS2L3/CKAP5/CAMSAP3/DNM1L/PRKN/IFT81/KIF3C/KIF12/CEP70/TPPP2/OGG1/CLIP2/HDGFL3/MAP9/KIF6/PRUNE1/AGBL5/STIM1/NDEL1/CCDC181/NCALD/WHAMM/BCL2L11/KIF27/ZNF207/GABARAPL1/KIF24/CCDC69/FAM161A/CEP57L1/MID1/MARK4/DNAL1/FGF13/PPARGC1A/DNM3/SUN2/KIFC3/KIF21A/PIFO/VBP1/KIF26A/GABARAP/PHF6/CACYBP/MAP1LC3B/MTUS1/TTLL7/FMN1/GOLGA2/MAPRE2/HOOK3/MAP4/CAMSAP2/AG…
GO_UBIQUITIN_LIGASE_COMPLEX	GO_UBIQUITIN_LIGASE_COMPLEX	GO_UBIQUITIN_LIGASE_COMPLEX	280	-0.591933	-1.92224	0.0001	0.000631315	0.000301032	7773	tags=60%, list=23%, signal=47%	UBE2D2/FBXW7/MED27/TRIM21/UBE2B/GAN/CUL1/CDC16/PRKN/OS9/VHL/UBE3D/DCAF4/BARD1/RNF144A/FBXO45/RAD18/BABAM2/UBE2E1/KLHL21/ANAPC1/CUL7/UBE2D4/KLHL42/NEDD4/PHC1/RNF40/FBXL12/USP47/DCUN1D4/ZSWIM6/DCAF6/FBXO10/CUL4B/SYVN1/MED20/FBXW8/FBXL18/ENC1/MAEA/DCUN1D1/MED11/WDR26/MKLN1/RNF144B/DYRK2/RANBP10/FBXO31/DCAF8/CACYBP/IRF2BPL/HSPA8/FZR1/RNF14/BRCC3/KLHL22/PEF1/DDB1/AMN1/DCAF17/COMMD1/DCAF5/CUL2/SMURF2/F…
GO_UROGENITAL_SYSTEM_DEVELOPMENT	GO_UROGENITAL_SYSTEM_DEVELOPMENT	GO_UROGENITAL_SYSTEM_DEVELOPMENT	330	-0.512465	-1.67008	0.0001	0.000631315	0.000301032	9552	tags=55%, list=28%, signal=40%	ESR1/RBP4/ANXA1/ADAMTS1/PDGFRB/MME/UMOD/MYOCD/HEYL/FGFR1/PDGFA/FLCN/PSAP/IRX1/REN/IRX2/RGN/BMP7/HOXB7/AQP2/NOTCH3/WDR77/FOXJ1/VEGFA/RARG/MAGI2/NID1/RARA/PYGO2/CALB1/CASP9/ID2/GLIS2/FOXF1/STK11/ZBTB16/NLE1/EGR1/CTSH/SOX17/CFLAR/CDKN1C/DLL1/AMER1/CER1/NPHS1/KLF15/SLC34A1/GATA2/LHX1/FGF1/BMP6/CYP26B1/RIDA/GDF11/CA2/CTNNBIP1/SDC4/BCL2L11/SMAD7/WFS1/MYO1E/NPHS2/SFRP1/SDC1/RDH10/TGFBR1/PPAT/ANGPT1/NOTC…
GO_VESICLE_LOCALIZATION	GO_VESICLE_LOCALIZATION	GO_VESICLE_LOCALIZATION	302	-0.541559	-1.76164	0.0001	0.000631315	0.000301032	9187	tags=56%, list=27%, signal=41%	BLOC1S2/WNT7A/SEC16A/KIF5C/SEC23A/SLC2A4/CACNA1D/RAB3A/SEC24A/MAP4K2/STX19/SNAPIN/PIK3CG/TMEM230/DOC2B/LRMP/P2RY1/MAGI2/BBS4/SNPH/MAP2/MKKS/TMED2/SCFD1/DNM1L/MYO7A/PRKN/TRAPPC9/CASK/BBS5/TRAPPC6A/CDH2/RAB27A/NDEL1/ITGA4/TBC1D23/CACNB2/RASGRP1/RAP1B/WIPI1/GOSR2/PIP5K1C/GIT1/PCDH17/SYN3/MYO5A/SNAP29/ANKRD28/C17orf75/DTNBP1/DNM3/NLGN1/MREG/NAPA/GRIK5/DCTN2/EXOC4/ATP2A2/BLOC1S4/AP3M2/SAR1A/TRAPPC3/AP…
GO_VESICLE_ORGANIZATION	GO_VESICLE_ORGANIZATION	GO_VESICLE_ORGANIZATION	317	-0.57378	-1.86809	0.0001	0.000631315	0.000301032	7601	tags=53%, list=22%, signal=41%	AGFG1/TMED2/RFX2/SCFD1/LAPTM4B/RAB20/MYO7A/TBPL1/PRKN/TRAPPC9/TMCC1/TRAPPC6A/RAB38/VPS39/RAB27A/STX6/VPS37A/DNAJC13/VPS8/CHMP4A/SDC4/GOSR2/SDC1/MYO18A/PI4K2A/F2RL3/SNAP29/ANKRD28/DTNBP1/DNM3/PRKCI/PI4K2B/NAPA/GRIK5/LAMTOR1/BLOC1S4/SAR1A/TRAPPC3/WASHC4/AP3D1/VPS25/C2CD5/ZFYVE16/RAB8B/LMAN1/FOLR1/VAMP4/PEF1/GNAI3/SEC23B/SNX3/GOLGA2/TRAPPC2/SEC31A/HOOK3/SNAP23/SNAP47/VPS18/CD34/AP3B1/GORASP1/TRAPPC1…
GO_VIRAL_LIFE_CYCLE	GO_VIRAL_LIFE_CYCLE	GO_VIRAL_LIFE_CYCLE	318	-0.528813	-1.7219	0.0001	0.000631315	0.000301032	7928	tags=49%, list=23%, signal=38%	TRIM62/HAVCR1/TPR/TRIM21/EFNB3/PPID/VAMP8/PRKN/LRSAM1/ILF3/RSAD2/RAB43/ITGAV/CTBP1/XPO1/ITGB1/TRIM5/FCN3/MRC1/VPS37A/KPNB1/SRPK1/NUP188/POM121C/CHMP4A/SRPK2/KPNA3/TRIM15/CD81/NUP155/NOTCH1/YTHDC2/NDC1/IDE/ITGB3/POM121/HSP90AB1/NUP98/TRIM6/GAS6/TRIM25/TRIM35/PI4KA/NUP50/HYAL2/NEDD4L/EPHA2/NUP58/MVB12B/TRIM8/TNIP1/TASOR/DDB1/PCSK5/LARP1/SNX3/CCNK/LAMTOR5/NUCKS1/VPS18/EIF2AK2/FURIN/MAVS/VCP/ZNF502/A…
GO_COENZYME_BINDING	GO_COENZYME_BINDING	GO_COENZYME_BINDING	284	-0.554483	-1.80149	0.00010001	0.000631315	0.000301032	8979	tags=56%, list=26%, signal=42%	FOXRED2/GPT/NOS3/GMDS/DPYD/IDH2/IDH3G/NDUFA9/DUS4L/NOS2/GSR/DHFR/AIFM1/H6PD/PGD/LDHA/THNSL2/PARP1/PAM/P4HA1/MDH1/AOX1/TM7SF2/COQ6/DUS2/CTBP1/SIRT4/DECR1/ACACB/AADAT/QDPR/STEAP4/GLDC/ALDH1A1/KDM1A/OGFOD3/OGDHL/NFS1/MTRR/DAO/ACADS/PCIF1/SIRT2/ALDH1B1/IDH3B/PHGDH/CRYM/FMO1/HLCS/CTH/ACOX2/GPD1L/TYW1/KCNAB1/GPHN/SGPL1/OAT/ACAD10/DHODH/FMO2/IYD/EGLN3/ALAS1/BMT2/MAOB/FMO5/AGXT2/CRYZL1/SORD/LDHD/ACBD4/P4…
GO_EMBRYONIC_ORGAN_MORPHOGENESIS	GO_EMBRYONIC_ORGAN_MORPHOGENESIS	GO_EMBRYONIC_ORGAN_MORPHOGENESIS	284	-0.445449	-1.44724	0.00010001	0.000631315	0.000301032	9965	tags=45%, list=29%, signal=33%	HOXB3/SMO/NIPBL/KDM2B/RBP4/C2CD3/HOXB5/HOXD10/POU4F3/SOD1/FGFR1/MYO3A/DVL2/EIF4A3/ABR/BMP7/HOXB7/SOBP/CHD7/MED12/DSCAML1/RARG/NR4A3/SLC9A3R1/BBS4/HPN/IFT52/ID2/FOXF1/FLVCR1/USH1G/USH1C/MKKS/TMED2/SLC39A3/TULP3/MYO7A/SOX17/BBS5/DLL1/HOXB4/HIF1A/GATA2/LHX1/INSIG2/HOXA4/MYO3B/RDH10/TGFBR1/FUZ/FZD3/PHACTR4/LRIG3/NOTCH1/IFT140/SLC39A1/NDST1/RBPMS2/HOXA5/GRHL2/EDN1/PAX2/NAGLU/LRIG1/HOXB6/EPHA2/BMP4/HOX…
GO_GLIOGENESIS	GO_GLIOGENESIS	GO_GLIOGENESIS	275	-0.446842	-1.45052	0.00010001	0.000631315	0.000301032	9912	tags=48%, list=29%, signal=34%	SLC45A3/EGFR/TTBK1/NCSTN/CCL2/ANXA1/ZNF488/ETV5/GSTP1/IL33/APCDD1/SOD1/MATN2/GPR157/LAMC3/GPR17/KCNJ10/LYN/NDRG1/B4GALT5/P2RY12/IDH2/CERS2/NCMAP/MED12/P2RY1/CX3CR1/LPAR1/ERBB3/ADGRG6/EIF2B1/CDK6/CD9/ID2/NTRK2/CLU/TAL1/DLL1/CDH2/CSPG4/PPP1CC/KLF15/PARD3/CNP/SH3TC2/WASF3/MMP24/ADAM22/TRPC4/NRG1/EIF2B3/MTOR/BIN1/ADGRG1/BOK/SIRT2/PHGDH/NOTCH1/B4GALT6/NRROS/BNIP3/PRKCI/SUN2/HDAC1/NF2/SRGAP2C/RELA/PAX2…
GO_INTRACELLULAR_RECEPTOR_SIGNALING_PATHWAY	GO_INTRACELLULAR_RECEPTOR_SIGNALING_PATHWAY	GO_INTRACELLULAR_RECEPTOR_SIGNALING_PATHWAY	277	-0.546011	-1.77276	0.00010001	0.000631315	0.000301032	8596	tags=52%, list=25%, signal=40%	PDK3/DDX17/CBFB/C1QBP/CREM/RARG/KDM3A/RARA/DAXX/NR4A3/NR5A2/PARP1/RNF125/GPER1/DDRGK1/ESRRA/NR6A1/TADA3/CNOT9/ARNTL/NR4A1/BIRC2/IRAK2/SNW1/VDR/RXRG/FOXP1/RBM14/SAFB/TAF7/DNAAF4/CYP26B1/NEDD4/KMT2D/RWDD1/SFRP1/TRIM15/RXRB/TSPAN6/JAK2/LBH/RXRA/MAP3K7/PPARGC1A/NFKBIA/AHR/CYLD/HDAC1/KANK2/RELA/ALDH1A2/WBP2/TKFC/RNF14/GPAM/TAB1/ESRRG/TCF21/TRIM24/CYP7B1/PRMT2/RNF4/UBA5/XIAP/TIFA/CRY1/PAK1/STAT3/CRKL/N…
GO_NUCLEOSIDE_PHOSPHATE_BIOSYNTHETIC_PROCESS	GO_NUCLEOSIDE_PHOSPHATE_BIOSYNTHETIC_PROCESS	GO_NUCLEOSIDE_PHOSPHATE_BIOSYNTHETIC_PROCESS	275	-0.470507	-1.52735	0.00010001	0.000631315	0.000301032	9276	tags=52%, list=27%, signal=38%	ADCY1/PARP9/PRPS2/MTHFD2L/ENTPD8/ELOVL5/PPCDC/AGPAT4/NOS3/SLC35B2/IDH2/PDK3/GART/MLYCD/PFAS/NOS2/ATP5PF/PAICS/TAMM41/PARP16/ADCY2/MPC2/PARP1/DCAKD/PPCS/ATP5MC3/GUCY1B1/ATP5PD/HAAO/TBPL1/AFMID/RRM1/ACACB/FCSK/DUT/CMPK2/KARS/ADSL/ACSL4/CMPK1/AK6/HDDC2/PPAT/DCK/PDHA1/PDK4/AK2/NMNAT3/PANK2/PDK1/PPARGC1A/SLC26A2/SLC35B3/RRM2B/TYMS/DHODH/GPAT3/ATP5F1B/RFK/ENO1/PRPS1/SLC26A1/UMPS/GUCY1A1/GPAT4/DCTD/ACSS…
GO_TRANSFERASE_ACTIVITY_TRANSFERRING_GLYCOSYL_GROUPS	GO_TRANSFERASE_ACTIVITY_TRANSFERRING_GLYCOSYL_GROUPS	GO_TRANSFERASE_ACTIVITY_TRANSFERRING_GLYCOSYL_GROUPS	277	-0.453989	-1.47399	0.00010001	0.000631315	0.000301032	9639	tags=45%, list=28%, signal=33%	PYGM/PARP14/GALNT14/GALNT6/UGT3A1/XYLT1/CSGALNACT2/GALNT9/GBE1/NDST2/PARP9/RXYLT1/ST6GALNAC1/ST3GAL4/FUT4/UGGT1/GBA/B4GALT5/DPAGT1/B3GALT1/ST6GALNAC2/GALNT1/GALNT16/DPM1/PARP16/B3GNT9/EXT2/PARP1/ALG13/CHSY1/B4GALNT2/GALNT3/ST3GAL2/POFUT1/B4GALT3/PIGP/UGCG/UGGT2/SIRT4/GDPGP1/ST6GALNAC6/FUT3/PIGC/POGLUT1/RPN1/GLT8D1/GBA2/TMTC3/UGT2B7/PPAT/B4GALNT1/B4GALT6/DPY19L3/A4GALT/EXT1/NDST1/ABO/UGT8/STT3A/PI…
GO_CELLULAR_CARBOHYDRATE_METABOLIC_PROCESS	GO_CELLULAR_CARBOHYDRATE_METABOLIC_PROCESS	GO_CELLULAR_CARBOHYDRATE_METABOLIC_PROCESS	259	-0.508251	-1.64827	0.00010002	0.000631315	0.000301032	8773	tags=49%, list=25%, signal=37%	PPP1CA/B4GALT5/TIGAR/IDH2/ENOSF1/SYNJ2/PDK3/MLYCD/P2RY1/PGM1/TREH/GAL3ST3/PGD/B3GNT9/GNPTG/EXT2/OCRL/IRS1/MIDN/GPER1/NTSR1/INPP5B/UGP2/PRKN/PPIP5K2/LCMT1/ACACB/FCSK/PGM2L1/PPP1CC/KHK/GLB1/MTOR/PPP1R2B/DUSP12/GPLD1/PPP1R3G/IMPA1/HDAC4/PPIP5K1/SELENOS/PDK4/GNPTAB/EXT1/NDST1/PDK1/PPARGC1A/MAEA/SOGA1/PGAM1/STBD1/DYRK2/POMK/ITPK1/GANC/RPE/TKFC/MTMR2/INPP1/CSGALNACT1/STK40/PCDH12/HS2ST1/SORD/ZMPSTE24/F…
GO_CELLULAR_RESPONSE_TO_EXTRACELLULAR_STIMULUS	GO_CELLULAR_RESPONSE_TO_EXTRACELLULAR_STIMULUS	GO_CELLULAR_RESPONSE_TO_EXTRACELLULAR_STIMULUS	263	-0.49068	-1.5917	0.00010002	0.000631315	0.000301032	9387	tags=54%, list=27%, signal=40%	AVPR1A/AOC1/FOS/TNRC6A/FES/GSTP1/TP53/SOD1/MYOCD/SIK1B/ATF3/HNRNPL/SESN2/SLC39A5/LYN/GBA/RPTOR/P2RY12/AQP2/SESN3/HSPA5/P2RY1/AIFM1/CDKN1A/NPRL3/XBP1/PPP1R9B/RRAGB/DNM1L/FOXA3/PDXP/WDR59/MIOS/SNW1/ITGA4/VDR/SLC38A2/MTOR/WIPI1/ATG7/GABARAPL1/WIPI2/SFRP1/VCAM1/RIPOR1/FAS/LARS/C12orf66/GCN1/CDKN2B/WRN/PDK4/CASTOR3/DAP/NUAK2/CASR/PIK3R4/GAS6/DCTPP1/ATP2B1/FNIP1/KANK2/SSH1/MAX/EIF2AK3/LAMP2/KIF26A/GABA…
GO_GLYCOSYLATION	GO_GLYCOSYLATION	GO_GLYCOSYLATION	264	-0.507788	-1.64729	0.00010002	0.000631315	0.000301032	9490	tags=51%, list=27%, signal=37%	SLC51B/GALNT6/GALNT9/SLC35C1/RXYLT1/ST6GALNAC1/DOLPP1/ST3GAL4/FUT4/MVD/UGGT1/GBA/MAN1C1/B4GALT5/MAN2A2/EDEM3/DPAGT1/B3GALT1/ST6GALNAC2/GALNT1/GALNT16/DPM1/B3GNT9/EXT2/ALG13/B4GALNT2/GALNT3/ST3GAL2/POFUT1/B4GALT3/MAN1A1/PGM3/UGGT2/MUC15/COG3/ST6GALNAC6/FUT3/POGLUT1/RPN1/ARFGEF1/GBA2/TMTC3/B4GALNT1/B4GALT6/UBE2G2/DPY19L3/A4GALT/SERP1/EXT1/SYVN1/ABO/STT3A/LARGE1/GALNT15/OGA/POMK/FUT11/C1GALT1C1/POGL…
GO_MICROTUBULE_BASED_MOVEMENT	GO_MICROTUBULE_BASED_MOVEMENT	GO_MICROTUBULE_BASED_MOVEMENT	274	-0.507219	-1.64642	0.00010002	0.000631315	0.000301032	7894	tags=49%, list=23%, signal=38%	WDR63/CFAP43/BBS4/IFT52/SPAST/IFT22/MAP2/MKKS/KIF20B/KLC2/CAMSAP3/RSPH4A/IFT81/KIF3C/KIF12/CFAP53/TMEM201/DYNLRB2/HIF1A/KIF6/CFAP206/NDEL1/MAATS1/KPNB1/RASGRP1/DNAAF4/SSX2IP/FLOT2/HYDIN/KIF27/BAG3/IFT80/TTLL1/WDR34/KIF24/PCM1/SPA17/IFT140/IGBP1/DTNBP1/MREG/SUN2/KIFC3/KIF21A/ACTR2/BLOC1S4/AP3M2/KIF26A/AP3D1/WASF1/ARHGAP21/APBA1/LCA5/TEKT2/TTC21B/HSPA8/DNAL4/BICDL1/KIFAP3/TTC26/MAP4/KIF3A/AP3B1/VAM…
GO_POSITIVE_REGULATION_OF_DNA_BINDING_TRANSCRIPTION_FACTOR_ACTIVITY	GO_POSITIVE_REGULATION_OF_DNA_BINDING_TRANSCRIPTION_FACTOR_ACTIVITY	GO_POSITIVE_REGULATION_OF_DNA_BINDING_TRANSCRIPTION_FACTOR_ACTIVITY	260	-0.476609	-1.54581	0.00010002	0.000631315	0.000301032	8439	tags=46%, list=24%, signal=35%	TRIM14/ADGRF1/VEGFA/CX3CR1/IL18R1/TSSK4/TRIM62/CD200/COPS5/TRIM21/DDRGK1/TP53BP1/IRAK4/TRAPPC9/CLU/CFLAR/NPM1/RNF25/TRIM5/IRAK2/TRIM22/TICAM1/IRAK3/KDM1A/FLOT2/EDA2R/RWDD1/CRTC1/TRIM15/HDAC4/GTF2A2/CTH/MTDH/MYD88/JAK2/MAP3K7/MBTPS2/PPARGC1A/PRKCQ/PRKCI/MTPN/TRIM25/FER/RELA/TRIM37/EDN1/CAMK1D/TRIM8/TAF1/TAB1/ARHGEF5/DHX33/SRF/LRRFIP1/STK3/TRIM34/EIF2AK2/PTEN/ROR1/MAVS/STAT3/SMAD3/CD36/AKT1/DDX58/P…
GO_POSITIVE_REGULATION_OF_MAP_KINASE_ACTIVITY	GO_POSITIVE_REGULATION_OF_MAP_KINASE_ACTIVITY	GO_POSITIVE_REGULATION_OF_MAP_KINASE_ACTIVITY	256	-0.471233	-1.52794	0.00010002	0.000631315	0.000301032	6660	tags=36%, list=19%, signal=30%	RASGRP1/NRG1/PDE5A/KARS/MAP2K7/TGFBR1/CD81/MAPKAPK5/IQGAP1/JAK2/MAP3K7/TAOK2/ERCC6/ADRA2B/EDN1/MAP4K5/THBS1/MAPKAPK2/CD24/DUSP19/BMP4/BMP2/PEA15/TAB1/ARHGEF5/DUSP7/MAP2K1/AJUBA/EIF2AK2/TNIK/MAPK14/PDCD10/PRDX2/RAF1/PAK1/MAP3K2/ILK/CRKL/ITGA1/PDGFC/MAP3K5/LRRK2/TGFA/TLR4/PDGFB/PTPN11/MAP3K1/DUSP6/MAP4K3/UBE2N/MAP3K4/TAOK3/MAP2K5/ARRB1/KITLG/FLT1/INSR/RIPK1/MAP3K3/MAPKAPK3/PSEN1/SASH1/TAB3/HACD3/TA…
GO_PROTEIN_DNA_COMPLEX_SUBUNIT_ORGANIZATION	GO_PROTEIN_DNA_COMPLEX_SUBUNIT_ORGANIZATION	GO_PROTEIN_DNA_COMPLEX_SUBUNIT_ORGANIZATION	273	-0.458284	-1.48751	0.00010002	0.000631315	0.000301032	8715	tags=42%, list=25%, signal=32%	MED6/TSPYL5/CETN2/GTF2H5/GTF3C5/CENPQ/GTF2H2/IPO4/DAXX/POGZ/PARP1/ERCC3/SETSIP/H3F3A/RUVBL1/TBPL1/TAF6/PSMC5/HIST1H2BC/NPM1/GTF2H1/PSMC2/TAF7/ARID2/GMNN/TBP/GTF2A2/MIS12/TERF1/CUL4B/RRN3/CENPV/SMARCA5/NAP1L2/GTF3C3/PSMC6/ATF7IP/BDP1/BAZ2A/ANP32B/NAP1L4/SUPT16H/POLR1E/TAF11/TAF1/SENP6/SART3/DDB1/BRD2/RPA2/GTF2H3/GTF2E1/RNF4/TCF4/BRF1/NAA60/ERCC2/HEY2/SMARCC2/H1F0/PAF1/CENPC/MNAT1/UBTF/VPS72/HMGB1/…
GO_REGULATION_OF_CELLULAR_RESPONSE_TO_GROWTH_FACTOR_STIMULUS	GO_REGULATION_OF_CELLULAR_RESPONSE_TO_GROWTH_FACTOR_STIMULUS	GO_REGULATION_OF_CELLULAR_RESPONSE_TO_GROWTH_FACTOR_STIMULUS	262	-0.492426	-1.5973	0.00010002	0.000631315	0.000301032	8338	tags=44%, list=24%, signal=34%	NREP/CCN1/VEGFA/HSPA5/SDCBP/MEN1/BCL9L/TWSG1/STK11/JCAD/NUMA1/SPRY3/CASK/CFLAR/CDKN1C/DLL1/SMURF1/HHEX/HIF1A/CER1/SNW1/ACVRL1/FGF1/LDLRAD4/SMAD7/NEDD4/ADAM17/ZNF423/SOST/SFRP1/CADM4/TGFBR1/FUZ/PRDM16/NOTCH1/CDKN2B/NRROS/SNX6/SNX25/ING2/ITGB3/CNMD/HSP90AB1/RBPMS2/ADAMTSL2/SPRY1/SPART/THBS1/NPNT/WASF1/SEMA6A/BMP4/SPRY4/SMAD6/FOLR1/ENG/TRIM33/FGFR2/VEPH1/TFAP2B/XIAP/SMAD3/ILK/SMURF2/ITGA8/PELO/CYFIP…
GO_REGULATION_OF_TRANSPORTER_ACTIVITY	GO_REGULATION_OF_TRANSPORTER_ACTIVITY	GO_REGULATION_OF_TRANSPORTER_ACTIVITY	260	-0.476171	-1.54439	0.00010002	0.000631315	0.000301032	8011	tags=42%, list=23%, signal=32%	ANK2/ATP1A2/SLC9A3R1/HRC/NTSR1/DMD/GRM5/TRPC6/PLN/ABCB1/KCNE1B/STAC/GRIA4/KCNE3/STIM1/FKBP1A/FXYD3/CACNB2/SCN2B/HSPA2/NIPSNAP2/CASQ2/SHANK3/NEDD4/ATP1B1/RGS9/CLIC2/AKAP9/STIM2/NOS1AP/MYO5A/CALM2/SCN1B/GPD1L/KCNAB1/ATP1B2/PPARGC1A/NLGN1/SHISA9/GRIA2/SCN4B/STIMATE/NEDD4L/KCNRG/STAC2/WNK1/PDE4D/CRHBP/TCAF1/ADRB2/EHD3/MEF2C/PTEN/TESC/JPH4/YWHAH/FMR1/CAPN1/GOPC/DLG1/HECW2/AHNAK/ALG10B/DYSF/FXYD6/LRRC5…
GO_RNA_POLYMERASE_II_SPECIFIC_DNA_BINDING_TRANSCRIPTION_FACTOR_BINDING	GO_RNA_POLYMERASE_II_SPECIFIC_DNA_BINDING_TRANSCRIPTION_FACTOR_BINDING	GO_RNA_POLYMERASE_II_SPECIFIC_DNA_BINDING_TRANSCRIPTION_FACTOR_BINDING	264	-0.565091	-1.83318	0.00010002	0.000631315	0.000301032	8056	tags=58%, list=23%, signal=45%	MED14/PAGR1/MED30/FLT3/RBL1/MED12/RARG/KDM3A/DAXX/BHLHE40/NR4A3/BBS4/PARP1/RBBP8/DDRGK1/MKKS/PPID/TP53BP1/TADA3/TAF6/BBS5/NPM1/DLL1/RNF25/ARNTL/NR4A1/HIF1A/SNW1/DMAP1/VDR/FOXP1/ANXA4/KDM1A/TAF7/DNAAF4/WIPI1/JMJD1C/GABARAPL1/TBP/EXOSC9/GTF2A2/MTDH/RXRA/APEX1/TAF4B/PPARGC1A/NFKBIA/HDAC1/BAZ2A/RELA/ZNHIT3/TAF4/WBP2/TAF11/TBX3/TAF1/RNF14/KLF4/LDB1/SRF/TCF21/TRIM24/TACC2/PRMT2/RNF4/MAPK14/CRY1/STAT3/S…
GO_TRANSFERASE_ACTIVITY_TRANSFERRING_ACYL_GROUPS	GO_TRANSFERASE_ACTIVITY_TRANSFERRING_ACYL_GROUPS	GO_TRANSFERASE_ACTIVITY_TRANSFERRING_ACYL_GROUPS	256	-0.554174	-1.79687	0.00010002	0.000631315	0.000301032	7400	tags=50%, list=21%, signal=39%	TADA3/KAT8/GGT1/ZDHHC23/ACSM3/ELP3/TAF9/ACSM2B/NAA16/HCFC1/MCM3AP/ACSM2A/HGSNAT/PHF20/MBOAT1/GNPAT/TADA2A/ZDHHC17/NAA20/LIPT1/CS/TAF5/ZDHHC7/LIPT2/HMGCS2/GPAT3/ZDHHC3/PIGW/GGT6/TMEM68/GPAT4/ALAS1/NAT1/TAF1/GPAM/ZDHHC4/BRPF1/ZDHHC14/ZCCHC4/AGPAT5/TAF9B/ELOVL1/CERS6/KAT14/NAA60/OSGEPL1/TAF5L/MBOAT2/NMT2/ACAT1/NAA15/GLYAT/OXSM/WDR5/SCP2/EPC1/ZDHHC2/SPTLC2/POLE3/PHF10/PDHX/KANSL1L/AGPAT3/ZDHHC9/NAA50…
GO_CELL_CYCLE_G1_S_PHASE_TRANSITION	GO_CELL_CYCLE_G1_S_PHASE_TRANSITION	GO_CELL_CYCLE_G1_S_PHASE_TRANSITION	252	-0.463741	-1.50311	0.00010003	0.000631315	0.000301032	8735	tags=49%, list=25%, signal=37%	ATP2B4/RPA3/RPTOR/RPL26/RBL1/DHFR/MEN1/CDKN1A/PRIM1/CASP2/CDK6/ID2/BRD7/RBBP8/FBXW7/DDRGK1/UBE2E2/CUL1/BRD4/CNOT11/BTG2/CNOT9/ITGB1/TMEM14B/SUSD2/ADAM17/BTN2A2/TRIM71/ATM/GMNN/RPS6KB1/PPAT/TCIM/CDKN2B/CUL4B/ZPR1/ZNF655/CCND3/PSME1/APEX1/ORC2/TYMS/KANK2/CNOT10/PHF8/FBXO31/MAX/POLA1/TAF1/KLF4/WEE1/CACUL1/CRADD/PLCB1/RPA2/LSM11/RFWD3/MCM3/PRMT2/GSPT1/PTEN/RHOU/ID4/TFDP2/E2F6/CUL2/AKT1/PAF1/MNAT1/CNO…
GO_HEART_MORPHOGENESIS	GO_HEART_MORPHOGENESIS	GO_HEART_MORPHOGENESIS	248	-0.489622	-1.5865	0.00010003	0.000631315	0.000301032	9014	tags=48%, list=26%, signal=35%	CITED2/DLL4/DVL2/NPY5R/NOS3/BMP7/AXIN2/MESP2/CHD7/CCN1/VEGFA/ADGRG6/RARA/MYOM1/BBS4/IFT52/ID2/FOXF1/OBSL1/MKKS/HEY1/TMED2/SOX17/BBS5/DLL1/BMP5/HIF1A/FKBP1A/ACVRL1/SLIT3/NRG1/MTOR/TNNI1/MYOM3/ARID2/SMAD7/NEDD4/GATA5/TGFBR1/NOTCH1/RXRA/TPM1/SPRY1/GRHL2/ALDH1A2/NOTCH2/FOXC1/BMP4/SMAD6/ROBO2/DCHS1/TBX3/CCM2L/FOLR1/ENG/OVOL2/GJA5/BMP2/TGFB2/TAB1/FGFR2/SRF/DSP/ZMPSTE24/MEF2C/ARL13B/SUFU/SMAD3/ILK/CRKL/…
GO_I_KAPPAB_KINASE_NF_KAPPAB_SIGNALING	GO_I_KAPPAB_KINASE_NF_KAPPAB_SIGNALING	GO_I_KAPPAB_KINASE_NF_KAPPAB_SIGNALING	258	-0.515788	-1.67263	0.00010003	0.000631315	0.000301032	8166	tags=49%, list=24%, signal=38%	LPAR1/LITAF/MAPKBP1/TRIM62/CASP10/TBK1/DDRGK1/BRD4/TNFSF10/IRAK4/PRKN/CFLAR/JMJD8/BIRC2/TRIM5/IRAK2/TRIM22/TICAM1/FKBP1A/CXXC5/ZNF675/APOL3/NEK6/GPRC5B/EDA2R/ANGPT1/ZDHHC17/CTH/MTDH/MYD88/GPR89A/TSPAN6/FADD/MAP3K7/TANK/NFKBIA/HDAC1/TRIM25/C18orf32/RELA/OPTN/GJA1/DDX21/NKIRAS2/PPP5C/TRIM8/TNIP1/TAB1/TMED4/NLRP6/AJUBA/LURAP1L/PELI1/ROR1/TIFA/MAVS/CD36/IRAK1BP1/REL/MIER1/AKT1/RIOK3/FYN/TLR4/UBE2N/RO…
GO_MESENCHYME_DEVELOPMENT	GO_MESENCHYME_DEVELOPMENT	GO_MESENCHYME_DEVELOPMENT	267	-0.441244	-1.43158	0.00010003	0.000631315	0.000301032	9656	tags=45%, list=28%, signal=33%	ZFP36L1/RANBP3L/PDGFRB/HEYL/FGFR1/SEMA4F/EDNRA/CITED2/KBTBD8/NOS3/BMP7/AXIN2/CRELD1/DDX17/SEMA4C/ERBB4/SDCBP/ERBB3/BCL9L/TRIM62/HPN/CORO1C/FOXF1/ZEB2/HEY1/BMP5/HIF1A/AMER1/CER1/RFLNB/ACVRL1/POGLUT1/NRG1/CUL7/MTOR/LDLRAD4/SMAD7/NEDD4/GATA5/SFRP1/RDH10/TGFBR1/FUZ/PHACTR4/NOTCH1/HOXA5/SPRY1/EXOC4/EDN1/PAX2/ALDH1A2/PHLDB2/FOXC1/SEMA6A/BMP4/ROBO2/DCHS1/FOLR1/ENG/OVOL2/BMP2/PEF1/TGFB2/SEMA3F/FGFR2/TCF2…
GO_NEGATIVE_REGULATION_OF_CELL_MOTILITY	GO_NEGATIVE_REGULATION_OF_CELL_MOTILITY	GO_NEGATIVE_REGULATION_OF_CELL_MOTILITY	268	-0.490563	-1.59157	0.00010003	0.000631315	0.000301032	9500	tags=54%, list=28%, signal=39%	IL33/THY1/MYOCD/PPARD/FLCN/SVBP/RGN/MCTP1/PTGER4/CITED2/DLL4/ABR/CYGB/IDH2/CERS2/MIA3/SEMG1/ADARB1/ERBB4/VASH1/CX3CR1/SCAI/CXCL12/MAGI2/PTPRR/SLC9A3R1/ARPIN/SEMG2/CORO1C/CD200/PTPRM/CSNK2B/RAP2B/CCDC125/SPINT2/BMP5/SINHCAF/NISCH/ANGPT4/TNN/ACVRL1/DPEP1/NRG1/LDLRAD4/TBXA2R/ARID2/SMAD7/ADGRG1/SFRP1/C5AR2/FUZ/NOTCH1/NRG3/TIE1/TPM1/APEX1/PPARGC1A/PRKG1/TACSTD2/NF2/C5orf30/SRGAP2C/STARD13/THBS1/PHLDB2…
GO_NEGATIVE_REGULATION_OF_TRANSFERASE_ACTIVITY	GO_NEGATIVE_REGULATION_OF_TRANSFERASE_ACTIVITY	GO_NEGATIVE_REGULATION_OF_TRANSFERASE_ACTIVITY	265	-0.504204	-1.63569	0.00010003	0.000631315	0.000301032	8818	tags=50%, list=26%, signal=38%	GBA/BMP7/RPTOR/FABP4/ERRFI1/SH3BP5L/ADARB1/MEN1/CDKN1A/DUSP18/CORO1C/MIDN/STK38/SPRY3/PRKN/PKIG/DUS2/CDKN1C/NPM1/DUSP8/DEPTOR/HHEX/PPP1R1B/IRAK3/WARS/ZFYVE28/DTX3L/UBASH3B/ZNF675/TAF7/RASIP1/SMAD7/USP44/PINX1/SFRP1/FGFR1OP/CDKN2B/SNX6/TERF1/NCK1/POT1/EIF4A2/DTNBP1/NF2/GGNBP2/SPRY1/INKA2/DUSP19/HYAL2/MVP/PP2D1/BMP4/SPRY4/VPS25/IPO7/WNK1/GSKIP/PPM1F/DUSP7/SH3BP5/AIDA/AJUBA/PTEN/PTPRJ/TESC/LRP5/IBTK…
GO_ORGANIC_ACID_CATABOLIC_PROCESS	GO_ORGANIC_ACID_CATABOLIC_PROCESS	GO_ORGANIC_ACID_CATABOLIC_PROCESS	248	-0.596439	-1.93262	0.00010003	0.000631315	0.000301032	8955	tags=59%, list=26%, signal=44%	GPT/FTCD/NOS3/PCBD1/ECI1/ATP2B4/ENOSF1/MLYCD/NOS2/PLA2G15/MCAT/ABHD1/PAH/THNSL2/IRS1/GCSH/HAAO/AFMID/PCCB/AMT/DECR1/ACACB/ADHFE1/AADAT/FAAH/HMGCLL1/AMACR/QDPR/GLDC/CYP26B1/MTOR/RIDA/HGD/MTRR/DAO/BCKDHA/ACADS/PPAT/CRYM/CTH/ACOX2/GLS/HYKK/OAT/HSD17B4/ECHS1/ACAD10/PPM1K/MTHFS/LPIN2/ASPA/AGXT2/ALDH8A1/SORD/ECH1/LDHD/ACOT4/HADH/GOT2/PCK1/MCEE/MMAA/ACAT1/AIG1/AKT1/KYAT1/AASS/SCP2/ABHD2/LIPE/PCK2/ASRGL1…
GO_PEPTIDE_HORMONE_SECRETION	GO_PEPTIDE_HORMONE_SECRETION	GO_PEPTIDE_HORMONE_SECRETION	248	-0.442316	-1.43322	0.00010003	0.000631315	0.000301032	9716	tags=44%, list=28%, signal=32%	ANXA1/CACNA1E/HNF4A/SLC25A6/NR0B2/PPARD/SLC25A5/NNAT/FAM3B/CACNA1D/DOC2B/MAP4K4/FAM3D/CHD7/SLC30A8/GPR27/PFKL/NOS2/AACS/PRKCA/BAIAP3/FKBP1B/MPC2/IRS1/MIDN/GPER1/PRKN/RAPGEF3/PSMD9/ANO1/MYRIP/ARNTL/SIRT4/HNF1A/HIF1A/CAMK2G/ICA1/GPLD1/SFRP1/CACNA2D2/MYO5A/SERP1/EXOC3L1/JAK2/CASR/ITPR2/ITPR1/MCU/KALRN/EDN1/ARL2BP/SLC2A2/CRHBP/RAB8B/CYB5R4/ARHGEF7/TFAP2B/PTPRN2/LRP5/HADH/RAF1/TRPV4/RAP1A/RAB11B/RAB1A…
GO_PHOSPHATASE_ACTIVITY	GO_PHOSPHATASE_ACTIVITY	GO_PHOSPHATASE_ACTIVITY	267	-0.55752	-1.80882	0.00010003	0.000631315	0.000301032	8989	tags=57%, list=26%, signal=42%	PPM1H/RPAP2/PPM1G/PTPMT1/PPP1CA/PTPN5/TIGAR/SYNJ2/PTPDC1/STYX/NT5E/EYA4/ACPP/CYCS/MTMR8/PTPRR/PPM1L/ALPL/NT5C1A/DUSP18/OCRL/PTPRM/NT5C3B/INPP5B/MINPP1/PLPPR1/UBLCP1/DUSP8/PTPRE/PDXP/PRUNE1/CAMK2G/PPP1CC/INPP4B/NUDT16/UBASH3B/PTPN12/CTDNEP1/ACP6/DUSP12/IMPA1/HDDC2/NT5C1B/PIP4P1/PPP3CC/SSH1/PHLPP2/DUSP19/PPP5C/PP2D1/NANP/PTPRD/PPM1K/PPM1F/MTMR2/LPIN2/PPA2/INPP1/SACM1L/PPTC7/TAB1/MTMR14/DUSP7/MTMR1/…
GO_POSITIVE_REGULATION_OF_GROWTH	GO_POSITIVE_REGULATION_OF_GROWTH	GO_POSITIVE_REGULATION_OF_GROWTH	255	-0.475009	-1.53985	0.00010003	0.000631315	0.000301032	8484	tags=45%, list=25%, signal=34%	CXCL16/AGRN/ERBB4/VEGFA/CXCL12/SDCBP/FXN/TFCP2L1/BBS4/HPN/H3F3A/MKKS/DDX39B/PRKN/DLL1/SMURF1/RFTN1/TAF9/ACACB/RNF157/NDEL1/CPNE6/MTOR/WFS1/ADAM17/SFRP1/USP47/FGFR1OP/TGFBR1/RPS6KB1/EXOSC9/NOTCH1/CACNA2D2/CDH4/SERP1/ZPR1/MTPN/EDN1/NEDD4L/PPM1F/GPAM/RPS6KA3/KLHL22/TGFB2/BDNF/SLC25A33/FGFR2/SRF/PSMD10/PLCB1/SHTN1/MEF2C/TAF9B/MAPK14/SLC44A4/PAK1/ILK/HEY2/NCBP1/AKT1/CSNK2A1/MACF1/MEGF8/ZNF639/PIN1/GOL…
GO_POSITIVE_REGULATION_OF_NEURON_PROJECTION_DEVELOPMENT	GO_POSITIVE_REGULATION_OF_NEURON_PROJECTION_DEVELOPMENT	GO_POSITIVE_REGULATION_OF_NEURON_PROJECTION_DEVELOPMENT	268	-0.497661	-1.6146	0.00010003	0.000631315	0.000301032	9050	tags=51%, list=26%, signal=38%	DVL2/UBE2V2/GDI1/LYN/BMP7/STK25/MAP6/SKIL/VEGFA/HSPA5/SS18L1/LPAR1/CXCL12/MAGI2/FKBP1B/CUX1/EEF2K/STK11/NTRK2/ZEB2/OBSL1/DNM1L/SERPINI1/PRKN/CFLAR/LLPH/SMURF1/BMP5/CNTN1/VLDLR/RNF157/NDEL1/CPNE6/KDM1A/CUL7/MTOR/SHANK3/GPRC5B/SCARF1/CRTC1/CDH4/SCN1B/IQGAP1/NCK1/RRN3/ARSB/MOB2/FBXW8/ENC1/CBFA2T2/NLGN1/PRKCI/TMEM106B/NIN/FBXO31/PLXNA2/KALRN/ACTR2/RETREG3/NEDD4L/CAMK1D/PTPRD/ROBO2/BDNF/SNX3/SRF/C21or…
GO_PROTEIN_LOCALIZATION_TO_NUCLEUS	GO_PROTEIN_LOCALIZATION_TO_NUCLEUS	GO_PROTEIN_LOCALIZATION_TO_NUCLEUS	247	-0.514696	-1.66761	0.00010003	0.000631315	0.000301032	10152	tags=59%, list=29%, signal=42%	SP100/PARK7/PIK3R1/SMO/SUPT7L/CCT2/UBR5/RGPD6/RRS1/RAB23/FLCN/PARP9/RPF2/CSE1L/SESN2/RGPD5/MDFIC/BMP7/NXT2/LMNA/FERMT1/CNEP1R1/CABP1/IPO4/SYK/TBRG1/BANP/BBS4/PARP1/TPR/GLIS2/STK11/CCT4/CCT7/ZBTB16/SNUPN/CCT8/PKIG/BARD1/XPO1/HHEX/DMAP1/DTX3L/KPNB1/PRICKLE1/DCLK2/CTDNEP1/NUP188/POM121C/PINX1/BAG3/PIK3R2/KPNA3/TNPO3/NUP155/ANGPT1/IPO9/WRN/DNAJB6/ZPR1/MORC3/POM121/NUP98/SUN2/NF2/RPAIN/EIF2AK3/TAF8/TN…
GO_PROTEIN_POLYMERIZATION	GO_PROTEIN_POLYMERIZATION	GO_PROTEIN_POLYMERIZATION	271	-0.488876	-1.58653	0.00010003	0.000631315	0.000301032	7894	tags=44%, list=23%, signal=34%	ARPIN/MZT1/MAP2/MKKS/NUMA1/VILL/CKAP5/CAMSAP3/DNM1L/PRKN/GRB2/TPPP2/HDGFL3/PRUNE1/CATIP/BAIAP2/NPHS1/NDEL1/WASF3/WHAMM/CASQ2/MTOR/CDC42EP2/MYADM/BIN1/CHMP4A/RHOBTB2/ARFGEF1/ZNF207/PREX1/CDC42EP3/NCK2/AKAP9/NCK1/JAK2/TRIM6/FGF13/TMOD2/MTPN/NIN/FER/WASHC2C/ACTR2/ACTR3B/HSP90AA1/WASF1/ARHGAP6/SCIN/FMN1/CARMIL1/GOLGA2/SPIRE1/BAG4/RICTOR/CAMSAP2/ABITRAM/KANK3/PAK1/RASA1/ARL6/ARPC4/ARHGAP18/MECP2/ARF6/…
GO_REGULATION_OF_PROTEIN_STABILITY	GO_REGULATION_OF_PROTEIN_STABILITY	GO_REGULATION_OF_PROTEIN_STABILITY	271	-0.554911	-1.80083	0.00010003	0.000631315	0.000301032	8692	tags=56%, list=25%, signal=42%	HDAC8/FLOT1/LMNA/ZBED3/TOMM7/HIP1R/AAK1/GPIHBP1/CDKN1A/TBRG1/USP18/ANK2/USP34/CDC37/USP13/XBP1/FBXW7/CCT4/TRIM21/UBE2B/CCT7/TADA3/PRKN/CCT8/CLU/VHL/CTSH/SOX17/TAF9/COG3/FKBPL/NAA16/HCFC1/USP3/FLOT2/SMAD7/WFS1/PINX1/BAG3/ZNF207/ATP1B1/USP47/LSS/CD81/OTUD3/CMTM6/SYVN1/MORC3/ATP1B2/HSP90AB1/CRTAP/PPARGC1A/ID1/USP2/ATF7IP/NF2/PTGES3/LAMP2/HSP90AA1/NEDD4L/ZSWIM7/PRKRA/SH3GLB1/HSPA8/TCP1/TAF1/USP4/BMP2…
GO_RESPONSE_TO_ENDOPLASMIC_RETICULUM_STRESS	GO_RESPONSE_TO_ENDOPLASMIC_RETICULUM_STRESS	GO_RESPONSE_TO_ENDOPLASMIC_RETICULUM_STRESS	269	-0.491328	-1.59405	0.00010003	0.000631315	0.000301032	8224	tags=51%, list=24%, signal=39%	SRPRB/AIFM1/SELENOK/PARP16/USP13/UBXN1/XBP1/COPS5/DDRGK1/PRKN/CLU/OS9/HSPA13/UGGT2/GORASP2/DNAJB2/ATG10/DNAJC18/EDEM1/CUL7/TMUB2/WIPI1/BCL2L11/GOSR2/WFS1/BOK/PIK3R2/TMTC3/NCK2/ATF6B/BCL2L1/UBAC2/CTH/SELENOS/UBE2G2/HDGF/SERP1/SYVN1/NCK1/SVIP/MBTPS2/DNAJC10/PSMC6/ITPR1/ATXN3/TPP1/TRIM25/TLN1/SCAMP5/ATP2A2/EIF2AK3/THBS1/RASGRF2/BFAR/UBXN8/ATP6V0D1/RNFT1/KLHDC3/CREB3L2/SEC31A/SSR1/DNAJB9/UBE2J1/UBA5/…
GO_RESPONSE_TO_INSULIN	GO_RESPONSE_TO_INSULIN	GO_RESPONSE_TO_INSULIN	265	-0.532217	-1.72657	0.00010003	0.000631315	0.000301032	7874	tags=50%, list=23%, signal=39%	IRS1/EEF2K/XBP1/ATP6V0C/EGR1/ESRRA/PLN/TNFSF10/CFLAR/GRB2/PTPRE/PKM/BAIAP2/KLF15/NDEL1/KHK/INSIG2/PHIP/LPL/VWA2/MTOR/GPLD1/PIK3R2/RPS6KB1/PPAT/GNAI2/SELENOS/MYO5A/PDK4/ATP6V0A1/IDE/CCND3/NCK1/ATP6V1G2/PRKCQ/SOGA1/PRKCI/ATP6V0A2/SRSF5/FER/CPEB2/RELA/MAX/HDAC9/SYAP1/SOCS2/C2CD5/ATP6V0D1/ZBTB7B/RAB8B/ATP6V1A/LPIN2/SCAP/GKAP1/SLC25A33/PKLR/NUCKS1/CISH/PTEN/HADH/SLC27A1/CRY1/PAK1/APPL2/GOT2/PCK1/SP1/A…
GO_SIGNAL_TRANSDUCTION_BY_P53_CLASS_MEDIATOR	GO_SIGNAL_TRANSDUCTION_BY_P53_CLASS_MEDIATOR	GO_SIGNAL_TRANSDUCTION_BY_P53_CLASS_MEDIATOR	265	-0.472448	-1.53267	0.00010003	0.000631315	0.000301032	8125	tags=49%, list=24%, signal=38%	CDKN1A/BANP/TOP3A/ZNF385B/CASP2/BRD7/RBBP8/STK11/CSNK2B/NUAK1/YJU2/NOC2L/EEF1E1/CNOT11/PRKN/BTG2/CNOT9/TAF6/PAXIP1/BARD1/AEN/TAF9/PAK1IP1/TAF2/SNW1/EHMT1/FHIT/RFC3/KDM1A/TAF7/ING4/EDA2R/TAF15/BOK/PHF20/SSRP1/ATM/TBP/MAPKAPK5/RFFL/WRN/PRKAB2/RRN3/TMEM109/ING2/TAF4B/TAF5/HDAC1/RRM2B/PLA2R1/CDIP1/CNOT10/DYRK2/TAF4/SUPT16H/MRE11/TAF11/HUS1/TAF1/PSMD10/CRADD/TRIM24/BRPF1/RMI1/RPA2/ZMPSTE24/RAD1/TAF9B/…
GO_STEM_CELL_DIFFERENTIATION	GO_STEM_CELL_DIFFERENTIATION	GO_STEM_CELL_DIFFERENTIATION	248	-0.465229	-1.50747	0.00010003	0.000631315	0.000301032	10028	tags=51%, list=29%, signal=36%	ACE/SMO/EFNB1/TCF12/POU6F2/ESR1/ANXA6/MYOCD/PSMD8/PSMA3/SEMA4F/WNT7A/EDNRA/KBTBD8/PSMC3/BMP7/ZNF281/LTBP3/CBFB/SEMA4C/ERBB4/KDM3A/A2M/CDK6/CORO1C/ZEB2/SOX17/PSMC5/PSMD9/TAL1/PSMD3/PSMB7/CDK13/HOXB4/HIF1A/GATA2/MTF2/PSMC2/PRICKLE1/NRG1/SFRP1/RDH10/PHACTR4/SETD1A/NOTCH1/PSME1/LBH/N4BP2L2/TRIM6/PSMC6/TACSTD2/EDN1/PAX2/ALDH1A2/FOXC1/PSMC1/SEMA6A/BMP4/FOLR1/PSMD12/JARID2/OVOL2/PEF1/TGFB2/LDB1/SEMA3F/P…
GO_TELENCEPHALON_DEVELOPMENT	GO_TELENCEPHALON_DEVELOPMENT	GO_TELENCEPHALON_DEVELOPMENT	248	-0.451025	-1.46144	0.00010003	0.000631315	0.000301032	8733	tags=45%, list=25%, signal=34%	SLITRK5/P2RY12/UNCX/SCN5A/CHD7/ANXA3/GART/NOTCH2NLA/TENT2/ERBB4/LPAR1/CXCL12/RARA/NR4A3/BBS4/CDK6/XAB2/ID2/NTRK2/ZEB2/SLC8A1/MKKS/TRAPPC9/BTG2/CDON/FBXO45/CDH2/HIF1A/TMEM14B/NDEL1/LHX1/SLC38A2/KDM1A/DCLK2/NRG1/EIF2B3/SHANK3/ADGRG1/XRCC1/NRG3/EXT1/BNIP3/KDM6B/FGF13/SUN2/HDAC1/NF2/SRGAP2C/NIN/PHLPP2/BMP4/ROBO2/BMP2/MYH10/SRF/XRN2/SRGAP2/PLCB1/CEP120/RYK/TACC2/EZH1/PTEN/ARL13B/ID4/CRKL/SALL3/SYNE2/L…
GO_CELLULAR_RESPONSE_TO_STEROID_HORMONE_STIMULUS	GO_CELLULAR_RESPONSE_TO_STEROID_HORMONE_STIMULUS	GO_CELLULAR_RESPONSE_TO_STEROID_HORMONE_STIMULUS	251	-0.545057	-1.76638	0.00010004	0.000631315	0.000301032	9888	tags=59%, list=29%, signal=42%	HNF4G/EGFR/NR1H2/ESR1/UBR5/ANXA1/ZFP36L1/GSTP1/HNF4A/NR0B2/PPARD/HEYL/UBE2L3/BMP7/PAGR1/ERRFI1/NR3C1/FLT3/DDX17/CBFB/RARG/AIFM1/KDM3A/RARA/DAXX/NR4A3/PAQR8/ATP1A2/NR5A2/PARP1/CASP9/SSTR2/GPER1/DDRGK1/ESRRA/NR6A1/TADA3/CNOT9/CFLAR/ARNTL/NR4A1/VDR/RXRG/FOXP1/RBM14/SAFB/TAF7/DNAAF4/BCL2L11/NEDD4/EPHX1/KMT2D/RWDD1/SFRP1/RPS6KB1/RXRB/JAK2/LBH/RXRA/PPARGC1A/HDAC1/ATP2B1/KANK2/EDN1/BMP4/WBP2/RNF14/GPAM/…
GO_COENZYME_METABOLIC_PROCESS	GO_COENZYME_METABOLIC_PROCESS	GO_COENZYME_METABOLIC_PROCESS	253	-0.552526	-1.7908	0.00010004	0.000631315	0.000301032	9224	tags=56%, list=27%, signal=41%	MDH1B/MTHFD2L/ME2/ELOVL5/MVD/ACSM5/FTCD/PPCDC/PCBD1/IDH2/PDK3/NT5E/GART/ACOT1/NDUFA9/MLYCD/DHFR/PARP16/LDHA/MPC2/MDH2/DCAKD/PPCS/MDH1/HAAO/AFMID/BST1/COQ6/ACSM3/COQ9/ACACB/BHMT2/ACSM2B/QDPR/ACSM2A/NFS1/MTRR/ACSL4/SLC25A32/FAR1/FMO1/PMVK/PDHA1/PDK4/NMNAT3/GPD1L/COQ4/PANK2/GPHN/HSD17B4/PDK1/THEM4/TYMS/HMGCS2/PCBD2/FMO2/RFK/FAR2/COQ8A/GPAT4/MTHFS/APIP/FOLR1/ACSS1/GPAM/COQ10B/MTHFD1/ACOT4/ELOVL1/ACSL…
GO_DNA_TEMPLATED_TRANSCRIPTION_INITIATION	GO_DNA_TEMPLATED_TRANSCRIPTION_INITIATION	GO_DNA_TEMPLATED_TRANSCRIPTION_INITIATION	246	-0.552176	-1.78894	0.00010004	0.000631315	0.000301032	10046	tags=63%, list=29%, signal=45%	HIST2H4A/BRF2/NRBF2/HNF4G/NR1H2/ESR1/HIST2H4B/HNF4A/TP53/NR0B2/PPARD/HIST1H4H/POLR1C/CAVIN1/PSMC3/MED14/MED6/NR3C1/NOTCH3/MED30/CBFB/GTF2H5/MED12/POLR2K/GTF3C5/GTF2H2/RARG/TAF13/CDKN1A/RARA/NR4A3/NR5A2/ERCC3/MED27/ESRRA/NR6A1/TBPL1/TAF6/PSMC5/PAXIP1/NR4A1/HNF1A/TAF9/GTF2H1/TAF2/SNW1/VDR/PSMC2/RXRG/TAF7/CTNNBIP1/TAF15/TBP/GTF2A2/NOTCH1/RXRB/CDK9/RRN3/RXRA/POLR2D/MED20/MED26/SMARCA5/TAF1A/TAF4B/GTF…
GO_FATTY_ACID_METABOLIC_PROCESS	GO_FATTY_ACID_METABOLIC_PROCESS	GO_FATTY_ACID_METABOLIC_PROCESS	254	-0.546666	-1.77179	0.00010004	0.000631315	0.000301032	8955	tags=50%, list=26%, signal=38%	GSTM2/ELOVL5/CBR1/ECI1/CYGB/PDK3/DAGLA/ACOT1/CREM/MLYCD/PLA2G4A/CES2/MCAT/AACS/NR4A3/IRS1/PAM/LYPLA1/HPGDS/GGT1/FAAH2/SIRT4/DECR1/ACACB/FAAH/AMACR/LPL/PTGES2/MTOR/GSTA1/ACSL4/ACADS/ADIPOR2/GNPAT/PDK4/ACOX2/PANK2/SGPL1/HSD17B4/PDK1/PPARGC1A/ECHS1/THEM4/ACAD10/PTGES3/PTGR1/CYP2J2/GPAT4/LYPLA2/GPAM/ECH1/ACOT4/ELOVL1/ACSL3/HADH/MAPK14/SLC27A1/APPL2/CD36/ACOT2/PDP2/ACAT1/PNPLA8/AKT1/CYP2U1/SCP2/PDP1/P…
GO_HOMEOSTASIS_OF_NUMBER_OF_CELLS	GO_HOMEOSTASIS_OF_NUMBER_OF_CELLS	GO_HOMEOSTASIS_OF_NUMBER_OF_CELLS	246	-0.484603	-1.57001	0.00010004	0.000631315	0.000301032	8818	tags=48%, list=26%, signal=36%	NOS3/ADD1/GPI/FLT3/SKIL/KLF13/VEGFA/SLC11A2/INHA/CDK6/ID2/FLVCR1/TMEM14C/NLE1/SLC39A3/LIPA/TAL1/CDH2/HIF1A/GATA2/PKNOX1/HSPA9/BCL2L11/ADAM17/NOTCH1/RRN3/SENP1/JAK2/JAM3/FADD/MAEA/B2M/CYLD/HOXA5/BAP1/SLC25A38/L3MBTL3/ADGRF5/HOXB6/BMP4/GCNT4/SMAP1/SART3/GPAM/KLF2/LDB1/SRF/MTHFD1/P4HTM/MEF2C/MAPK14/PRDX2/STAT3/ZNF16/ERCC2/AKT1/FAM210B/MERTK/ZBTB7A/RBFOX2/PTPN11/TRIM10/SLC40A1/HMGB1/TMOD3/DNAJA3/ACVR…
GO_LATE_ENDOSOME	GO_LATE_ENDOSOME	GO_LATE_ENDOSOME	244	-0.531759	-1.72262	0.00010004	0.000631315	0.000301032	7480	tags=48%, list=22%, signal=38%	VAMP8/LTV1/YIPF1/CTSH/VPS39/MCOLN3/SFTPD/RAB27A/KCNQ1/VPS37A/VPS26B/ATG9A/CHMP4A/GOSR2/NAPSA/CD300LG/MYO5A/PIP4P1/PIK3R4/MICALL1/ABCA5/MREG/SNX16/LAMTOR1/CDIP1/TMEM106B/VIPAS39/LAMP2/NEDD4L/SPAAR/MVB12B/CLCN4/RAB9A/CRHBP/AP5S1/LAMTOR5/PARM1/VPS33A/VPS18/MAP2K1/VPS29/ASTN2/VAMP7/VTI1B/VPS41/RHOB/RAP1A/LRRK2/RASGEF1B/SPPL2A/CHMP6/CTNS/ARL8A/SCARB2/VPS37B/ARF1/STARD3NL/FYCO1/PIP4P2/RUBCN/LAPTM4A/ECP…
GO_MITOCHONDRIAL_PROTEIN_COMPLEX	GO_MITOCHONDRIAL_PROTEIN_COMPLEX	GO_MITOCHONDRIAL_PROTEIN_COMPLEX	261	-0.495664	-1.60757	0.00010004	0.000631315	0.000301032	7905	tags=44%, list=23%, signal=34%	MRPL2/GRPEL2/UQCRB/ATP5MC3/ATP5PD/MRPL37/MRPL57/MRPL3/AGK/NDUFC2/NDUFAB1/TOMM40L/MRPL43/MALSU1/MRPL4/NDUFA8/TOMM20L/TIMM9/CHCHD3/MFN1/BCKDHA/MRPS5/TIMM23B/DNAJC19/MRPL20/SDHAF4/VDAC1/MRPL48/NDUFB3/PDK1/MCU/MRPS27/ATP5F1B/MRPL42/PNPT1/MRPS10/MRPS7/MRPL16/TIMM17A/COX4I2/NDUFA5/MRPL33/MRPS28/MRPL10/MRPL39/SMDT1/MRPL35/UQCRH/TOMM22/TOMM70/MRPS35/MRPS36/MRPS18C/MTX3/NDUFS4/UQCRC1/UQCRFS1/NDUFA10/MTX2/…
GO_MITOCHONDRIAL_TRANSPORT	GO_MITOCHONDRIAL_TRANSPORT	GO_MITOCHONDRIAL_TRANSPORT	251	-0.540704	-1.75227	0.00010004	0.000631315	0.000301032	7747	tags=51%, list=22%, signal=40%	GRPEL2/FLVCR1/TMEM14C/ATP5MC3/ATP5PD/MIPEP/PRKN/AGK/TOMM40L/SIRT4/ACACB/HUWE1/CNP/LETM1/TOMM20L/TIMM9/BCL2L11/BAG3/BOK/SLC25A32/TIMM23B/TMEM102/DNAJC19/BCL2L1/PRKAB2/SLC25A36/SLC25A15/BNIP3/NAIF1/NPEPPS/THEM4/MCU/PSEN2/PPP3CC/ATP5F1B/FZD9/BAP1/PNPT1/SLC25A38/HSP90AA1/TIMM17A/ATG13/SH3GLB1/YWHAQ/OXA1L/LMAN1/SLC25A33/BNIP3L/SFXN2/SMDT1/BAG4/TOMM22/TOMM70/GDAP1/RHOU/STAT3/TFDP2/SLC25A24/PPP3R1/YWHAH…
GO_ORGANIC_HYDROXY_COMPOUND_BIOSYNTHETIC_PROCESS	GO_ORGANIC_HYDROXY_COMPOUND_BIOSYNTHETIC_PROCESS	GO_ORGANIC_HYDROXY_COMPOUND_BIOSYNTHETIC_PROCESS	253	-0.477798	-1.5486	0.00010004	0.000631315	0.000301032	7753	tags=40%, list=22%, signal=31%	NTSR1/ZEB2/STARD4/TM7SF2/PPIP5K2/BMP5/ACACB/VDR/KPNB1/INSIG2/NFYB/FGF1/AMACR/QDPR/BMP6/NSDHL/ERG28/EPHX1/DAO/IMPA1/LSS/PPIP5K1/PMVK/MYO5A/ACOX2/SC5D/MBTPS2/ABCG1/HSD17B4/HMGCS2/SPHK2/PCBD2/GPAM/BMP2/SCAP/TGFB2/PLCB1/ASAH1/CYP7B1/PLCH1/PCK1/SP1/DHDDS/OSBPL2/FDPS/PLPP6/CTNS/GGPS1/LBR/SCP2/NFYA/ARV1/ASAH2/SPTLC2/CYB5R1/PCK2/PLCD1/CYP39A1/DDC/CYP27A1/PTH1R/ERLIN1/PNPO/ITPKB/NFYC/GOT1/NFKB1/ACLY/NUS1/…
GO_PHOSPHOLIPID_METABOLIC_PROCESS	GO_PHOSPHOLIPID_METABOLIC_PROCESS	GO_PHOSPHOLIPID_METABOLIC_PROCESS	254	-0.526413	-1.70615	0.00010004	0.000631315	0.000301032	8818	tags=51%, list=26%, signal=38%	AGPAT4/PLAAT5/P2RY12/PIK3CG/GDE1/LPGAT1/SYNJ2/FLT3/PIP4K2A/PLCH2/PLA2G4A/PLA2G15/MTMR8/OCRL/IRS1/TTC7A/EFR3B/CETP/INPP5B/PIGP/PLPPR1/EFR3A/PIGC/PLA2G12A/LPL/PLAAT3/SMG1/PIP5K1A/ACP6/CLN8/GPLD1/PIK3R2/IMPA1/SERINC5/PIP5K1C/CD81/MBOAT1/PI4K2A/PIP4P1/PIK3R4/PI4K2B/PIGA/GDPD1/PI4KA/PIGW/SOCS2/CDIPT/MTMR2/KLF4/INPP1/SACM1L/PIGX/PLCB1/MTMR1/AGPAT5/CISH/PTEN/MBOAT2/MECP2/SERINC3/PIK3C2B/PNPLA8/OSBPL10/A…
GO_POSITIVE_REGULATION_OF_PROTEIN_COMPLEX_ASSEMBLY	GO_POSITIVE_REGULATION_OF_PROTEIN_COMPLEX_ASSEMBLY	GO_POSITIVE_REGULATION_OF_PROTEIN_COMPLEX_ASSEMBLY	244	-0.501863	-1.62577	0.00010004	0.000631315	0.000301032	8715	tags=50%, list=25%, signal=38%	P2RY12/WIPF1/RHOBTB1/CLIP1/GTF2H5/HIP1R/SPIDR/VEGFA/GTF2H2/ARPIN/PARP1/ERCC3/SLF1/NUMA1/CLU/PSMC5/TAL1/GRB2/TPPP2/TRABD2B/SLF2/BAIAP2/GTF2H1/NPHS1/WARS/PSMC2/RASIP1/WHAMM/MTOR/CDC42EP2/BIN1/BCL2L11/RHOBTB2/CDC42EP3/ASAP1/ATM/NCK2/AKAP9/IDE/TERF1/CUL4B/NCK1/PAN3/PSMC6/FNIP1/NIN/FER/WASHC2C/ACTR2/ACTR3B/HSP90AA1/WASF1/SH3GLB1/DDB1/SCIN/ARHGEF5/DHX33/FMN1/CARMIL1/SPIRE1/BAG4/RICTOR/RPA2/GTF2H3/AJUBA…
GO_PROTEIN_LOCALIZATION_TO_PLASMA_MEMBRANE	GO_PROTEIN_LOCALIZATION_TO_PLASMA_MEMBRANE	GO_PROTEIN_LOCALIZATION_TO_PLASMA_MEMBRANE	250	-0.542384	-1.75752	0.00010004	0.000631315	0.000301032	7986	tags=51%, list=23%, signal=39%	ANXA13/SLC9A3R1/TTC7A/GPER1/LYPLA1/TMED2/EFR3B/VAMP8/ZDHHC23/STAC/SMURF1/RER1/ITGB1/CDH2/GORASP2/EFR3A/CACNB2/PIP5K1A/FLOT2/MYADM/ATP1B1/RAMP2/CD81/BCL2L1/ARHGEF16/MYO5A/RAB3D/FGF13/GAS6/PRKCI/C16orf70/OPTN/PIGW/PPFIA1/EPB41L3/EPHA2/C2CD5/STAC2/DCHS1/GGA2/RAB8B/AMN/EHD3/BAG4/TESC/ACSL3/TNIK/GORASP1/VAMP7/ARL6/VTI1B/ARF6/AKT1/NSF/MACF1/TMEM88/PRKCZ/RAB8A/PPP2R5A/PRKCH/GOPC/DLG1/CDH1/RAMP3/GOLGA4/R…
GO_REGULATION_OF_ACTIN_FILAMENT_ORGANIZATION	GO_REGULATION_OF_ACTIN_FILAMENT_ORGANIZATION	GO_REGULATION_OF_ACTIN_FILAMENT_ORGANIZATION	253	-0.516318	-1.67345	0.00010004	0.000631315	0.000301032	7556	tags=46%, list=22%, signal=36%	VILL/PRKN/RAPGEF3/GRB2/CIT/PDXP/CD47/BAIAP2/NPHS1/C9orf72/ARHGEF10L/WHAMM/MTOR/CDC42EP2/SHANK3/MYADM/BIN1/SDC4/RHOBTB2/ARFGEF1/SFRP1/PREX1/CDC42EP3/NCK2/TGFBR1/LIMA1/NCK1/TPM1/ID1/TACSTD2/NF2/TMOD2/MTPN/SSH1/FER/WASHC2C/ACTR2/ACTR3B/PHLDB2/PPFIA1/CFL2/WASF1/ARHGAP6/PPM1F/SCIN/ARHGEF5/ARHGEF15/FMN1/CARMIL1/SPIRE1/BAG4/RICTOR/ABITRAM/KANK3/ARHGEF10/PAK1/RASA1/SMAD3/ARPC4/ARHGAP18/ARF6/SSH2/ACTR3/AR…
GO_REGULATION_OF_MYELOID_CELL_DIFFERENTIATION	GO_REGULATION_OF_MYELOID_CELL_DIFFERENTIATION	GO_REGULATION_OF_MYELOID_CELL_DIFFERENTIATION	244	-0.476518	-1.54367	0.00010004	0.000631315	0.000301032	8267	tags=44%, list=24%, signal=34%	RARG/PRKCA/RARA/NR4A3/INHA/CDK6/ID2/FBXW7/DPY30/ZBTB16/H3F3A/ESRRA/TAL1/AGO4/DLL1/TMEM64/HIF1A/GATA2/UBASH3B/ZNF675/FOXP1/MTOR/CA2/HSPA9/CTNNBIP1/KMT2D/SFRP1/SETD1A/SENP1/FADD/PRKCQ/B2M/NFKBIA/HDAC1/HOXA5/MEIS1/THBS1/NOTCH2/AGO3/MEIS2/ZBTB46/SMAP1/LDB1/SCIN/P4HTM/MEF2C/TESC/MAPK14/STAT3/ZNF16/HOXB8/TNRC6C/FAM210B/PAF1/TLR4/JAG1/WDR5/RBFOX2/ACVR1B/WDR61/RBM15/ATP6AP1/GABPA/H3F3B/CDC73/TLR3/ITPKB/R…
GO_RIBONUCLEOPROTEIN_COMPLEX_SUBUNIT_ORGANIZATION	GO_RIBONUCLEOPROTEIN_COMPLEX_SUBUNIT_ORGANIZATION	GO_RIBONUCLEOPROTEIN_COMPLEX_SUBUNIT_ORGANIZATION	249	-0.544542	-1.76443	0.00010004	0.000631315	0.000301032	7646	tags=51%, list=22%, signal=40%	LUC7L2/NLE1/DDX39B/RUVBL1/EIF2D/SNUPN/AGO4/NPM1/TAF9/PTBP2/C9orf72/CLNS1A/SRPK1/NUFIP1/SRPK2/PRMT7/MTIF3/NIP7/RAMAC/EIF2A/MRPL20/ATM/EIF2S3/SNRPD3/POLR2D/PAN3/HSP90AB1/EIF3CL/SRSF10/GEMIN8/EIF3H/CPSF7/PTGES3/MTIF2/DDX23/SRSF5/RSL24D1/ZNHIT3/EIF3M/EIF3L/AGO3/HSP90AA1/MRPS7/CRNKL1/ISY1/TGS1/PIH1D2/SART3/USP4/SRSF1/EDC3/PATL1/ZNHIT6/VCP/ADAR/RBM22/PELO/NCBP1/OGFOD1/GRB7/SCAF11/GEMIN5/GFM2/G3BP1/PRPF…
GO_TRANSCRIPTION_COREPRESSOR_ACTIVITY	GO_TRANSCRIPTION_COREPRESSOR_ACTIVITY	GO_TRANSCRIPTION_COREPRESSOR_ACTIVITY	246	-0.538761	-1.74547	0.00010004	0.000631315	0.000301032	8174	tags=51%, list=24%, signal=39%	SCAI/RARA/DAXX/BHLHE40/TFCP2L1/BRD7/ZNF85/RBBP8/TGIF1/ERF/HEY1/NOC2L/YAF2/CTBP1/PHF12/TRIM22/SNW1/LHX1/DMAP1/JDP2/TLE2/TBL1XR1/CREG1/TLE3/HDAC4/GMNN/CRYM/HDGF/RUNX1T1/APEX1/N4BP2L2/CBFA2T2/MXD4/ATF7IP/HDAC1/SIAH2/CASP8AP2/WTIP/TFEC/JAZF1/HDAC9/MEIS2/SAP18/TLE4/RCOR3/LDB1/SPEN/TDP2/TFAP2B/AJUBA/EZH1/TAF9B/ID4/SUFU/E2F6/NR2F2/MECP2/HEY2/KDM5B/MIER1/NRIP1/NCOR1/ZEB1/ZBTB7A/UBP1/RBFOX2/BCOR/PEX14/ZNF…
GO_TRANSFERASE_COMPLEX_TRANSFERRING_PHOSPHORUS_CONTAINING_GROUPS	GO_TRANSFERASE_COMPLEX_TRANSFERRING_PHOSPHORUS_CONTAINING_GROUPS	GO_TRANSFERASE_COMPLEX_TRANSFERRING_PHOSPHORUS_CONTAINING_GROUPS	253	-0.54883	-1.77882	0.00010004	0.000631315	0.000301032	8424	tags=58%, list=24%, signal=44%	GTF2H5/TENT2/POLR2K/PFKL/GTF2H2/TAF13/CDKN1A/PRIM1/IRS1/CDK6/ERCC3/CCNJ/CCNT2/TCEA1/TADA3/SETD5/TBPL1/TAF6/POLR1D/CDK13/TAF9/GTF2H2C/PKM/GTF2H1/TAF2/SNW1/C9orf72/ACVRL1/PFKP/TAF7/POLD3/PIK3R2/TGFBR1/TBP/GTF2A2/CDK9/PRKAB2/CCND3/POLR2D/PIK3R4/MAP3K7/TAF4B/TAF5/TAF4/PRPS1/POLA1/TAF8/SOCS2/ATG13/RB1CC1/POLR1E/CDK14/POLR3A/TAF11/TAF1/CCNK/POLR2E/GTF2H3/POLR3C/GTF2E1/MCM3/CISH/POLR3F/TAF9B/CDK12/BCCIP…
GO_CELL_CYCLE_ARREST	GO_CELL_CYCLE_ARREST	GO_CELL_CYCLE_ARREST	240	-0.479911	-1.55361	0.00010005	0.000631315	0.000301032	8338	tags=46%, list=24%, signal=35%	VASH1/MAGI2/CDKN1A/TBRG1/INHA/CASP2/CDK6/ID2/GPER1/STRADB/STK11/PPP1R9B/KIF20B/CUL1/RRAGB/CNOT11/BTG2/CNOT9/BARD1/CDKN1C/PA2G4/WHAMM/ING4/MTOR/BIN1/ATM/TGFBR1/NOTCH1/CDKN2B/CDK9/PRKAB2/HMGN5/HSP90AB1/GAS6/LAMTOR1/CNOT10/FZD9/PNPT1/ZBTB49/THBS1/MLF1/NOTCH2/RRAGC/TGFB2/SLC25A33/CCNK/LAMTOR5/CRADD/MAP2K1/TFDP2/SMAD3/ILK/CUL2/RRAGD/APBB2/UHMK1/RRAGA/CDC14C/CNOT8/JMY/CDKN1B/PRKAB1/SLC38A9/ZFHX3/CNOT1/…
GO_MRNA_BINDING	GO_MRNA_BINDING	GO_MRNA_BINDING	242	-0.559186	-1.81076	0.00010005	0.000631315	0.000301032	6937	tags=49%, list=20%, signal=39%	PABPC5/RBM3/FXR1/NCBP2/NUDT16/UNK/HNRNPA2B1/TUT1/RBM26/PCF11/RNF40/RNPS1/LARP6/ZC3H11A/RBM4/CSDC2/ESRP1/SSB/RSL1D1/AQR/RBMS1/CSTF2/SLBP/NUP98/RBPMS2/TYMS/RBM8A/CPEB2/ETF1/MRPS7/EIF4G3/ANGEL2/UTP23/MYH10/DHX33/ACO1/LARP1/SRSF1/EDC3/RBMS3/LINC01783/EEFSEC/HNRNPA3/SLC4A1AP/MECP2/FMR1/ZFP36L2/ELAVL1/HNRNPA1/DDX5/GEMIN5/KHSRP/G3BP1/RBFOX2/HNRNPC/CLUH/RBM15/MBD2/CRYZ/SERBP1/HNRNPR/CELF1/NSRP1/NCL/PABPC…
GO_RESPONSE_TO_TRANSFORMING_GROWTH_FACTOR_BETA	GO_RESPONSE_TO_TRANSFORMING_GROWTH_FACTOR_BETA	GO_RESPONSE_TO_TRANSFORMING_GROWTH_FACTOR_BETA	240	-0.552704	-1.78926	0.00010005	0.000631315	0.000301032	8596	tags=52%, list=25%, signal=39%	FERMT1/ADAM9/SKIL/PDE3A/NREP/ITGB5/HSPA5/CX3CR1/SDCBP/MEN1/BCL9L/TWSG1/PARP1/STK11/CFLAR/CDKN1C/SMURF1/SNW1/PARD3/SMAD9/ACVRL1/CLEC3B/LDLRAD4/SMAD7/ADAM17/SFRP1/TGFBR1/PRDM16/CDKN2B/NRROS/SNX6/SNX25/ING2/MAP3K7/HSP90AB1/PPARGC1A/ID1/ADAMTSL2/SMAD1/EDN1/THBS1/CDH5/STK16/NPNT/HYAL2/SMAD6/FOLR1/ENG/OVOL2/TRIM33/TGFB2/TAB1/FGFR2/VEPH1/FERMT2/MEF2C/PDE2A/FURIN/SMAD3/APPL2/CRKL/SMURF2/ITGA8/ZFP36L2/BAM…
GO_MITOCHONDRIAL_MEMBRANE_PART	GO_MITOCHONDRIAL_MEMBRANE_PART	GO_MITOCHONDRIAL_MEMBRANE_PART	227	-0.479032	-1.54855	0.00010006	0.000631315	0.000301032	9191	tags=48%, list=27%, signal=35%	NDUFV1/BDH1/NDUFB8/DMAC1/LYN/FIS1/TMEM11/COA1/ATP23/TOMM7/NDUFA9/ATP5PF/TAMM41/NDUFB5/MPC2/TMEM177/GRPEL2/UQCRB/ATP5MC3/ATP5PD/AGK/COQ6/NDUFC2/NDUFAB1/TOMM40L/NDUFA8/TOMM20L/CHCHD3/COA3/MFN1/TIMM23B/DNAJC19/SDHAF4/COX7A2L/FUNDC2/NDUFB3/COQ4/BNIP3/MCU/ATP5F1B/COQ8A/TIMM17A/COX4I2/NDUFA5/SARM1/OXA1L/SMDT1/UQCRH/TOMM22/TOMM70/GDAP1/NNT/SURF1/RHOT1/MTX3/NDUFS4/LRRK2/MPC1/MFF/UQCRC1/UQCRFS1/NDUFA10/MT…
GO_PHOSPHATIDYLINOSITOL_BINDING	GO_PHOSPHATIDYLINOSITOL_BINDING	GO_PHOSPHATIDYLINOSITOL_BINDING	239	-0.592048	-1.91655	0.00010006	0.000631315	0.000301032	7567	tags=56%, list=22%, signal=44%	PITPNM1/NUMA1/LAPTM4B/ESYT3/TULP3/BBS5/ZCCHC2/PLEKHA8/PHF12/RS1/CLVS2/AMER1/KCNQ1/NISCH/PARD3/ZFYVE28/DPEP1/WIPI1/MYO1E/TECPR1/WIPI2/MYO10/ASAP1/FZD7/ARFIP2/DENND1B/SNX6/CYTH3/IQGAP1/MAPKAP1/SNX25/ITPR2/ING2/ARAP2/MREG/SNX16/ITPR1/KCNJ1/MARK1/TLN1/WASHC2C/HS1BP3/RPS6KC1/ZFYVE16/SCIN/SNX3/PLCB1/ZFYVE19/WDFY1/COMMD1/ESYT1/AIDA/FERMT2/SGK3/RAB35/SNX7/LANCL2/KRIT1/APPL2/HIP1/EXOC1/PIK3C2B/AKT1/GRB7/S…
GO_PROTEIN_ACYLATION	GO_PROTEIN_ACYLATION	GO_PROTEIN_ACYLATION	239	-0.591623	-1.91517	0.00010006	0.000631315	0.000301032	7776	tags=58%, list=23%, signal=45%	SELENOK/PYGO2/BRD7/MDH2/KANSL1/BEND3/RUVBL1/NOC2L/TADA3/KAT8/SETD5/ZDHHC23/RAPGEF3/PAXIP1/ARNTL/CTBP1/ELP3/TAF9/KLF15/GATA2/DMAP1/NAA16/HCFC1/TAF7/ING4/ABHD17C/PHF20/TADA2A/ZDHHC17/NAA20/FAM161A/BRD1/YEATS4/MAP3K7/HINT2/NAP1L2/PPARGC1A/TAF5/ZDHHC7/ZDHHC3/JADE3/IWS1/WBP2/TAF1/LDB1/ZDHHC4/BRPF1/ZMPSTE24/ZDHHC14/TAF9B/KAT14/NAA60/ATG5/TAF5L/MECP2/TRRAP/PCK1/NMT2/NAA15/WDR5/EPC1/ZDHHC2/ZNF451/POLE3/P…
GO_REGULATION_OF_STRESS_ACTIVATED_PROTEIN_KINASE_SIGNALING_CASCADE	GO_REGULATION_OF_STRESS_ACTIVATED_PROTEIN_KINASE_SIGNALING_CASCADE	GO_REGULATION_OF_STRESS_ACTIVATED_PROTEIN_KINASE_SIGNALING_CASCADE	226	-0.532531	-1.72115	0.00010006	0.000631315	0.000301032	8818	tags=50%, list=26%, signal=38%	MAP4K2/MDFIC/STK25/MAP4K4/SEMA4C/VEGFA/SDCBP/MEN1/SYK/MAP3K21/DAXX/COPS5/ZEB2/EMC10/PRKN/SH3RF3/ARL6IP5/ZNF675/RASGRP1/KLHDC10/KARS/EDA2R/MAP2K7/SFRP1/FZD7/FAS/MID1/IGBP1/GDF6/MAP3K7/TAOK2/DTNBP1/ERCC6/CYLD/FLT4/EDN1/MAP4K5/DUSP19/ANKRD6/RB1CC1/BMP2/TGFB2/ARHGEF5/PLCB1/STK3/ZMPSTE24/MARVELD3/AIDA/MAP2K1/EIF2AK2/TNIK/PDCD10/PAK1/MAP3K2/MAP3K5/AKT1/TRPV4/DUSP3/ZNF622/NCOR1/RELL1/TLR4/DUSP22/DLG1/HM…
GO_REGULATION_OF_TRANSMEMBRANE_RECEPTOR_PROTEIN_SERINE_THREONINE_KINASE_SIGNALING_PATHWAY	GO_REGULATION_OF_TRANSMEMBRANE_RECEPTOR_PROTEIN_SERINE_THREONINE_KINASE_SIGNALING_PATHWAY	GO_REGULATION_OF_TRANSMEMBRANE_RECEPTOR_PROTEIN_SERINE_THREONINE_KINASE_SIGNALING_PATHWAY	225	-0.497438	-1.60764	0.00010006	0.000631315	0.000301032	8338	tags=45%, list=24%, signal=34%	NREP/CCN1/HSPA5/MAGI2/SDCBP/MEN1/BCL9L/TWSG1/INHA/PARP1/STK11/CSNK2B/NUMA1/CDKN1C/SMURF1/BMP5/CER1/SNW1/FKBP1A/ACVRL1/BMP6/GDF7/LDLRAD4/GDF11/SMAD7/ADAM17/ZNF423/SOST/SFRP1/TGFBR1/PRDM16/NOTCH1/CDKN2B/NRROS/SNX6/GDF6/SNX25/ING2/HSP90AB1/RBPMS2/ADAMTSL2/SPART/THBS1/NPNT/BMP4/SMAD6/FOLR1/ENG/OVOL2/BMP2/TRIM33/TGFB2/VEPH1/TFAP2B/XIAP/DACT2/SMAD3/ILK/SMURF2/ITGA8/PELO/BAMBI/ZEB1/ZBTB7A/PBLD/PIN1/ACVR…
GO_RNA_LOCALIZATION	GO_RNA_LOCALIZATION	GO_RNA_LOCALIZATION	226	-0.530337	-1.71405	0.00010006	0.000631315	0.000301032	7769	tags=52%, list=23%, signal=40%	CCT4/CCT7/DDX39B/AGFG1/RUVBL1/CKAP5/SNUPN/LTV1/CCT8/NPM1/DCP2/XPO1/RFTN1/HHEX/CHTOP/PCID2/NCBP2/HNRNPA2B1/TOMM20L/SMG1/NUP188/RBM26/MCM3AP/POM121C/RNPS1/ZC3H11A/ATM/NUP155/SSB/NDC1/TERF1/POLR2D/RFTN2/SLBP/POM121/NUP98/SMG6/SRRM1/RBM8A/SRSF5/PNPT1/ZNHIT3/PARP11/ALKBH5/EXOSC3/NUP50/MVP/FIP1L1/NUP58/IWS1/TCP1/SRSF1/CPSF2/ZNHIT6/HNRNPA3/NMD3/BCCIP/AHCTF1/TNKS/FMR1/NCBP1/NUP43/CASC3/UPF2/HNRNPA1/KHSRP…
GO_HORMONE_MEDIATED_SIGNALING_PATHWAY	GO_HORMONE_MEDIATED_SIGNALING_PATHWAY	GO_HORMONE_MEDIATED_SIGNALING_PATHWAY	232	-0.547359	-1.77022	0.00010007	0.000631315	0.000301032	8153	tags=51%, list=24%, signal=39%	KDM3A/RARA/DAXX/NR4A3/PAQR8/NR5A2/PARP1/SSTR2/GPER1/CSNK2B/DDRGK1/SSTR1/ESRRA/NR6A1/TADA3/CNOT9/ARNTL/NR4A1/VDR/RXRG/FOXP1/RBM14/SAFB/TAF7/DNAAF4/NEDD4/KMT2D/RWDD1/PRLR/SFRP1/ADIPOR2/RXRB/JAK2/LBH/RXRA/PPARGC1A/HDAC1/KANK2/BMP4/WBP2/CRHBP/RNF14/GPAM/ESRRG/TCF21/CYP7B1/PRMT2/RNF4/UBA5/PGRMC2/SLC27A1/CRY1/LANCL2/PAK1/APPL2/NR2F2/YWHAH/NR2C2/NR2F1/NRIP1/NCOR1/DDX5/ZBTB7A/RBFOX2/PTPN11/NR1D2/ABHD2/ST…
GO_LIPID_MODIFICATION	GO_LIPID_MODIFICATION	GO_LIPID_MODIFICATION	232	-0.619443	-2.00335	0.00010007	0.000631315	0.000301032	8778	tags=63%, list=25%, signal=47%	SESN2/GBA/ECI1/CYGB/PIK3CG/SYNJ2/B3GALT1/PIP4K2A/MLYCD/MCAT/MTMR8/NR4A3/OCRL/IRS1/TTC7A/DGKK/B4GALNT2/ST3GAL2/STARD4/EFR3B/INPP5B/AGK/PLPPR1/SIRT4/DECR1/ACACB/EFR3A/AMACR/SMG1/PIP5K1A/MTOR/GBA2/PIK3R2/ACADS/IMPA1/PIP5K1C/ADIPOR2/PI4K2A/B4GALNT1/PDK4/ACOX2/PIP4P1/ABO/ABCG1/HSD17B4/PPARGC1A/ECHS1/DGKB/ACAD10/PI4K2B/LAMTOR1/SPHK2/CYP3A7/PI4KA/SOCS2/MTMR2/INPP1/SACM1L/CERK/MTMR1/ECH1/CISH/DGKH/PTEN/H…
GO_NEGATIVE_REGULATION_OF_CELLULAR_CATABOLIC_PROCESS	GO_NEGATIVE_REGULATION_OF_CELLULAR_CATABOLIC_PROCESS	GO_NEGATIVE_REGULATION_OF_CELLULAR_CATABOLIC_PROCESS	238	-0.552676	-1.78853	0.00010007	0.000631315	0.000301032	6646	tags=47%, list=19%, signal=39%	FAM192A/RASIP1/MTOR/POLDIP2/CHMP4A/ATG7/GPLD1/SIRT2/TIMP4/MCL1/LRIG2/UBAC2/LARS/UBE2G2/MYD88/DAP/SENP1/SVIP/HSP90AB1/HS1BP3/MAPKAPK2/ANGEL2/PHF23/KDM4A/MTMR2/TAF1/RIC1/KLHL22/LARP1/PSMF1/GOLGA2/UBE2J1/PAIP1/MAPK14/FURIN/SUFU/ERLEC1/STAT3/FMR1/HTRA2/AKT1/ELAVL1/RRAGA/CSNK2A1/LRRK2/HNRNPC/TSC1/BECN1/HFE/USP25/LEPR/LRPPRC/USP14/RUBCN/YOD1/ROCK1/FEZ2/CIRBP/OPHN1/PSEN1/SCO1/HNRNPD/TAB3/RYBP/PTK2/SYNCR…
GO_POSITIVE_REGULATION_OF_NUCLEOBASE_CONTAINING_COMPOUND_METABOLIC_PROCESS	GO_POSITIVE_REGULATION_OF_NUCLEOBASE_CONTAINING_COMPOUND_METABOLIC_PROCESS	GO_POSITIVE_REGULATION_OF_NUCLEOBASE_CONTAINING_COMPOUND_METABOLIC_PROCESS	229	-0.506026	-1.6363	0.00010007	0.000631315	0.000301032	9971	tags=57%, list=29%, signal=41%	PIK3R1/EGFR/NSD2/CCT2/STAT6/WDR75/TP53/FUS/PARP9/U2AF2/NBN/CEBPG/UBE2V2/RBM20/SLC39A5/TIGAR/SLX1B/ANXA3/EYA4/SPIDR/PARP1/CCT4/SLF1/BEND3/UBE2B/CCT7/TP53BP1/TCEA1/HEATR1/CCT8/PAXIP1/SHLD3/UTP15/SLF2/SNW1/BABAM2/RBM3/NCBP2/DTX3L/NUDT16/HNRNPA2B1/MAP2K7/HMBOX1/ATM/XRCC1/MAPKAPK5/WRN/ZPR1/POT1/NUP98/SMCHD1/ERCC6/PPARGC1A/PRKCQ/SRSF5/RELA/EXOSC6/ACTR2/KDM4D/APLF/EXOSC3/MRE11/RIOK1/BMP4/WDR43/UNG/TCP1/…
GO_PROTEIN_KINASE_B_SIGNALING	GO_PROTEIN_KINASE_B_SIGNALING	GO_PROTEIN_KINASE_B_SIGNALING	241	-0.460861	-1.49197	0.00010007	0.000631315	0.000301032	8643	tags=41%, list=25%, signal=31%	PIK3CG/TSPYL5/SESN3/C1QBP/ERBB4/CX3CR1/MAGI2/ERBB3/SLC9A3R1/IRS1/GPER1/STK11/NTRK2/GRB2/ITGB1/FGF1/NRG1/MTOR/ARFGEF1/PIK3R2/SIRT2/BTN2A2/TGFBR1/BANK1/RPS6KB1/ANGPT1/PEAR1/OTUD3/MTDH/HSP90AB1/GAS6/THEM4/PHLPP2/PAX2/THBS1/HSP90AA1/HYAL2/EPHA2/BTC/ENG/KLF4/FGFR2/PPP2R5C/BAG4/STK3/RICTOR/PTEN/PTPRJ/HIP1/ILK/PIK3C2B/AKT1/TGFA/MERTK/FYN/PDGFB/PLEKHA1/PTPN11/DLG1/FAM110C/RAMP3/RTN4/SETX/KITLG/FGFR3/INSR…
GO_REGULATION_OF_CELLULAR_PROTEIN_CATABOLIC_PROCESS	GO_REGULATION_OF_CELLULAR_PROTEIN_CATABOLIC_PROCESS	GO_REGULATION_OF_CELLULAR_PROTEIN_CATABOLIC_PROCESS	241	-0.557838	-1.80592	0.00010007	0.000631315	0.000301032	7887	tags=54%, list=23%, signal=42%	UBXN1/FBXW7/DDRGK1/NUB1/LAPTM4B/PRKN/CLU/OS9/PSMC5/RNF144A/SMURF1/TAF9/AMER1/DNAJB2/PSMC2/PRICKLE1/FHIT/FAM192A/DNAAF4/EDEM1/SMAD7/RNF40/TMTC3/SIRT2/CD81/CSNK1A1/UBAC2/ECSCR/UBE2G2/PSME1/SENP1/SVIP/FBXW8/HSP90AB1/PSMC6/ATXN3/RNF144B/HSP90AA1/PSMC1/FBXO22/RNFT1/TAF1/RIC1/RNF14/PSMF1/PSMD10/UBE2J1/COMMD1/PTEN/FURIN/SUFU/ERLEC1/VCP/MSN/FMR1/AKT1/CSNK2A1/LRRK2/UBE2K/HFE/RNF180/MAPK9/USP25/MAGEF1/USP1…
GO_REGULATION_OF_MUSCLE_SYSTEM_PROCESS	GO_REGULATION_OF_MUSCLE_SYSTEM_PROCESS	GO_REGULATION_OF_MUSCLE_SYSTEM_PROCESS	232	-0.460734	-1.49007	0.00010007	0.000631315	0.000301032	8914	tags=45%, list=26%, signal=33%	NOS3/ATP2B4/PIK3CG/ERRFI1/LMNA/SCN5A/ADRA1B/PRKCA/FKBP1B/NR4A3/ANK2/ATP1A2/PARP1/HRC/SSTR2/GPER1/DMD/SLC8A1/DDX39B/PLN/SPX/KCNE3/CAMK2G/KCNQ1/CASQ2/MTOR/TNNI1/PDE5A/TBXA2R/BIN1/SMAD7/GATA5/TACR3/ATP1B1/CLIC2/HDAC4/AKAP9/RPS6KB1/NOS1AP/NOTCH1/CDK9/CALM2/PPP1R12B/TPM1/FGF13/PPARGC1A/PRKG1/ADRA2B/MTPN/ATP2A2/EDN1/ENO1/NPNT/PDE9A/GUCY1A1/TACR1/DOCK4/PDE4D/JARID2/GJA5/KLF4/SRF/DSP/ADRB2/EHD3/PAK1/SMAD…
GO_TRANS_GOLGI_NETWORK	GO_TRANS_GOLGI_NETWORK	GO_TRANS_GOLGI_NETWORK	232	-0.578615	-1.87131	0.00010007	0.000631315	0.000301032	7929	tags=55%, list=23%, signal=43%	OCRL/PAM/MYO1B/GPER1/DPY30/TJAP1/YIPF1/SCAMP4/TRAPPC9/TRAPPC6A/PLEKHA8/CHST7/CBY1/RAB43/RAB38/CLVS2/COG3/TBC1D23/STX6/MMP24/ATG9A/CLTA/WIPI1/BOK/ARFGEF1/MYO18A/ARFIP2/PI4K2A/AP1B1/AP4E1/C17orf75/PI4K2B/ATP11C/PIFO/CLBA1/C16orf70/SCAMP5/ARL5B/OPTN/NUCB1/MARCH9/FAM91A1/RAB9A/AP1S1/GGA2/VAMP4/RIC1/COG5/PCSK5/AP1S2/LLGL1/FURIN/GOLGA1/VAMP7/CA4/ARL1/LRRK2/VPS51/RAB8A/NBEA/ARF1/CDH1/BECN1/DOP1A/GOLGA4/…
GO_ALCOHOL_METABOLIC_PROCESS	GO_ALCOHOL_METABOLIC_PROCESS	GO_ALCOHOL_METABOLIC_PROCESS	222	-0.498072	-1.60911	0.00010008	0.000631315	0.000301032	10066	tags=50%, list=29%, signal=36%	ALDH3B1/DKK3/SMPD1/PLCG2/COQ3/RBP4/PLCD3/DHRS3/NR0B2/PPARD/FGFR1/LDLRAP1/MOGAT1/BCO1/GBA/GK5/GDE1/DEGS2/DPAGT1/PLCH2/LIPC/DPM1/OCRL/CETP/INPP5B/MINPP1/PPIP5K2/BMP5/VLDLR/SLC34A1/INPP4B/ALDH1A1/BMP6/AKR1C1/NSDHL/ERG28/CLN8/GBA2/CLN6/IMPA1/ALDH1B1/RDH10/LIMA1/PPIP5K1/RXRA/MBTPS2/NUDT4/ABCG1/GDPD1/ALDH1A2/ITPK1/ACSS1/BMP2/SCAP/INPP1/PLCB1/SORD/CYP7B1/PTEN/INPP4A/PLCH1/MECP2/GK/ADH6/MIOX/SGPP2/SGPP1/…
GO_BASOLATERAL_PLASMA_MEMBRANE	GO_BASOLATERAL_PLASMA_MEMBRANE	GO_BASOLATERAL_PLASMA_MEMBRANE	214	-0.491906	-1.58792	0.00010008	0.000631315	0.000301032	9451	tags=49%, list=27%, signal=36%	UMOD/SLC14A1/SLC51A/KCNJ10/LDLRAP1/SLC39A5/MAP4K2/ATP2B4/SLC7A8/P2RY12/FLOT1/AQP2/ANK1/ADAM9/ERBB4/P2RY1/GPIHBP1/CD1D/ERBB3/ANK2/SLC29A2/HEPH/CASK/ATP12A/CDH2/SLC2A9/KCNQ1/TRPC4/SLC22A8/FLOT2/CA2/CLDN7/ATP1B1/CD300LG/C5AR2/CD81/SLC22A6/SLC23A2/IDE/CASR/TACSTD2/ATP2B1/SLC26A1/AQP4/ITGA9/FOLR1/CNNM4/SLC4A4/RAB17/DSP/IL6R/MYO1D/CD34/MSN/SHROOM4/EPS15/TGFA/PDGFB/DLG1/SLC40A1/CLDN4/MYO1C/ERBIN/CDH16/L…
GO_CELL_JUNCTION_ASSEMBLY	GO_CELL_JUNCTION_ASSEMBLY	GO_CELL_JUNCTION_ASSEMBLY	237	-0.572184	-1.85142	0.00010008	0.000631315	0.000301032	7053	tags=52%, list=20%, signal=42%	CDH8/ARVCF/PARD3/ACVRL1/WHAMM/PIP5K1A/RAP1B/SDC4/SMAD7/NPHP1/SFRP1/PIP5K1C/RAMP2/GNPAT/PEAK1/MTDH/GJA4/CDH4/LSR/IQGAP1/LAMC1/UGT8/TAOK2/PRKCI/PARD6B/TLN1/GRHL2/THBS1/CDH9/PHLDB2/CDH5/GJA1/ARHGAP6/GPM6B/EPB41L3/EPHA2/PPM1F/VCL/GJA5/LDB1/WDPCP/SRF/FMN1/PARD6G/ARHGEF7/MARVELD3/FERMT2/AJUBA/PTEN/PTPRJ/MPP7/SMAD3/ILK/CDH13/TRPV4/RAP1A/DUSP3/MACF1/ITGA2/PRKCH/DUSP22/HEG1/DLG1/TESK2/CDH1/TSC1/CLASP1/MYO…
GO_CELLULAR_RESPONSE_TO_INORGANIC_SUBSTANCE	GO_CELLULAR_RESPONSE_TO_INORGANIC_SUBSTANCE	GO_CELLULAR_RESPONSE_TO_INORGANIC_SUBSTANCE	213	-0.454677	-1.46752	0.00010008	0.000631315	0.000301032	9383	tags=46%, list=27%, signal=34%	SOD1/FUS/ADCY1/GLRA2/EIF4A3/ATP13A2/ADD1/TIGAR/FABP4/AQP2/SCN5A/SPIDR/HSPA5/AIFM1/DAXX/CPNE8/PARP1/EEF2K/ID2/GUCY1B1/PRKN/CFLAR/FOSB/OGG1/CPNE2/HVCN1/SLC34A1/XRCC4/BMP6/CPNE6/DPEP1/GPLD1/SLC30A10/IQGAP1/BNIP3/MTR/PPARGC1A/NLGN1/B2M/EIF2AK3/EDN1/WNK1/CACYBP/CRHBP/MEF2C/LIG4/SLC25A24/SYT11/ADGRV1/FMR1/AKT1/LRRK2/SLC40A1/CDKN1B/CDH1/BECN1/HFE/MAPK9/EIF2S1/GSN/FOXO1/ITPKB/NFE2L2/SLC41A1/SYT9/CARF/ATP…
GO_CELLULAR_RESPONSE_TO_OXYGEN_LEVELS	GO_CELLULAR_RESPONSE_TO_OXYGEN_LEVELS	GO_CELLULAR_RESPONSE_TO_OXYGEN_LEVELS	222	-0.479872	-1.55031	0.00010008	0.000631315	0.000301032	9387	tags=48%, list=27%, signal=35%	PSMD8/PPARD/PSMA3/CITED2/SLC2A4/PSMC3/BMP7/NDRG1/TIGAR/LMNA/PDK3/VEGFA/LPAR1/AIFM1/EEF2K/SLC8A1/EGR1/TRPC6/DNM1L/VHL/PSMC5/PSMD9/CFLAR/PSMD3/PSMB7/SIRT4/HIF1A/ANGPT4/PSMC2/MTOR/ATG7/SFRP1/SIRT2/FAS/NOTCH1/PSME1/CASR/BNIP3/PDK1/PPARGC1A/NPEPPS/PSMC6/PGK1/ATP6V0A2/CPEB2/EDN1/ENO1/PSMC1/COX4I2/ATP6V0D1/EGLN3/ATP6V1A/PSMD12/PSMF1/PSMD10/BNIP3L/PSMD6/AJUBA/CD34/PTEN/CUL2/PCK1/AKT1/CBL/TSC1/LIMD1/ATP6A…
GO_DENDRITE_DEVELOPMENT	GO_DENDRITE_DEVELOPMENT	GO_DENDRITE_DEVELOPMENT	221	-0.560483	-1.8106	0.00010008	0.000631315	0.000301032	8204	tags=55%, list=24%, signal=42%	SS18L1/LPAR1/CUX1/RTN4IP1/BBS4/EEF2K/ADGRB3/PAK4/FSTL4/STK11/MAP2/OBSL1/TRPC6/DNM1L/LLPH/ITGB1/BMP5/VLDLR/CUL7/MTOR/SHANK3/NEDD4/SCARF1/ACSL4/MCF2/CRTC1/PREX1/NSMF/ASAP1/NCK2/PDLIM5/SIPA1L1/IQGAP1/FBXW8/TAOK2/DTNBP1/DNM3/ID1/NLGN1/PRKG1/MARK1/SRGAP2C/TMEM106B/FBXO31/KALRN/ACTR2/NEDD4L/CAMK1D/PTPRD/SARM1/DCDC2/SRGAP2/RAB17/C21orf91/CAMSAP2/ABITRAM/MEF2C/PTEN/TNIK/GORASP1/VAMP7/ILK/CRKL/MECP2/ARF6/…
GO_DEVELOPMENTAL_GROWTH_INVOLVED_IN_MORPHOGENESIS	GO_DEVELOPMENTAL_GROWTH_INVOLVED_IN_MORPHOGENESIS	GO_DEVELOPMENTAL_GROWTH_INVOLVED_IN_MORPHOGENESIS	228	-0.495317	-1.6013	0.00010008	0.000631315	0.000301032	8366	tags=45%, list=24%, signal=34%	MED12/VEGFA/CXCL12/RARG/MAGI2/BIN3/FSTL4/STK11/MAP2/ZEB2/PRKN/LLPH/SMURF1/ITGB1/RNF157/NDEL1/C9orf72/ITGA4/LHX1/FGF1/CPNE6/SLIT3/SFRP1/RDH10/NOTCH1/CDH4/IQGAP1/ALCAM/ULK2/HSP90AB1/FGF13/NIN/SPRY1/WDR36/SPART/HSP90AA1/WASF1/SEMA6A/NEDD4L/BMP4/VCL/BDNF/SEMA3F/FGFR2/SRF/FMN1/RYK/SHTN1/SEMA3D/PAK1/ILK/KDM5B/SPG11/CYFIP2/MACF1/PRKCZ/MEGF8/USP9X/DPYSL2/RAPH1/SEMA6D/GOLGA4/NRP1/RTN4/PPP3CB/SEMA4D/S1PR1/…
GO_EXTRINSIC_APOPTOTIC_SIGNALING_PATHWAY	GO_EXTRINSIC_APOPTOTIC_SIGNALING_PATHWAY	GO_EXTRINSIC_APOPTOTIC_SIGNALING_PATHWAY	220	-0.511216	-1.65163	0.00010008	0.000631315	0.000301032	9182	tags=52%, list=27%, signal=39%	IL33/FGFR1/ATF3/BLOC1S2/TRADD/DEDD2/NOS3/PPP1CA/LMNA/MAL/MADD/EYA4/SKIL/ERBB3/DAXX/CASP2/CASP9/GPER1/STRADB/TNFSF10/DDX47/CFLAR/UNC5B/DEPTOR/ITGAV/BMP5/BEX3/DIABLO/PHIP/BCL2L11/BAG3/BOK/SFRP1/TNFRSF10C/TGFBR1/MCL1/BCL2L1/RPS6KB1/FAS/RFFL/PELI3/JAK2/FADD/CYLD/RELA/SIAH2/CASP8AP2/THBS1/GCLM/GABARAP/HYAL2/DELE1/BMP4/RB1CC1/TGFB2/PEA15/CRADD/TNFRSF10A/STK3/IL6R/SGK3/PTEN/PRDX2/RAF1/SMAD3/HTRA2/AKT1/D…
GO_GLYCEROLIPID_METABOLIC_PROCESS	GO_GLYCEROLIPID_METABOLIC_PROCESS	GO_GLYCEROLIPID_METABOLIC_PROCESS	224	-0.534099	-1.72567	0.00010008	0.000631315	0.000301032	8773	tags=51%, list=25%, signal=39%	PLAAT5/PIK3CG/LPGAT1/SYNJ2/PIP4K2A/PLCH2/PLA2G4A/PLA2G15/ABHD16A/MTMR8/OCRL/TTC7A/DGKK/EFR3B/CETP/INPP5B/PIGP/EFR3A/INSIG2/PIGC/PLA2G12A/LPL/PLAAT3/SMG1/PIP5K1A/ACP6/TBL1XR1/GPLD1/PIK3R2/IMPA1/SERINC5/PIP5K1C/MBOAT1/PI4K2A/PIP4P1/PANK2/DGKB/PI4K2B/PIGA/PI4KA/PIGW/SOCS2/CDIPT/GPAT4/MTMR2/INPP1/SACM1L/PIGX/PLCB1/MTMR1/SLC22A4/AGPAT5/CISH/DGKH/PTEN/MBOAT2/MECP2/SERINC3/G6PC/PIK3C2B/GK/PNPLA8/OSBPL10…
GO_NEGATIVE_REGULATION_OF_APOPTOTIC_SIGNALING_PATHWAY	GO_NEGATIVE_REGULATION_OF_APOPTOTIC_SIGNALING_PATHWAY	GO_NEGATIVE_REGULATION_OF_APOPTOTIC_SIGNALING_PATHWAY	220	-0.50634	-1.63588	0.00010008	0.000631315	0.000301032	7752	tags=45%, list=22%, signal=35%	STRADB/NLE1/NOC2L/TNFSF10/PRKN/CLU/CFLAR/UNC5B/ITGAV/BMP5/TAF9/HIF1A/PHIP/KDM1A/WFS1/BOK/USP47/TGFBR1/MCL1/BCL2L1/RPS6KB1/FAS/GNAI2/CTH/SELENOS/RFFL/PELI3/SYVN1/RRN3/FADD/ING2/HDAC1/RRM2B/TRAP1/FZD9/RELA/SIAH2/THBS1/ENO1/GCLM/BMP4/RB1CC1/PEA15/GNAI3/PSMD10/TNFRSF10A/SGK3/TAF9B/PRDX2/RAF1/HTRA2/AKT1/CSNK2A1/LRRK2/FYN/CREB3/ACVR1/VDAC2/ASAH2/NRP1/BIRC6/HIGD1A/MAP2K5/TMEM14A/PSME3/NFE2L2/RIPK1/PSEN1…
GO_NEGATIVE_REGULATION_OF_KINASE_ACTIVITY	GO_NEGATIVE_REGULATION_OF_KINASE_ACTIVITY	GO_NEGATIVE_REGULATION_OF_KINASE_ACTIVITY	237	-0.520382	-1.68381	0.00010008	0.000631315	0.000301032	8818	tags=52%, list=26%, signal=39%	GBA/BMP7/RPTOR/FABP4/ERRFI1/SH3BP5L/ADARB1/MEN1/CDKN1A/DUSP18/CORO1C/MIDN/STK38/SPRY3/PRKN/PKIG/DUS2/CDKN1C/NPM1/DUSP8/DEPTOR/HHEX/PPP1R1B/IRAK3/WARS/ZFYVE28/UBASH3B/ZNF675/TAF7/RASIP1/SFRP1/FGFR1OP/CDKN2B/SNX6/NCK1/DTNBP1/NF2/GGNBP2/SPRY1/INKA2/DUSP19/HYAL2/MVP/PP2D1/BMP4/SPRY4/VPS25/IPO7/WNK1/GSKIP/PPM1F/DUSP7/SH3BP5/AIDA/AJUBA/PTEN/PTPRJ/TESC/LRP5/IBTK/ILK/ADAR/NR2F2/AKT1/DUSP3/SPRED1/PPP2R5A/…
GO_NEGATIVE_REGULATION_OF_NEURON_DIFFERENTIATION	GO_NEGATIVE_REGULATION_OF_NEURON_DIFFERENTIATION	GO_NEGATIVE_REGULATION_OF_NEURON_DIFFERENTIATION	220	-0.456425	-1.47461	0.00010008	0.000631315	0.000301032	6256	tags=34%, list=18%, signal=28%	ASAP1/LRIG2/NOTCH1/ULK2/FGF13/CBFA2T2/DNM3/ID1/NLGN1/B2M/SRGAP2C/MEIS1/SPART/SEMA6A/PRAG1/SEMA3F/CNTN4/RYK/PTEN/ID4/SEMA3D/GORASP1/NEPRO/ADCY6/ARF6/YWHAH/TRPV4/NR2F1/LRRK2/JAG1/EFNB2/NGFR/TSC1/SEMA6D/NRP1/RTN4/SEMA4D/RAB29/PPP3CA/DIXDC1/SEMA3G/ITM2C/HMG20A/GSK3B/FOXO3/PSEN1/SOX9/PTK2/HDAC2/INPP5F/KREMEN1/PAFAH1B1/SEMA5A/RNF6/MED1/MIB1/THRB/CTDSP1/EIF4ENIF1/PTPN9/EDNRB/DDX6/REST/EIF4E/BAG5/PTPRG/R…
GO_NEURON_APOPTOTIC_PROCESS	GO_NEURON_APOPTOTIC_PROCESS	GO_NEURON_APOPTOTIC_PROCESS	233	-0.456037	-1.47506	0.00010008	0.000631315	0.000301032	8769	tags=45%, list=25%, signal=34%	GPI/UBE2M/SIGMAR1/ADARB1/HSPA5/CX3CR1/AIFM1/ERBB3/NR4A3/PARP1/CASP2/CASP9/FBXW7/NTRK2/CHL1/FOXQ1/PRKN/BTG2/UNC5B/CIT/OXR1/HIF1A/DIABLO/SRPK2/BCL2L11/WFS1/BOK/SLC30A10/NSMF/HDAC4/ATM/MCL1/BCL2L1/ANGPT1/SNX6/ZPR1/JAK2/FADD/BNIP3/PPARGC1A/STAMBP/PRKCI/GRIK5/FZD9/MAX/GCLM/EGLN3/ALKBH1/DNAJC5/TGFB2/BDNF/NES/TFAP2B/MEF2C/LIG4/RETREG1/RASA1/ILK/MECP2/ITGA1/TNFRSF21/ARMCX5-GPRASP2/FYN/TRIM2/NGFR/PIN1/SIA…
GO_POSITIVE_REGULATION_OF_CYTOSKELETON_ORGANIZATION	GO_POSITIVE_REGULATION_OF_CYTOSKELETON_ORGANIZATION	GO_POSITIVE_REGULATION_OF_CYTOSKELETON_ORGANIZATION	221	-0.507452	-1.63929	0.00010008	0.000631315	0.000301032	7285	tags=43%, list=21%, signal=34%	MYLK3/GRB2/PDXP/CD47/BAIAP2/NPHS1/ARHGEF10L/WHAMM/MTOR/CDC42EP2/BIN1/SDC4/RHOBTB2/SFRP1/CDC42EP3/NCK2/TGFBR1/AKAP9/NCK1/TPM1/ID1/NF2/NIN/FER/WASHC2C/ACTR2/EDN1/ACTR3B/CFL2/WASF1/PPM1F/SCIN/ARHGEF5/NES/ARHGEF15/FMN1/CARMIL1/SPIRE1/BAG4/CEP120/RICTOR/ARHGEF10/PAK1/SMAD3/ARPC4/MECP2/ARF6/MAPRE1/ACTR3/TRPV4/NSFL1C/FCHSD2/JMY/DLG1/CDKN1B/ARF1/TSC1/CLASP1/MYO1C/NRP1/CDC42EP4/GSN/WDR1/VIL1/IQGAP2/ABL1/R…
GO_POSITIVE_REGULATION_OF_PROTEIN_CATABOLIC_PROCESS	GO_POSITIVE_REGULATION_OF_PROTEIN_CATABOLIC_PROCESS	GO_POSITIVE_REGULATION_OF_PROTEIN_CATABOLIC_PROCESS	213	-0.540464	-1.74441	0.00010008	0.000631315	0.000301032	7943	tags=52%, list=23%, signal=40%	USP13/FBXW7/DDRGK1/NUB1/PRKN/CLU/SOX17/PSMC5/BARD1/RNF144A/SMURF1/AMER1/ASB9/DNAJB2/PSMC2/PRICKLE1/EDEM1/SMAD7/NEDD4/ATG7/GPLD1/RNF40/TMTC3/SIRT2/CD81/CSNK1A1/ECSCR/IDE/CUL4B/FBXW8/PSMC6/ATXN3/RNF144B/HSP90AA1/PSMC1/NEDD4L/FBXO22/FZR1/RNFT1/TAF1/RNF14/DDB1/PSMD10/PTEN/FURIN/VCP/SMURF2/STX5/MSN/FMR1/AKT1/NSF/CSNK2A1/LRRK2/CDKN1B/HECW2/RNF180/MAPK9/MAGEF1/ARIH2/FAF1/UBQLN2/TRIB2/AREL1/FOXO1/DAB2/NF…
GO_PROTEIN_AUTOPHOSPHORYLATION	GO_PROTEIN_AUTOPHOSPHORYLATION	GO_PROTEIN_AUTOPHOSPHORYLATION	233	-0.494077	-1.59811	0.00010008	0.000631315	0.000301032	9857	tags=52%, list=29%, signal=38%	CAMKK2/WNK3/FES/CLK3/PDGFRB/THY1/FGFR1/PDGFA/MYO3A/NBN/BMX/ATP13A2/LYN/STK25/ERRFI1/FLT3/ERBB4/AAK1/VEGFA/DAPK2/SYK/MAP3K21/EEF2K/STK11/NTRK2/RAP2B/GRK5/VRK2/IRAK3/SMG1/MTOR/NEK6/MOB1B/ATM/MAPKAPK5/PEAK1/EIF2AK1/CALM2/IQGAP1/JAK2/ULK2/TAOK2/FLT4/FER/EIF2AK3/MAPKAPK2/TEC/MRE11/STK16/MVP/WNK1/ENG/TAF1/FGFR2/TRIM24/PPP2R5C/TRPM7/EIF2AK2/TNIK/CDK12/PAK1/PDGFC/AKT1/UHMK1/EPHB4/PPP2R5D/LRRK2/FYN/PPP2R5…
GO_REGULATION_OF_EPITHELIAL_CELL_MIGRATION	GO_REGULATION_OF_EPITHELIAL_CELL_MIGRATION	GO_REGULATION_OF_EPITHELIAL_CELL_MIGRATION	213	-0.562748	-1.81634	0.00010008	0.000631315	0.000301032	9131	tags=58%, list=26%, signal=43%	WNT7A/ADGRA2/DLL4/NOS3/RHOJ/GPI/BCAR1/MAP4K4/ANXA3/ADAM9/VASH1/VEGFA/PRKCA/PTPRR/ENPP2/CORO1C/PTPRM/FBXW7/MAP2K3/CSNK2B/JCAD/EMC10/CTSH/HIF1A/GATA2/ANGPT4/ACVRL1/FGF1/FOXP1/MTOR/TBXA2R/ADAM17/GPLD1/ATOH8/ANGPT1/NOTCH1/ARSB/ITGB3/TACSTD2/FLT4/ATP5F1B/STARD13/EDN1/THBS1/HDAC9/EPHA2/BMP4/RAB25/PPM1F/KLF4/TGFB2/MAPRE2/MARVELD3/MEF2C/PTEN/PDCD10/KRIT1/NR2F2/MECP2/ARF6/SP1/RHOB/AKT1/AAMP/MACF1/ITGA2/SP…
GO_REGULATION_OF_PROTEIN_BINDING	GO_REGULATION_OF_PROTEIN_BINDING	GO_REGULATION_OF_PROTEIN_BINDING	213	-0.517809	-1.67129	0.00010008	0.000631315	0.000301032	7058	tags=45%, list=20%, signal=36%	TICAM1/FKBP1A/ITGA4/DNAJB2/DTX3L/UBASH3B/KDM1A/FAM192A/NRG1/CTNNBIP1/PRMT7/HDAC4/TGFBR1/ANGPT1/DISC1/DTNBP1/ID1/B2M/CYLD/SYAP1/CCPG1/BMP4/CCM2L/TAF1/BMP2/LDOC1/BDNF/NES/GOLGA2/ADRB2/ARHGEF7/STK3/AIDA/MEF2C/RIPOR2/NMD3/CD36/MAPRE1/AKT1/LRRK2/BAMBI/AMFR/PDGFB/BTBD1/GNL3L/SPON1/PIN1/PEX14/HFE/NRP1/EIF2S1/ROCK1/PPP2CB/ARRB1/ABL1/DAB2/GTF2F1/GAS8/TTBK2/GSK3B/PSEN1/USP33/PRKACA/STPG1/HIPK2/ADNP/TMBIM6/…
GO_REGULATION_OF_RAS_PROTEIN_SIGNAL_TRANSDUCTION	GO_REGULATION_OF_RAS_PROTEIN_SIGNAL_TRANSDUCTION	GO_REGULATION_OF_RAS_PROTEIN_SIGNAL_TRANSDUCTION	233	-0.514711	-1.66485	0.00010008	0.000631315	0.000301032	8897	tags=51%, list=26%, signal=38%	ABR/ARHGEF11/LYN/TIAM2/NET1/FLOT1/MAP4K4/MADD/SCAI/LPAR1/DENND1A/ARHGEF40/CYTH1/RASA2/ARHGEF17/SPRY3/CCDC125/GRB2/IQSEC3/ITGB1/GPR20/ARHGEF38/RASGRP1/SSX2IP/RASIP1/ARHGEF10L/NRG1/ADGRG1/ARFGEF1/MCF2/PREX1/CADM4/PLEKHG3/ARHGEF16/NOTCH1/F2RL3/RALGPS1/CYTH3/JAK2/MAPKAP1/STAMBP/KANK2/SPRY1/FGD4/KALRN/RASGRF2/NOTCH2/GPR4/SPRY4/RALGPS2/PRAG1/TGFB2/ARHGEF5/ARHGEF15/MAPRE2/ARHGEF7/RIPOR2/ARHGEF10/RAF1/RA…
GO_REGULATION_OF_RNA_METABOLIC_PROCESS	GO_REGULATION_OF_RNA_METABOLIC_PROCESS	GO_REGULATION_OF_RNA_METABOLIC_PROCESS	221	-0.567552	-1.83343	0.00010008	0.000631315	0.000301032	7489	tags=52%, list=22%, signal=41%	TCEA1/HEATR1/BARD1/NPM1/UTP15/CDK11B/PTBP2/SNW1/RBM3/NCBP2/NUDT16/SRPK1/HNRNPA2B1/SAFB/NELFE/MBNL1/NOVA2/SRPK2/RNF40/RNPS1/RBM4/ESRP1/CDK9/ZPR1/NUP98/SRSF10/CPSF7/RBM8A/ZNF326/SRSF5/RELA/MBNL3/RIOK1/SAP18/BMP4/IWS1/WDR43/PTBP1/SART3/SRSF1/KHDRBS3/ZMPSTE24/SLTM/MAP2K1/CDK12/MYCN/RASA1/RBM22/FMR1/NCBP1/NCOR1/HNRNPA1/DDX5/PAF1/ZBTB7A/KHSRP/RBFOX2/ABCE1/AHNAK/RBM15/CCNT1/CDC73/DYRK1A/SETX/SHQ1/CELF1/…
GO_REGULATION_OF_SYMBIOSIS_ENCOMPASSING_MUTUALISM_THROUGH_PARASITISM	GO_REGULATION_OF_SYMBIOSIS_ENCOMPASSING_MUTUALISM_THROUGH_PARASITISM	GO_REGULATION_OF_SYMBIOSIS_ENCOMPASSING_MUTUALISM_THROUGH_PARASITISM	223	-0.473781	-1.53078	0.00010008	0.000631315	0.000301032	8368	tags=47%, list=24%, signal=36%	TRIM14/ADARB1/POLR2K/NR5A2/TRIM62/HPN/CHD1/TRIM21/CTSG/PPID/NELFCD/PRKN/ILF3/RSAD2/ITGAV/TRIM5/SFTPD/FCN3/SNW1/SRPK1/NELFE/SRPK2/BCL2L11/TRIM15/FUCA2/NOTCH1/YTHDC2/CDK9/POLR2D/TRIM6/HDAC1/TRIM25/TRIM35/TRIM8/TAF11/TNIP1/TASOR/DDB1/LARP1/SNX3/CCNK/SUPT4H1/NUCKS1/POLR2E/EIF2AK2/MAVS/ZNF502/CD36/ADAR/SP1/FMR1/FBXL2/DDX5/ZC3HAV1/TRIM10/VPS37B/ZNF639/MPHOSPH8/STAU1/GSN/VAPB/CHMP2B/CCNT1/CNOT7/GTF2F1/P…
GO_RESPONSE_TO_CARBOHYDRATE	GO_RESPONSE_TO_CARBOHYDRATE	GO_RESPONSE_TO_CARBOHYDRATE	224	-0.462417	-1.49407	0.00010008	0.000631315	0.000301032	8509	tags=44%, list=25%, signal=33%	MAP4K4/SLC30A8/GPR27/NDUFA9/TWNK/PFKL/AACS/MEN1/BAIAP3/FKBP1B/EIF2B1/LDHA/MPC2/GPER1/XBP1/SLC8A1/EGR1/CMA1/ANO1/HIF1A/KHK/LPL/EIF2B3/RAP1B/ATG7/GPLD1/RPS6KB1/SELENOS/CASR/GAS6/PPARGC1A/MAPK13/GRIK5/ZNF236/PAX2/THBS1/GCLM/COL4A3/SARM1/APOM/GPAM/PKLR/SRF/ZBTB20/RMI1/PTPRN2/PTEN/LRP5/RAF1/PCK1/RAP1A/RAB11B/ITGA2/CDKN1B/PCK2/PPP3CB/TXN2/ILDR2/ARRB1/PPP3CA/TXNIP/HNF1B/FOXO3/PRKACA/CALCRL/GOT1/TRA2B/KI…
GO_RESPONSE_TO_TEMPERATURE_STIMULUS	GO_RESPONSE_TO_TEMPERATURE_STIMULUS	GO_RESPONSE_TO_TEMPERATURE_STIMULUS	237	-0.51374	-1.66232	0.00010008	0.000631315	0.000301032	8919	tags=51%, list=26%, signal=38%	LYN/NOS3/CLPB/RPA3/RPTOR/HSPA14/HSPA5/CXCL12/CDKN1A/DAXX/GMPR/EIF2B1/TPR/NTSR1/IER5/HSPA13/ANO1/STAC/CDH8/HSFX1/CAMK2G/RBM3/IGFBP7/MMP24/FGF1/LPL/HSPA2/TRPA1/NUP188/EIF2B3/MTOR/POM121C/HSPA9/BAG3/MAP2K7/ATM/RPS6KB1/NUP155/TCIM/LXN/NDC1/DNAJB6/ZNF516/POLR2D/POM121/HSP90AB1/NUP98/PPARGC1A/NFKBIA/ATP2B1/ATXN3/PTGES3/ATP2A2/EIF2AK3/THBS1/TFEC/MAPKAPK2/HSP90AA1/NUP50/NUP58/HSPA8/PKLR/ADRB2/BAG4/RPA2/C…
GO_SKELETAL_SYSTEM_MORPHOGENESIS	GO_SKELETAL_SYSTEM_MORPHOGENESIS	GO_SKELETAL_SYSTEM_MORPHOGENESIS	237	-0.447733	-1.44874	0.00010008	0.000631315	0.000301032	9514	tags=45%, list=28%, signal=33%	HOXD10/ACP5/DHRS3/RAB23/FGFR1/PHOSPHO1/MATN2/WNT7A/EIF4A3/PAPPA2/BMP7/AXIN2/HOXB7/UNCX/MED12/ANKRD11/CHAD/DSCAML1/RARG/RARA/ALPL/CHSY1/FLVCR1/NLE1/SLC39A3/TULP3/SCARA3/HOXB4/CER1/LHX1/COL21A1/RFLNB/INSIG2/BMP6/VWA2/CYP26B1/HOXA4/IFT80/SFRP1/RDH10/TGFBR1/FUZ/IFT140/SLC39A1/NDST1/SGPL1/BARX2/HOXA5/GRHL2/FOXC1/HYAL2/HOXB6/BMP4/ZFAND5/HOXD4/PRKRA/CSGALNACT1/FGFR2/FMN1/CSRNP1/RYK/MTHFD1/ZMPSTE24/MEF2C…
GO_UBIQUITIN_LIKE_PROTEIN_LIGASE_ACTIVITY	GO_UBIQUITIN_LIKE_PROTEIN_LIGASE_ACTIVITY	GO_UBIQUITIN_LIKE_PROTEIN_LIGASE_ACTIVITY	222	-0.634291	-2.04919	0.00010008	0.000631315	0.000301032	7770	tags=62%, list=23%, signal=48%	MED27/RBBP6/CUL1/PRKN/SH3RF3/VHL/UBE3D/LRSAM1/RNF216/RNF144A/RNF25/SMURF1/RNF220/BIRC2/HUWE1/RNF157/RAD18/NEURL1B/ANAPC1/RNF130/NEDD4/FBXL12/TRIM71/RFFL/PELI3/CUL4B/SYVN1/MED20/FANCF/FBXL18/TRIM6/MED11/RNF144B/TRIM25/TRIM37/SIAH2/KCMF1/BFAR/NEDD4L/RNFT1/RNF14/RNF115/TRIM24/LTN1/TMEM129/PELI1/XIAP/HLTF/CUL2/SMURF2/RNF150/UBOX5/MYCBP2/AMFR/TRIM2/UBE2K/RNF152/CBL/HECW2/HACE1/SIAH1/MARCH6/ZNF451/RNF1…
GO_DNA_BINDING_TRANSCRIPTION_REPRESSOR_ACTIVITY_RNA_POLYMERASE_II_SPECIFIC	GO_DNA_BINDING_TRANSCRIPTION_REPRESSOR_ACTIVITY_RNA_POLYMERASE_II_SPECIFIC	GO_DNA_BINDING_TRANSCRIPTION_REPRESSOR_ACTIVITY_RNA_POLYMERASE_II_SPECIFIC	231	-0.453273	-1.46568	0.00010009	0.000631315	0.000301032	9464	tags=47%, list=27%, signal=34%	ZNF202/PPARD/HEYL/NFIL3/ZNF224/IRX1/ZNF219/ATF3/IRX2/ZNF281/SKIL/CREM/PRDM5/ZNF131/TCFL5/BHLHE40/TGIF1/ERF/PRDM1/ZEB2/ZBTB16/HEY1/FOXQ1/ESRRA/PRKN/BTG2/HHEX/MLX/BACH2/HIVEP1/ZNF589/CHCHD3/KLF8/JDP2/HMBOX1/BCL6B/ZNF217/ELK3/GZF1/RELA/MAX/ENO1/AC139768.1/PHF6/ZBTB2/DACH1/TBX3/JARID2/OVOL2/TRPS1/TCF21/ZBTB20/LRRFIP1/ZNF140/E2F6/MECP2/ETS2/HEY2/NR2F1/ZEB1/ZBTB7A/OVOL1/HIC2/NR1D2/SATB1/SP3/ZFHX3/FOXO1…
GO_GLYCEROLIPID_BIOSYNTHETIC_PROCESS	GO_GLYCEROLIPID_BIOSYNTHETIC_PROCESS	GO_GLYCEROLIPID_BIOSYNTHETIC_PROCESS	219	-0.572928	-1.85073	0.00010009	0.000631315	0.000301032	9538	tags=63%, list=28%, signal=46%	STARD10/PI4KB/LPIN1/LPCAT2/CSNK2A2/PDGFA/PHOSPHO1/PTDSS1/BMX/MOGAT1/RGN/PGAP2/HDHD5/AGPAT4/PTPMT1/PLSCR1/PIK3CG/SYNJ2/CNEP1R1/PIP4K2A/PLA2G4A/MTMR8/AGMO/DPM1/TAMM41/OCRL/FBXW7/CSNK2B/PITPNM1/AGK/PIGP/PLEKHA8/RAB38/PITPNM3/INPP4B/PIGC/RUFY1/CPNE6/LPL/CTDNEP1/PIP5K1A/ACSL4/GPLD1/PIK3R2/IMPA1/PIP5K1C/FAR1/ATM/PI4K2A/ETNK1/PIK3R4/PI4K2B/PIGA/GPAT3/CHPT1/PCTP/PI4KA/PIGW/PCYT1A/ETNK2/CDIPT/GPAT4/MTMR2/…
GO_PHOSPHOLIPID_BIOSYNTHETIC_PROCESS	GO_PHOSPHOLIPID_BIOSYNTHETIC_PROCESS	GO_PHOSPHOLIPID_BIOSYNTHETIC_PROCESS	231	-0.602586	-1.94849	0.00010009	0.000631315	0.000301032	9538	tags=68%, list=28%, signal=49%	STARD10/PI4KB/LPIN1/LPCAT2/PPARD/CSNK2A2/PDGFA/PHOSPHO1/PTDSS1/BMX/DOLPP1/PGAP2/HDHD5/MVD/AGPAT4/PTPMT1/PLSCR1/PIK3CG/LPGAT1/SYNJ2/DPAGT1/PIP4K2A/PLA2G4A/MTMR8/DPM1/TAMM41/OCRL/CSNK2B/PITPNM1/AGK/PIGP/PLEKHA8/RAB38/PITPNM3/INPP4B/PIGC/RUFY1/CPNE6/PLAAT3/PIP5K1A/PIK3R2/IMPA1/SERINC5/PIP5K1C/FAR1/ATM/MBOAT1/GNPAT/PI4K2A/PMVK/ETNK1/PIK3R4/PI4K2B/PIGA/HMGCS2/GPAT3/SPHK2/CHPT1/PCTP/PI4KA/PIGW/PCYT1A/E…
GO_PROTEIN_FOLDING	GO_PROTEIN_FOLDING	GO_PROTEIN_FOLDING	215	-0.507279	-1.63768	0.00010009	0.000631315	0.000301032	8314	tags=54%, list=24%, signal=42%	RGS7/UNC45B/PPIL2/PDCL3/AIP/HSPD1/UGGT1/FKBP9/HSPA14/NUDC/HSPA5/FKBP1B/CDC37/UBXN1/DNAJB5/GRPEL2/CSNK2B/CCT4/CCT7/MKKS/PPID/GNG2/CCT8/CLU/HSPA13/MLEC/FKBP1A/DNAJB2/DNAJC18/HSPA2/HSPA9/WFS1/BAG3/RGS9/DNAJC19/GNB2/TTC1/GNAI2/GANAB/DNAJB6/NUDCD2/PFDN1/HSP90AB1/CRTAP/DNAJC10/B2M/CWC27/PTGES3/TRAP1/RP2/PPIL1/VBP1/UNC45A/SUCO/EMC1/HSP90AA1/PSMC1/SELENOF/HSPA8/LMAN1/NUDCD3/TCP1/DNAJC5/GNAI3/LMAN2L/NGLY1…
GO_REGULATION_OF_PROTEIN_MODIFICATION_BY_SMALL_PROTEIN_CONJUGATION_OR_REMOVAL	GO_REGULATION_OF_PROTEIN_MODIFICATION_BY_SMALL_PROTEIN_CONJUGATION_OR_REMOVAL	GO_REGULATION_OF_PROTEIN_MODIFICATION_BY_SMALL_PROTEIN_CONJUGATION_OR_REMOVAL	215	-0.545611	-1.76143	0.00010009	0.000631315	0.000301032	7793	tags=53%, list=23%, signal=41%	FBXW7/TRIM21/EGR1/PRKN/AIMP2/ARRDC4/PAXIP1/BIRC2/TICAM1/AMER1/FKBP1A/DNAJB2/DTX3L/PRICKLE1/KDM1A/MTOR/SMAD7/WFS1/USP44/PINX1/RNF40/HDAC4/TGFBR1/DCUN1D4/ANGPT1/CDK9/TANK/HSP90AB1/DCUN1D1/OTUB1/RELA/SIAH2/HSP90AA1/PHF23/FZR1/TAF1/TNIP1/SART3/USP4/PEF1/PSMD10/GOLGA2/ADRB2/COMMD1/PELI1/XIAP/PTEN/GORASP1/CRY1/VCP/ATG5/AKT1/LRRK2/RAB1A/FYN/GNL3L/OTUD4/PIN1/RNF180/MAPK9/UBE2N/DYSF/TRIP12/FAM107A/BCL10/A…
GO_CARBOHYDRATE_HOMEOSTASIS	GO_CARBOHYDRATE_HOMEOSTASIS	GO_CARBOHYDRATE_HOMEOSTASIS	235	-0.481279	-1.55684	0.0001001	0.000631315	0.000301032	9125	tags=48%, list=26%, signal=36%	PLSCR3/FAM3B/SLC2A4/SESN2/FIS1/GPI/SESN3/PDK3/MAP4K4/ADRA1B/GPR27/TWNK/AACS/MEN1/BAIAP3/FKBP1B/MPC2/IRS1/GPER1/XBP1/STK11/CMA1/FOXA3/ANO1/HNF1A/HIF1A/KLF15/ACSM2A/GPRC5B/WFS1/GPLD1/PIK3R2/PPP1R3G/ADIPOR2/SUCNR1/PDK4/CASR/GAS6/PPARGC1A/MCU/GRIK5/ZNF236/PAX2/GCLM/ADGRF5/CYB5R4/SRF/NUCKS1/ZBTB20/RMI1/TFAP2B/PTPRN2/LRP5/RAF1/CRY1/STAT3/APPL2/PCK1/G6PC/AKT1/TRPV4/RAP1A/RAB11B/PTPN11/NGFR/LEPR/PCK2/PPP…
GO_CELL_MATRIX_ADHESION	GO_CELL_MATRIX_ADHESION	GO_CELL_MATRIX_ADHESION	218	-0.510966	-1.65035	0.0001001	0.000631315	0.000301032	8523	tags=50%, list=25%, signal=38%	MAP4K4/ADAM9/TECTA/ITGB5/VEGFA/NID1/CDK6/CORO1C/CAMSAP3/BST1/CASK/LYVE1/ITGAV/ITGB1/ECM2/ITGA4/TNN/ACVRL1/VWA2/WHAMM/PIP5K1A/SDC4/BCL2L11/SFRP1/VCAM1/PEAK1/IQGAP1/JAM3/ITGB3/TAOK2/NF2/MKLN1/THBS1/PHLDB2/PPFIA1/NPNT/ARHGAP6/GPM6B/PPM1F/VCL/LDB1/WDPCP/SRF/FMN1/TRPM7/ARHGEF7/FERMT2/AJUBA/CD34/PTEN/PTPRJ/RASA1/SMAD3/ILK/CD36/ITGA1/CDH13/ITGA8/DUSP3/FREM1/MACF1/ITGA2/PRKCZ/JAG1/DUSP22/TESK2/TSC1/CLASP…
GO_CELLULAR_PROTEIN_COMPLEX_DISASSEMBLY	GO_CELLULAR_PROTEIN_COMPLEX_DISASSEMBLY	GO_CELLULAR_PROTEIN_COMPLEX_DISASSEMBLY	216	-0.505575	-1.63232	0.0001001	0.000631315	0.000301032	7503	tags=46%, list=22%, signal=36%	MRPL37/CKAP5/CAMSAP3/MRPL57/MRPL3/PTCD3/MRPL43/PDXP/MRPL4/HDGFL3/MRPS5/MRPL20/KIF24/LIMA1/MID1/MRPL48/FGF13/MTRF1/NAPA/MRPS27/TMOD2/MTPN/MRPL42/GSPT2/WASHC2C/ETF1/MRPS10/MRPS7/CFL2/MRPL16/OXA1L/HSPA8/MRPL33/MRPS28/SCIN/NES/CARMIL1/MRPL10/MRPL39/MRPL35/CAMSAP2/MRPS35/MRPS36/DNAJC6/GSPT1/MRPS18C/TRPV4/NSF/NCKAP5/OGFOD1/APEH/MICAL3/GFM2/ABCE1/EPS8/MRPL32/MRPS18A/TMOD3/PEX14/BMERB1/CLASP1/MRRF/GSN/WD…
GO_DEFENSE_RESPONSE_TO_VIRUS	GO_DEFENSE_RESPONSE_TO_VIRUS	GO_DEFENSE_RESPONSE_TO_VIRUS	236	-0.446733	-1.44524	0.0001001	0.000631315	0.000301032	7770	tags=39%, list=23%, signal=30%	TBK1/GBP3/TRAF3/RNF216/ILF3/IFI44L/RSAD2/IFIT2/BIRC2/TRIM5/ABCC9/TRIM22/TICAM1/FCN3/AGBL5/DTX3L/ATG7/TRIM15/SERINC5/TSPAN6/FADD/BNIP3/TRIM6/ERCC6/IFIT3/ELMOD2/TRIM25/RTP4/RELA/IRF2/SLFN13/TRIM56/DDX21/HYAL2/POLR3A/TKFC/GPAM/BNIP3L/ZMPSTE24/POLR3C/AGBL4/TRIM34/EIF2AK2/POLR3F/MAVS/HERC5/EXOC1/ADAR/SERINC3/DDX58/RIOK3/ABCE1/ZC3HAV1/BECN1/CRCP/PCBP2/DDX60/AIMP1/CNOT7/TLR3/NLRX1/F2RL1/IFIH1/DHX36/POLR…
GO_DEVELOPMENTAL_CELL_GROWTH	GO_DEVELOPMENTAL_CELL_GROWTH	GO_DEVELOPMENTAL_CELL_GROWTH	216	-0.488449	-1.57703	0.0001001	0.000631315	0.000301032	7716	tags=43%, list=22%, signal=33%	STK11/MAP2/ZEB2/DDX39B/PRKN/LLPH/SMURF1/ITGB1/RNF157/NDEL1/C9orf72/ITGA4/CPNE6/SLIT3/MTOR/KMT2D/PDLIM5/CDH4/IQGAP1/ALCAM/ULK2/HSP90AB1/FGF13/NIN/WDR36/EDN1/SPART/HSP90AA1/WASF1/SEMA6A/NEDD4L/VCL/BDNF/SEMA3F/SRF/RYK/PRMT2/SHTN1/SEMA3D/PAK1/ILK/SPG11/CYFIP2/MACF1/PRKCZ/MEGF8/USP9X/DPYSL2/RAPH1/PIN1/SEMA6D/GOLGA4/NRP1/RTN4/ARIH2/PPP3CB/SEMA4D/ABL1/IMPACT/SEMA3G/GSK3B/BMPR2/SOX9/FLRT3/CYFIP1/AUTS2/YY…
GO_ENDOSOMAL_TRANSPORT	GO_ENDOSOMAL_TRANSPORT	GO_ENDOSOMAL_TRANSPORT	218	-0.602161	-1.9449	0.0001001	0.000631315	0.000301032	8064	tags=62%, list=23%, signal=48%	TBC1D17/DENND1A/HEATR5A/CORO1C/DPY30/TBC1D14/LAPTM4B/DNM1L/PRKN/TMCC1/TBC1D10A/CCDC93/VPS39/TBC1D23/STX6/VPS37A/VPS26B/CHMP4A/GOSR2/TMEM50B/CMTM6/DENND1B/SNX6/MICALL1/LAMTOR1/WASHC2C/TMEM50A/WASHC4/AP3D1/RAB11FIP3/BET1L/VPS25/MVB12B/RAB9A/AP1S1/ZFYVE16/ANKRD50/VAMP4/RIC1/AP5S1/LEPROTL1/RAB17/RASSF9/EVI5/EHD3/TINAGL1/RAB35/WASHC5/VPS29/AP3B1/TRAPPC10/VCP/VTI1B/STX5/MYO5B/ARF6/ARL1/EPS15/RAB11B/LRR…
GO_MAGNESIUM_ION_BINDING	GO_MAGNESIUM_ION_BINDING	GO_MAGNESIUM_ION_BINDING	212	-0.54578	-1.76102	0.0001001	0.000631315	0.000301032	8002	tags=55%, list=23%, signal=43%	ENOSF1/DIS3L2/IDH3G/PGM1/TSSK4/ADCY2/NT5C1A/STK11/NT5C3B/STK38/HPGDS/IRAK4/FOXK2/PGM3/PDXP/RNASEH1/IRAK3/PKM/DUT/NUDT16/SRPK1/STK38L/NEK6/SRPK2/MAP2K7/IMPA1/IDH3B/PI4K2A/NT5C1B/WRN/NUAK2/MAP3K7/DCTPP1/ATP11C/MARK1/RP2/DYRK2/ENO1/PRPS1/ENO4/RRAGC/ITPK1/WNK1/RPS6KA3/PPA2/MSH6/WEE1/PKLR/CERK/STK3/TDP2/TESC/PDE2A/PCK1/MAP3K5/LRRK2/ENOPH1/UBA2/FAN1/ARF1/IDH3A/ATP8B1/ATP9A/ADPRH/ILVBL/HMGCL/ADSS/ABL1/N…
GO_NUCLEOBASE_CONTAINING_COMPOUND_TRANSPORT	GO_NUCLEOBASE_CONTAINING_COMPOUND_TRANSPORT	GO_NUCLEOBASE_CONTAINING_COMPOUND_TRANSPORT	236	-0.530225	-1.71534	0.0001001	0.000631315	0.000301032	9726	tags=61%, list=28%, signal=44%	NXF2B/SRSF7/SLC28A2/ZFP36L1/MAGOH/RRS1/SLC25A6/THOC7/SLC25A5/SLC35E2B/SLC35C1/U2AF2/DDX25/HNRNPA1L2/SLC35E2A/KIF5C/U2AF1/EIF4A3/NXT2/SLC35B2/FLOT1/TPR/SLC29A2/DDX39B/AGFG1/CKAP5/SNUPN/LTV1/NPM1/XPO1/RFTN1/HHEX/CHTOP/PCID2/SLC35D1/NCBP2/HNRNPA2B1/TOMM20L/SLC28A1/SMG1/NUP188/RBM26/MCM3AP/POM121C/SLC25A32/RNPS1/ZC3H11A/NUP155/SSB/NDC1/POLR2D/SLC25A36/RFTN2/SLBP/POM121/NUP98/SMG6/SLC35B3/SRRM1/RBM8A/…
GO_NUCLEOSIDE_PHOSPHATE_METABOLIC_PROCESS	GO_NUCLEOSIDE_PHOSPHATE_METABOLIC_PROCESS	GO_NUCLEOSIDE_PHOSPHATE_METABOLIC_PROCESS	216	-0.489479	-1.58035	0.0001001	0.000631315	0.000301032	8432	tags=52%, list=24%, signal=40%	ME2/MVD/ACSM5/IDH2/NT5E/ACOT1/MLYCD/ACPP/GMPR/ATP1A2/LDHA/PARP1/MDH2/NT5C3B/BEND3/MDH1/DNM1L/BST1/CASK/ACSM3/ACACB/OLA1/ACSM2B/CMPK2/FHIT/ACSM2A/SULT1A4/MFN1/CMPK1/ATP1B1/FAR1/AK6/FMO1/PMVK/DCK/AK2/NMNAT3/GPD1L/HSD17B4/REXO2/THEM4/RRM2B/TYMS/HMGCS2/FMO2/FAR2/PDE9A/EPHA2/SLC25A25/CDIPT/GPAT4/GTPBP1/DCTD/HSPA8/ATP6V1A/GPAM/GNAI3/GIMAP7/ACOT4/ADAL/VCP/MPP1/AK4/NME6/MCEE/ACOT2/NNT/ACAT1/SULT1C4/LRRK2…
GO_REGULATION_OF_EXOCYTOSIS	GO_REGULATION_OF_EXOCYTOSIS	GO_REGULATION_OF_EXOCYTOSIS	212	-0.472034	-1.52307	0.0001001	0.000631315	0.000301032	9761	tags=47%, list=28%, signal=34%	HAP1/ANXA1/FES/SYT15/ADCY1/CHRNA6/WNT7A/CACNA1D/ATP13A2/ABR/RAB3A/LYN/SNAPIN/TRPV6/DOC2B/P2RY1/SDCBP/BAIAP3/SYK/FOXF1/VAMP8/DNM1L/PRKN/RALA/CASK/C12orf4/RAB27A/GATA2/CACNB2/RAB2B/RAP1B/SDC4/SDC1/GIT1/GNAI2/NOTCH1/RAB3D/DTNBP1/NLGN1/NAPA/GRIK5/RSC1A1/FER/SCAMP5/ATP2A2/APBA1/RAB9A/EXPH5/RAB8B/VPS18/VAMP7/SYT11/FMR1/NSF/RAP1A/LRRK2/RAB8A/ARF1/CLASP1/ATP6AP1/RAB10/RAB33B/SYT9/GSK3B/PCLO/RAPGEF4/GAB2/…
GO_REGULATION_OF_INTRACELLULAR_PROTEIN_TRANSPORT	GO_REGULATION_OF_INTRACELLULAR_PROTEIN_TRANSPORT	GO_REGULATION_OF_INTRACELLULAR_PROTEIN_TRANSPORT	236	-0.548748	-1.77527	0.0001001	0.000631315	0.000301032	7366	tags=49%, list=21%, signal=39%	OS9/PKIG/RAPGEF3/TMEM30B/BARD1/XPO1/SIRT4/HUWE1/NDEL1/DMAP1/SH3TC2/EDEM1/BAG3/PIK3R2/ANGPT1/RIPOR1/UBAC2/PCM1/UBE2G2/ZPR1/SVIP/ITGB3/GAS6/NPEPPS/ANP32B/BAP1/NUCB1/SAR1A/HYAL2/NUP58/BMP4/IWS1/ATG13/C2CD5/SH3GLB1/LMAN1/TCAF1/BNIP3L/BAG4/UBE2J1/EFCAB7/RHOU/MAPK14/PDCD10/MAVS/SUFU/ERLEC1/PAK1/VAMP7/SMAD3/CD36/NOLC1/RBM22/HTRA2/UHMK1/LRRK2/MFF/FYN/PTPN11/EFNB2/CDH1/PTPN14/ZFAND1/MYO1C/SAR1B/YOD1/ARIH2…
GO_SODIUM_ION_TRANSPORT	GO_SODIUM_ION_TRANSPORT	GO_SODIUM_ION_TRANSPORT	216	-0.452703	-1.46162	0.0001001	0.000631315	0.000301032	10040	tags=46%, list=29%, signal=33%	SLC6A15/AC129492.1/SLC17A2/SLC9A7/WNK3/SLC24A4/SLC5A11/FXYD2/SCN2A/MAGED2/SLC22A5/NOS3/ATP2B4/NETO1/SCN5A/NDUFA9/FGF12/SLC3A2/SLC38A1/MLLT6/COMMD9/ATP1A2/SLC9A3R1/SLC17A4/DMD/SLC8A1/SCNN1A/SLC34A3/ATP12A/ANO6/CNTN1/SLC34A1/FXYD3/SLC38A2/SCN2B/COMMD3/SLC9A3/PRSS8/NEDD4/SCN9A/SLC9B1/ATP1B1/SLC5A4/SLC23A2/SCN1B/SLC12A1/GPD1L/ATP1B2/FGF13/SLC17A3/SLC5A12/SCN4B/SLC17A1/SLC9A8/NEDD4L/WNK1/SLC10A2/CNNM4…
GO_TRANSFERASE_ACTIVITY_TRANSFERRING_ONE_CARBON_GROUPS	GO_TRANSFERASE_ACTIVITY_TRANSFERRING_ONE_CARBON_GROUPS	GO_TRANSFERASE_ACTIVITY_TRANSFERRING_ONE_CARBON_GROUPS	218	-0.551395	-1.78093	0.0001001	0.000631315	0.000301032	8490	tags=57%, list=25%, signal=44%	DPH5/TRMT44/GART/PRDM5/MEN1/METTL8/EEF1AKMT3/AS3MT/EEF2KMT/PRDM1/GCSH/SETD5/RNMT/LCMT1/NSUN7/FAM86B1/AMT/SMYD5/NDUFAF7/BHMT2/TRMT11/EHMT1/LRTOMT/METTL2B/KMT2D/PRMT7/TRMT10B/PCIF1/RAMAC/METTL6/TRMT6/PRDM16/SETD1A/TRMT61B/HEMK1/NSD3/MTR/TYMS/FTSJ3/SETD1B/METTL2A/TFB2M/METTL25/FAM86B2/CAMKMT/TGS1/FAM98A/TRMT9B/PRDM2/PRDM11/EEF1AKNMT/BMT2/CMTR1/METTL4/ZCCHC4/PRMT2/EZH1/ICMT/SMYD2/ARMT1/THUMPD3/EEF1AK…
GO_GUANYL_NUCLEOTIDE_EXCHANGE_FACTOR_ACTIVITY	GO_GUANYL_NUCLEOTIDE_EXCHANGE_FACTOR_ACTIVITY	GO_GUANYL_NUCLEOTIDE_EXCHANGE_FACTOR_ACTIVITY	211	-0.551429	-1.77895	0.00010011	0.000631315	0.000301032	8842	tags=55%, list=26%, signal=41%	ABR/ARHGEF11/P2RY12/TIAM2/NET1/MON1A/MADD/SH3BP5L/DENND1A/EIF2B1/HPS1/ARHGEF40/CYTH1/ARHGEF17/RIC8A/RAPGEF3/TBC1D10A/IQSEC3/SH2D3A/GDPGP1/C9orf72/SH2D3C/ARHGEF38/RASGRP1/ARHGEF10L/EIF2B3/TBXA2R/ARFGEF1/MCF2/PREX1/RCC1L/PLEKHG3/ARHGEF16/DENND1B/RALGPS1/CYTH3/DENND4A/FNIP1/LAMTOR1/RABIF/FGD4/KALRN/RASGRF2/RABGEF1/TRAPPC3/DOCK4/RALGPS2/DOCK7/RIC1/TRAPPC3L/ARHGEF5/RASGRP3/ARHGEF15/SH3BP5/LAMTOR5/DENN…
GO_MOLECULAR_ADAPTOR_ACTIVITY	GO_MOLECULAR_ADAPTOR_ACTIVITY	GO_MOLECULAR_ADAPTOR_ACTIVITY	211	-0.530005	-1.70983	0.00010011	0.000631315	0.000301032	8720	tags=53%, list=25%, signal=40%	RPTOR/SH2D1B/ANK1/CNKSR1/HIP1R/SDCBP/MEN1/BIN3/CUX1/ANK2/IRS1/FBXW7/OBSL1/ARRDC4/GRB2/SH2D3A/TRIM5/TRIM22/BAIAP2/SH3BGRL/SHB/SH2D3C/RBM14/HCFC1/ERG28/NUFIP1/CHN2/SH2B3/NCK2/MYH9/NCK1/AFAP1L2/BLNK/TRIM6/GAS6/PSMC6/SUN2/NAPA/OPTN/DUSP19/BFAR/ARHGAP6/SOCS2/FRMD4A/SARM1/HSPA8/PEF1/DDB1/CRADD/DSP/LINC01783/COL19A1/KSR1/VPS18/CBX5/NMD3/MAVS/MPP7/HIP1/ARPC4/CRKL/ERCC2/GRB7/LASP1/GATAD2A/AMFR/GRB10/PTPN1…
GO_REGULATION_OF_MICROTUBULE_BASED_PROCESS	GO_REGULATION_OF_MICROTUBULE_BASED_PROCESS	GO_REGULATION_OF_MICROTUBULE_BASED_PROCESS	211	-0.468346	-1.51092	0.00010011	0.000631315	0.000301032	7894	tags=42%, list=23%, signal=33%	TPR/SPAST/SKA2/MAP2/MKKS/NUMA1/CAMSAP3/CEP70/NPM1/XPO1/HDGFL3/MAP9/PRUNE1/RBM14/KLHL42/AKAP9/MID1/IGBP1/MARK4/FGF13/SPICE1/CYLD/NIN/CEP76/TRIM37/PHLDB2/SENP6/MAPRE2/CEP120/CAMSAP2/RNF4/PAK1/MECP2/MAPRE1/CFAP20/RHOT1/TRPV4/NSFL1C/MACF1/CDKN1B/BMERB1/CLASP1/SMC1A/CHMP2B/FAM107A/DIAPH1/DYRK1A/ABL1/NUBP1/DIXDC1/TTBK2/CLTC/ROCK2/GSK3B/KAT2B/TAOK1/CEP97/UBXN2B/PAFAH1B1/MARK2/MCPH1/STAG1/LAMP1/BICD2/TOG…
GO_RIBONUCLEOPROTEIN_GRANULE	GO_RIBONUCLEOPROTEIN_GRANULE	GO_RIBONUCLEOPROTEIN_GRANULE	217	-0.563773	-1.82051	0.00010011	0.000631315	0.000301032	7749	tags=54%, list=22%, signal=42%	TRIM21/SAMD4A/CTSG/PITPNM1/CNOT9/CTSH/AGO4/BARD1/DCP2/ARNTL/CHTOP/TRIM5/PABPC5/C9orf72/FXR1/SHB/PSMC2/KPNB1/USP3/LARP4/TIAL1/MBNL1/POLI/TRIM71/RBM4/YTHDC2/CDK9/IQGAP1/POLR2D/BLNK/PAN3/XRN1/WTIP/AGO3/TSTD1/TOP1/GABPB1/LARP1/EDC3/NUFIP2/PATL1/AJUBA/LIG4/HNRNPA3/TDRKH/LSM6/VCP/TAF5L/TNRC6C/FMR1/CASC3/UHMK1/ELAVL1/HELZ/UPF2/OGFOD1/GRB7/KHSRP/G3BP1/BTBD1/CNOT8/ZFAND1/CAPRIN1/LARP4B/DCP1A/LIMD1/STAU1/E…
GO_TRANSFERASE_ACTIVITY_TRANSFERRING_HEXOSYL_GROUPS	GO_TRANSFERASE_ACTIVITY_TRANSFERRING_HEXOSYL_GROUPS	GO_TRANSFERASE_ACTIVITY_TRANSFERRING_HEXOSYL_GROUPS	211	-0.474392	-1.53042	0.00010011	0.000631315	0.000301032	9560	tags=47%, list=28%, signal=34%	GALNT14/GALNT6/UGT3A1/XYLT1/CSGALNACT2/GALNT9/GBE1/NDST2/FUT4/UGGT1/GBA/B4GALT5/B3GALT1/GALNT1/GALNT16/DPM1/B3GNT9/EXT2/ALG13/CHSY1/B4GALNT2/GALNT3/POFUT1/B4GALT3/PIGP/UGCG/UGGT2/GDPGP1/FUT3/PIGC/POGLUT1/RPN1/GBA2/TMTC3/UGT2B7/B4GALNT1/B4GALT6/DPY19L3/A4GALT/EXT1/NDST1/ABO/UGT8/STT3A/PIGA/LARGE1/GALNT15/FUT11/C1GALT1C1/POGLUT3/UGT2A3/GCNT4/ALG14/B3GALT4/C1GALT1/FUT1/CSGALNACT1/B3GLCT/STT3B/MGAT2/…
GO_ACTIN_BASED_CELL_PROJECTION	GO_ACTIN_BASED_CELL_PROJECTION	GO_ACTIN_BASED_CELL_PROJECTION	203	-0.526815	-1.69766	0.00010013	0.000631315	0.000301032	8371	tags=50%, list=24%, signal=38%	ACPP/TMC1/ENAH/SLC9A3R1/MYO7B/CALB1/MYO1B/PPP1R9B/DMD/MAP2/USH1C/MYO7A/RAPGEF3/TBC1D10A/ITGAV/ITGB1/BAIAP2/CNP/DPEP1/CD302/CA2/MORN4/VCAM1/MYO10/MYO3B/FZD3/ANGPT1/MYO5A/ICAM2/ITGB3/FGF13/NLGN1/SLC26A2/CDHR2/NF2/TPRN/FZD9/FGD4/EXOC4/PROM1/NGDN/DNALI1/HYAL2/DOCK4/SLC10A2/ATP6V1A/ABITRAM/SHTN1/RIPOR2/MPP1/ADCY6/ARF6/MSN/ADGRV1/FMR1/TRPV4/SYNE2/LRRK2/FCHSD2/ATP6V1E1/UBE2K/EPS8/RAPH1/MYO1C/PPP1R9A/ATP…
GO_ACTIN_POLYMERIZATION_OR_DEPOLYMERIZATION	GO_ACTIN_POLYMERIZATION_OR_DEPOLYMERIZATION	GO_ACTIN_POLYMERIZATION_OR_DEPOLYMERIZATION	203	-0.496153	-1.59885	0.00010013	0.000631315	0.000301032	7185	tags=43%, list=21%, signal=35%	CIT/PDXP/CATIP/BAIAP2/NPHS1/WASF3/WHAMM/MTOR/CDC42EP2/MYADM/BIN1/RHOBTB2/ARFGEF1/PREX1/CDC42EP3/NCK2/LIMA1/NCK1/JAK2/TMOD2/MTPN/SSH1/FER/WASHC2C/ACTR2/ACTR3B/CFL2/WASF1/ARHGAP6/SCIN/FMN1/CARMIL1/SPIRE1/BAG4/RICTOR/ABITRAM/KANK3/RASA1/ARPC4/ARHGAP18/ARF6/SSH2/ACTR3/MICAL3/ARHGAP28/FCHSD2/JMY/DLG1/EPS8/CAP1/ARF1/TMOD3/MYO1C/CDC42EP4/PPP1R9A/GSN/WDR1/FAM107A/DIAPH1/VIL1/IQGAP2/F2RL1/ABI1/CYFIP1/CAPZ…
GO_ANTERIOR_POSTERIOR_PATTERN_SPECIFICATION	GO_ANTERIOR_POSTERIOR_PATTERN_SPECIFICATION	GO_ANTERIOR_POSTERIOR_PATTERN_SPECIFICATION	210	-0.455782	-1.47013	0.00010013	0.000631315	0.000301032	8648	tags=43%, list=25%, signal=32%	MESP2/HOXB7/MED12/HOXA10/RARG/BHLHE40/FOXF1/ZEB2/ZBTB16/NLE1/SSBP3/POFUT1/TMED2/TULP3/SCMH1/BTG2/CDON/SOX17/ATP6AP2/DLL1/HHEX/HOXB4/CER1/LHX1/POGLUT1/GDF11/CTNNBIP1/HOXA4/SFRP1/TGFBR1/FUZ/NOTCH1/HOXA5/PLXNA2/ALDH1A2/FOXC1/HOXB6/BMP4/HOXD4/TBX3/BMP2/LDB1/PCSK5/SRF/LRP5/MLLT3/HOXA6/SMAD3/CRKL/HOXB8/NR2F2/ETS2/HEY2/CELSR2/HOXC10/RING1/KDM6A/HOXB2/RNF2/SKI/HOXD3/PGAP1/HIPK1/HNF1B/PSEN1/BMPR2/ABI1/BPT…
GO_CELLULAR_LIPID_CATABOLIC_PROCESS	GO_CELLULAR_LIPID_CATABOLIC_PROCESS	GO_CELLULAR_LIPID_CATABOLIC_PROCESS	205	-0.541204	-1.74483	0.00010013	0.000631315	0.000301032	9541	tags=58%, list=28%, signal=42%	PLCG2/GLYATL2/ACER3/LPIN1/PPARD/ECHDC2/MGLL/NEU1/PSAP/NEU4/BCO1/SESN2/GBA/ECI1/FABP4/PIK3CG/GDE1/DAGLA/ENPP6/SMPDL3B/MLYCD/PLA2G4A/PLA2G15/MCAT/LIPC/ABHD1/ABHD16A/ENPP2/IRS1/NEU3/PCCB/DECR1/ACACB/FAAH/AMACR/LPL/MTOR/GBA2/GPLD1/ACADS/SIRT2/FUCA1/ACOX2/SGPL1/HSD17B4/ECHS1/ACAD10/GDPD1/LPIN2/ASAH1/ECH1/MGST2/HADH/PCK1/MCEE/MMAA/ACAT1/AIG1/PNPLA8/AKT1/SCP2/ABHD2/NAGA/ASAH2/LIPE/PCK2/PEX13/LONP2/ACAD1…
GO_CELLULAR_RESPONSE_TO_INSULIN_STIMULUS	GO_CELLULAR_RESPONSE_TO_INSULIN_STIMULUS	GO_CELLULAR_RESPONSE_TO_INSULIN_STIMULUS	210	-0.548962	-1.77068	0.00010013	0.000631315	0.000301032	7874	tags=53%, list=23%, signal=41%	IRS1/EEF2K/XBP1/ATP6V0C/ESRRA/CFLAR/GRB2/PTPRE/PKM/BAIAP2/NDEL1/PHIP/LPL/VWA2/GPLD1/PIK3R2/RPS6KB1/PPAT/GNAI2/SELENOS/MYO5A/PDK4/ATP6V0A1/IDE/CCND3/NCK1/ATP6V1G2/PRKCQ/SOGA1/PRKCI/ATP6V0A2/SRSF5/FER/CPEB2/RELA/HDAC9/SYAP1/SOCS2/C2CD5/ATP6V0D1/ZBTB7B/RAB8B/ATP6V1A/LPIN2/GKAP1/SLC25A33/PKLR/NUCKS1/CISH/PTEN/PAK1/APPL2/PCK1/SP1/AKT1/PRKCZ/RAB8A/ATP6V1E1/GRB10/PTPN11/TSC1/MYO1C/PCK2/ATP6AP1/RAB10/NCO…
GO_ENDOPLASMIC_RETICULUM_TO_GOLGI_VESICLE_MEDIATED_TRANSPORT	GO_ENDOPLASMIC_RETICULUM_TO_GOLGI_VESICLE_MEDIATED_TRANSPORT	GO_ENDOPLASMIC_RETICULUM_TO_GOLGI_VESICLE_MEDIATED_TRANSPORT	209	-0.577955	-1.86391	0.00010013	0.000631315	0.000301032	5883	tags=48%, list=17%, signal=40%	ANKRD28/GAS6/NAPA/MIA2/RAB19/DCTN2/COPZ1/TMED5/SAR1A/TRAPPC3/ARCN1/BET1L/COPB2/SEC22A/LMAN1/FOLR1/PEF1/COPB1/TRAPPC3L/LMAN2L/SEC23B/COG5/GOLGA2/TRAPPC2/CREB3L2/SEC31A/DCTN4/TMED4/TRAPPC2B/GORASP1/TRAPPC10/VCP/VAMP7/VTI1B/STX5/YIPF5/TMED7/NSF/LRRK2/TGFA/RAB1A/ACTR10/TMED10/GOPC/ARF1/BCAP29/SAR1B/KLHL12/ARFGAP3/VAPB/RAB30/RAB33B/RAB12/IER3IP1/PGAP1/RNF139/SEC24C/GBF1/GOLGB1/CNIH1/TMEM115/MPPE1/TRAP…
GO_ESTABLISHMENT_OR_MAINTENANCE_OF_CELL_POLARITY	GO_ESTABLISHMENT_OR_MAINTENANCE_OF_CELL_POLARITY	GO_ESTABLISHMENT_OR_MAINTENANCE_OF_CELL_POLARITY	205	-0.568708	-1.8335	0.00010013	0.000631315	0.000301032	8854	tags=57%, list=26%, signal=43%	ARHGEF11/RHOJ/STK25/LMNA/FERMT1/ANK1/SYNE4/FOXJ1/SLC9A3R1/CYTH1/FOXF1/STK11/MAP2/KIF20B/NUMA1/CKAP5/CAMSAP3/SPINT2/PARD3/NDEL1/CYP26B1/FLOT2/RAP1B/ARFGEF1/MYO18A/MYH9/CYTH3/AMOTL2/JAM3/MAPKAP1/MARK4/HSP90AB1/FGF13/PRKCI/MARK1/PARD6B/SPRY1/ACTR2/CDH5/HSP90AA1/FRMD4A/DOCK7/SDCCAG8/WDPCP/WEE1/PARD6G/MAP4/RICTOR/LLGL1/SHTN1/RHOU/RIPOR2/MPP7/LLGL2/PAK1/KRIT1/BCCIP/ILK/CRKL/ARF6/MSN/ACTR3/RHOB/NSFL1C/P…
GO_FAT_CELL_DIFFERENTIATION	GO_FAT_CELL_DIFFERENTIATION	GO_FAT_CELL_DIFFERENTIATION	210	-0.481392	-1.55274	0.00010013	0.000631315	0.000301032	9020	tags=50%, list=26%, signal=37%	SLC2A4/ADIRF/FABP4/NOCT/OSBPL11/C1QL4/SDF4/ERAP1/AACS/NR4A3/BBS4/ID2/GPER1/XBP1/ZBTB16/MKKS/GRK5/CBY1/TMEM64/ARNTL/CTBP1/NR4A1/GATA2/STEAP4/MTOR/JDP2/WDFY2/TBL1XR1/SFRP1/SIRT2/PRDM16/ZNF516/RUNX1T1/GDF6/BNIP3/PPARGC1A/TAF8/SYAP1/ADGRF5/SMAD6/ZBTB7B/BMP2/KLF4/PEX11A/PLCB1/ADRB2/STK3/TFAP2B/LRP5/MAPK14/LRRC8C/ID4/SMAD3/ARL6/KLF5/ZFP36L2/AKT1/TRPV4/ZBTB7A/JAG1/NOC3L/DYSF/FTO/TRIB2/FOXO1/BBS9/SORT1/A…
GO_INSULIN_SECRETION	GO_INSULIN_SECRETION	GO_INSULIN_SECRETION	205	-0.469486	-1.51361	0.00010013	0.000631315	0.000301032	9716	tags=47%, list=28%, signal=34%	ANXA1/CACNA1E/HNF4A/SLC25A6/NR0B2/PPARD/SLC25A5/NNAT/FAM3B/CACNA1D/DOC2B/MAP4K4/FAM3D/SLC30A8/GPR27/PFKL/NOS2/AACS/PRKCA/BAIAP3/FKBP1B/MPC2/IRS1/MIDN/GPER1/PRKN/RAPGEF3/PSMD9/ANO1/MYRIP/ARNTL/SIRT4/HNF1A/HIF1A/CAMK2G/ICA1/GPLD1/SFRP1/CACNA2D2/MYO5A/SERP1/JAK2/CASR/ITPR2/ITPR1/MCU/ARL2BP/SLC2A2/CYB5R4/TFAP2B/PTPRN2/LRP5/HADH/RAF1/RAP1A/RAB11B/PTPN11/PPP3CB/PFKM/ILDR2/CLOCK/ARRB1/ENSA/KLF7/SYT9/PPP…
GO_JNK_CASCADE	GO_JNK_CASCADE	GO_JNK_CASCADE	210	-0.532741	-1.71836	0.00010013	0.000631315	0.000301032	8110	tags=48%, list=24%, signal=37%	MEN1/SYK/MAP3K21/DAXX/COPS5/ZEB2/IRAK4/PRKN/SH3RF3/SH2D3A/IRAK2/NPHS1/ZNF675/SH2D3C/RASGRP1/EDA2R/MAP2K7/SFRP1/FZD7/CASR/MAP3K7/TAOK2/DTNBP1/ERCC6/CYLD/FLT4/EDN1/MAP4K5/DUSP19/ANKRD6/RB1CC1/TAB1/ARHGEF5/PLCB1/STK3/MARVELD3/AIDA/TNIK/PAK1/MAP3K2/CRKL/MAP3K5/AKT1/TRPV4/DUSP3/ZNF622/NCOR1/TLR4/DUSP22/HMGB1/MAP4K3/MAPK9/UBE2N/MAP3K4/TAOK3/TLR3/RIPK1/MECOM/F2RL1/PHLPP1/SASH1/TAB3/HACD3/TAOK1/SAMD5/SPA…
GO_MESENCHYMAL_CELL_DIFFERENTIATION	GO_MESENCHYMAL_CELL_DIFFERENTIATION	GO_MESENCHYMAL_CELL_DIFFERENTIATION	208	-0.480434	-1.54914	0.00010013	0.000631315	0.000301032	8451	tags=45%, list=24%, signal=34%	SEMA4C/ERBB4/SDCBP/BCL9L/TRIM62/HPN/CORO1C/ZEB2/HEY1/BMP5/HIF1A/AMER1/RFLNB/NRG1/CUL7/MTOR/LDLRAD4/SMAD7/GATA5/SFRP1/RDH10/TGFBR1/FUZ/PHACTR4/NOTCH1/SPRY1/EDN1/PAX2/ALDH1A2/PHLDB2/FOXC1/SEMA6A/BMP4/FOLR1/ENG/OVOL2/BMP2/PEF1/TGFB2/SEMA3F/FGFR2/TCF21/MEF2C/PTEN/SEMA3D/SMAD3/HEY2/NOLC1/BAMBI/DDX5/USF3/JAG1/PBLD/CLASP1/ACVR1/SEMA6D/NRP1/RTN4/KLHL12/SEMA4D/DAB2/KITLG/SEMA3G/FBXL17/GSK3B/WWTR1/DAG1/SOX…
GO_OSTEOBLAST_DIFFERENTIATION	GO_OSTEOBLAST_DIFFERENTIATION	GO_OSTEOBLAST_DIFFERENTIATION	203	-0.462866	-1.49158	0.00010013	0.000631315	0.000301032	8753	tags=44%, list=25%, signal=33%	AXIN2/IARS/NOCT/CBFB/GDPD2/CCN1/MEN1/ALPL/TWSG1/CDK6/ID2/ESRRA/TMEM64/TNN/DNAJC13/PSMC2/BMP6/CTNNBIP1/IFT80/SFRP1/HDAC4/NOTCH1/RSL1D1/HSD17B4/ID1/ATP5F1B/SMAD1/SUCO/DDX21/NPNT/EPHA2/BMP4/SMAD6/BMP2/FGFR2/IL6R/MEF2C/LRP5/MEF2D/ID4/SUFU/SMAD3/ILK/AKT1/RRAS2/DDX5/JAG1/HNRNPC/ACVR1/ASF1A/BCAP29/LIMD1/ATP6AP1/SEMA4D/IL6ST/SNRNP200/PTH1R/SKI/TP53INP2/CLTC/ZHX3/HIRA/WWTR1/PHB/BMPR2/PRKACA/PTK2/SYNCRIP/R…
GO_REGULATION_OF_PROTEIN_POLYMERIZATION	GO_REGULATION_OF_PROTEIN_POLYMERIZATION	GO_REGULATION_OF_PROTEIN_POLYMERIZATION	208	-0.495956	-1.59919	0.00010013	0.000631315	0.000301032	7894	tags=44%, list=23%, signal=34%	ARPIN/MAP2/MKKS/NUMA1/VILL/CAMSAP3/GRB2/TPPP2/PRUNE1/BAIAP2/NPHS1/WHAMM/MTOR/CDC42EP2/MYADM/BIN1/RHOBTB2/ARFGEF1/PREX1/CDC42EP3/NCK2/AKAP9/NCK1/TMOD2/MTPN/NIN/FER/WASHC2C/ACTR2/ACTR3B/HSP90AA1/WASF1/SCIN/FMN1/CARMIL1/SPIRE1/BAG4/RICTOR/CAMSAP2/ABITRAM/KANK3/PAK1/RASA1/ARPC4/ARHGAP18/MECP2/ARF6/MAPRE1/ACTR3/ARHGAP28/FCHSD2/JMY/DLG1/EPS8/CDKN1B/ARF1/TMOD3/CLASP1/MYO1C/VDAC2/CDC42EP4/PPP1R9A/GSN/VIL…
GO_REGULATION_OF_RESPONSE_TO_DNA_DAMAGE_STIMULUS	GO_REGULATION_OF_RESPONSE_TO_DNA_DAMAGE_STIMULUS	GO_REGULATION_OF_RESPONSE_TO_DNA_DAMAGE_STIMULUS	209	-0.479454	-1.54625	0.00010013	0.000631315	0.000301032	9005	tags=49%, list=26%, signal=37%	CEBPG/UBE2V2/UBE2V1/TIGAR/AXIN2/RPL26/EID3/FIGNL2/EYA4/SKIL/SPIDR/CXCL12/PARP1/CASP9/SLF1/DDX39B/YJU2/EEF1E1/TP53BP1/CLU/PAXIP1/SHLD3/OGG1/SLF2/TAF9/NUDT16L1/BABAM2/DTX3L/NUDT16/KDM1A/SMG1/USP47/ATM/MCL1/BCL2L1/XRCC1/CDK9/ING2/SMCHD1/ERCC6/PLA2R1/OTUB1/ACTR2/KDM4D/ETAA1/BRCC3/PSMD10/SPIRE1/RPA2/ZMPSTE24/RFWD3/POLH/TAF9B/SMYD2/CRY1/ARMT1/RIF1/FMR1/SPRED1/DDX5/HMGB1/RNF168/USP1/UBE2N/DEK/MAGEF1/TRI…
GO_RESPONSE_TO_MECHANICAL_STIMULUS	GO_RESPONSE_TO_MECHANICAL_STIMULUS	GO_RESPONSE_TO_MECHANICAL_STIMULUS	205	-0.468057	-1.50901	0.00010013	0.000631315	0.000301032	8217	tags=41%, list=24%, signal=32%	CXCL12/TMC1/TLR5/ATP1A2/HPN/CASP2/ACTG1/DMD/SLC8A1/MKKS/BTG2/FOSB/SLC38A2/BMP6/TRPA1/SHANK3/BAG3/SOST/HDAC4/RPS6KB1/FAS/PKDREJ/MYD88/FADD/BNIP3/NFKBIA/MTPN/RELA/PIEZO2/CASP8AP2/EDN1/THBS1/MEIS2/ENG/CRADD/TNFRSF10A/MAPK14/PDE2A/RAF1/MAP3K2/ADGRV1/AKT1/TRPV4/ITGA2/FYN/TLR4/PTPN11/MAP3K1/CLCN6/ERCC8/NRXN2/STRBP/MAPK9/SUN1/MBD2/BCL10/TLR3/TXNIP/LRP11/BACE1/DAG1/SOX9/ANO3/GOT1/NFKB1/ETS1/ATP1A1/HTT/HA…
GO_RRNA_METABOLIC_PROCESS	GO_RRNA_METABOLIC_PROCESS	GO_RRNA_METABOLIC_PROCESS	205	-0.464349	-1.49705	0.00010013	0.000631315	0.000301032	8890	tags=49%, list=26%, signal=36%	EIF4A3/WDR12/RPL10A/TFB1M/RPL26/URB1/CHD7/EXOSC10/DDX17/GTF2H5/MRPL1/RRP7A/PELP1/TSR3/NOB1/HEATR1/GAR1/MPHOSPH6/DDX47/MPHOSPH10/UTP15/PA2G4/UTP11/NUDT16/EXOSC9/TRMT61B/RSL1D1/TSR2/NOP14/RBFA/NSA2/FTSJ3/EXOSC6/ZNHIT3/WDR36/EXOSC3/NGDN/DDX21/ESF1/UTP18/RIOK1/TFB2M/NOL9/WDR43/RPL7L1/NOL10/PIH1D2/BMT2/UTP23/TSR1/XRN2/IMP3/BMS1/ZCCHC4/ZNHIT6/LSM6/REXO4/NOLC1/RIOK3/MRM2/ISG20L2/UTP20/SBDS/ABT1/NSUN3/RP…
GO_TRANSPORT_VESICLE_MEMBRANE	GO_TRANSPORT_VESICLE_MEMBRANE	GO_TRANSPORT_VESICLE_MEMBRANE	203	-0.506436	-1.63199	0.00010013	0.000631315	0.000301032	6793	tags=41%, list=20%, signal=33%	STX6/NCALD/CLTA/GOSR2/WFS1/VMA21/BCL2L1/PI4K2A/SYN3/SCGN/DTNBP1/SYNGR1/B2M/ITPR1/CLBA1/C16orf70/SCAMP5/GABRA2/SAR1A/AP1S1/LMAN1/FOLR1/VAMP4/DNAJC5/PEF1/SCAP/SEC23B/RASSF9/SEC31A/SNAP47/RAB35/PTPRN2/SNTB2/VAMP7/CA4/VTI1B/STX5/SYT11/TMED7/RAB11B/LRRK2/TGFA/RAB1A/TMED10/HLA-E/SAR1B/KLHL12/SLC17A5/SEC24C/SYT9/CLTC/CNIH1/SCAMP1/CALM1/USO1/SEC23IP/CEACAM1/STX12/CD59/AFTPH/MCFD2/SREBF2/LAMP1/CALM3/RAB4A…
GO_CARBOHYDRATE_BIOSYNTHETIC_PROCESS	GO_CARBOHYDRATE_BIOSYNTHETIC_PROCESS	GO_CARBOHYDRATE_BIOSYNTHETIC_PROCESS	204	-0.468064	-1.50849	0.00010014	0.000631315	0.000301032	9399	tags=46%, list=27%, signal=33%	GBE1/NDST2/ATF3/ST6GALNAC1/CHST14/ST3GAL4/SESN2/PPP1CA/GPI/B4GALT5/B3GALT1/CHST10/ALDOC/P2RY1/PGM1/PGD/B3GNT9/EXT2/IRS1/MDH2/GPER1/NTSR1/ST3GAL2/MDH1/UGP2/SLC37A4/PGM2L1/ST6GALNAC6/FUT3/MTOR/PPP1R3G/IMPA1/SELENOS/EXT1/NDST1/PPARGC1A/MAEA/SOGA1/PGK1/PGAM1/DYRK2/ENO1/CSGALNACT1/HS2ST1/SORD/FAM3C/MGAT2/CRY1/CHST9/GOT2/PCK1/G6PC/NLN/AKT1/PDGFB/WDR5/MPDU1/LEPR/PCK2/PTH1R/FOXO1/SLC35B4/PGM2/AGL/INSR/CL…
GO_CARDIAC_MUSCLE_TISSUE_DEVELOPMENT	GO_CARDIAC_MUSCLE_TISSUE_DEVELOPMENT	GO_CARDIAC_MUSCLE_TISSUE_DEVELOPMENT	207	-0.477997	-1.54109	0.00010014	0.000631315	0.000301032	8585	tags=47%, list=25%, signal=36%	DIPK2A/CHD7/GJC1/ERBB4/VEGFA/ERBB3/RARA/MYOM1/NPRL3/ID2/SLC8A1/OBSL1/DDX39B/PLN/MYLK3/CBY1/DLL1/ITGB1/BMP5/FKBP1A/NRG1/MTOR/TNNI1/MYOM3/ARID2/SMAD7/GATA5/FZD7/TGFBR1/PDLIM5/NOTCH1/RXRA/TPM1/KDM6B/MEIS1/SMAD1/EDN1/ALDH1A2/FOXC1/BMP4/ALPK3/CACYBP/TBX3/CCM2L/JARID2/ENG/GJA5/BMP2/TGFB2/MYH10/FGFR2/SRF/DSP/ZMPSTE24/MAML1/MEF2C/PTEN/MAPK14/PAK1/ATG5/HEY2/HEG1/EFNB2/PIN1/TSC1/ACVR1/ARID1A/S1PR1/DSG2/RIP…
GO_CELLULAR_RESPONSE_TO_ACID_CHEMICAL	GO_CELLULAR_RESPONSE_TO_ACID_CHEMICAL	GO_CELLULAR_RESPONSE_TO_ACID_CHEMICAL	204	-0.474085	-1.5279	0.00010014	0.000631315	0.000301032	9007	tags=46%, list=26%, signal=34%	SESN2/GLRA2/LYN/RPTOR/AQP2/SESN3/PDK3/VEGFA/RARG/RARA/XBP1/NTRK2/EGR1/GNG2/RRAGB/SNW1/AKR1C1/CYP26B1/MTOR/SFRP1/NSMF/ATM/FZD7/BCL2L1/WNT8B/LARS/PDK4/CASTOR3/PPARGC1A/LAMTOR1/EDN1/PAX2/GCLM/ALDH1A2/RRAGC/SPAAR/SESN1/FOLR1/KLHL22/KLF4/KLF2/FGFR2/LAMTOR5/TESC/LANCL2/ADCY6/PCK1/CAPN2/PDGFC/RRAGD/HTRA2/AKT1/RRAGA/ZEB1/FYN/PDGFB/CASTOR2/SLC38A9/SETX/ZNF35/ATP7A/IPO5/HNRNPD/SOX9/YAP1/CREB1/HDAC2/GNB1/OP…
GO_COFACTOR_BIOSYNTHETIC_PROCESS	GO_COFACTOR_BIOSYNTHETIC_PROCESS	GO_COFACTOR_BIOSYNTHETIC_PROCESS	207	-0.554469	-1.78764	0.00010014	0.000631315	0.000301032	8905	tags=56%, list=26%, signal=42%	PPCDC/PCBD1/IDH2/PDK3/GART/NDUFA9/MLYCD/RSAD1/SLC11A2/DHFR/PARP16/FXN/MPC2/DCAKD/PPCS/TMEM14C/HAAO/GGT1/AFMID/COQ6/COQ9/ACACB/OPLAH/QDPR/DUOXA1/NFS1/ACSL4/PDHA1/PDK4/NMNAT3/COQ4/PANK2/GPHN/PDK1/HAGH/PCBD2/RFK/GCLM/SLC25A38/COQ8A/GGT6/ALAS1/MTHFS/ACSS1/MAOB/COQ10B/MTHFD1/MGST2/ELOVL1/ACSL3/STAT3/PANK4/PDP2/MMAA/ACAT1/MPC1/FYN/LIAS/CTNS/NMRK1/MMACHC/NUDT12/PDHX/PDP1/PDPR/ACMSD/CNDP2/ACSL1/NAXD/GGT7…
GO_INTERACTION_WITH_HOST	GO_INTERACTION_WITH_HOST	GO_INTERACTION_WITH_HOST	207	-0.513485	-1.65551	0.00010014	0.000631315	0.000301032	7868	tags=45%, list=23%, signal=35%	HAVCR1/TRIM21/DDX39B/EFNB3/PPID/VAMP8/PRKN/GRB2/ITGAV/ITGB1/TRIM5/FCN3/MRC1/KPNB1/BCL2L11/NEDD4/ATG7/KPNA3/TRIM15/CD81/BCL2L1/FUCA2/IDE/RXRA/ITGB3/GAS6/TYMS/TRIM25/TRIM35/HYAL2/GUCY1A1/EPHA2/TRIM8/TUSC2/TCP1/TNIP1/DDB1/SNX3/CCNK/VPS18/KPNA4/EIF2AK2/SMAD3/ZNF502/RRAGA/EPS15/ITGA2/KPNA5/SCARB2/EFNB2/TRIM10/CBL/VPS37B/ZNF639/CDH1/XPR1/GSN/VAPB/CHMP2B/ACE2/INSR/WWP1/DAG1/KPNA1/MID2/HIPK2/F11R/CBLL1/H…
GO_KINASE_REGULATOR_ACTIVITY	GO_KINASE_REGULATOR_ACTIVITY	GO_KINASE_REGULATOR_ACTIVITY	204	-0.529436	-1.70629	0.00010014	0.000631315	0.000301032	8095	tags=52%, list=23%, signal=40%	CDKN1A/DAXX/PARP16/CDC37/STK11/CSNK2B/CCNJ/GRM5/CCNT2/PKIG/DUS2/CDKN1C/NPM1/ELP3/PPP1R1B/WARS/ANGPT4/NRG1/GPRC5B/MOB1B/PIK3R2/FGFR1OP/GCN1/CDKN2B/CALM2/NRG3/IQGAP1/CCND3/NCK1/AFAP1L2/HSP90AB1/FGF13/GAS6/ERCC6/INKA2/CD24/DUSP19/HYAL2/SOCS2/ATG13/WNK1/GSKIP/ETAA1/KLF4/TAB1/CCNK/SH3BP5/STK3/MAP2K1/CISH/TESC/GPRC5C/IBTK/BCCIP/CCNG1/SPRED1/MNAT1/PAK2/CDKN1B/TAOK3/CCNY/FAF1/CCNT1/PRKAG1/TRIB2/BCL10/MBI…
GO_NEGATIVE_REGULATION_OF_NEURON_DEATH	GO_NEGATIVE_REGULATION_OF_NEURON_DEATH	GO_NEGATIVE_REGULATION_OF_NEURON_DEATH	204	-0.473442	-1.52583	0.00010014	0.000631315	0.000301032	8229	tags=44%, list=24%, signal=34%	CX3CR1/ERBB3/NR4A3/CD200/NTRK2/CHL1/FOXQ1/PRKN/BTG2/UNC5B/OXR1/HIF1A/CHMP4A/WFS1/ATG7/BOK/SLC30A10/BCL2L1/ANGPT1/SNX6/ZPR1/JAK2/PPARGC1A/STAMBP/PRKCI/FZD9/GCLM/BTBD10/PSMC1/ALKBH1/DNAJC5/BDNF/NES/TFAP2B/MEF2C/LIG4/RETREG1/CD34/STAT3/RASA1/ILK/MECP2/REL/HTRA2/AKT1/LRRK2/ARMCX5-GPRASP2/FYN/CBL/PIN1/TSC1/NRP1/MEAK7/ROCK1/ARRB1/AMBRA1/MSH2/GSK3B/PSEN1/PPT1/GABRB3/CREB1/HIPK2/ADNP/KRAS/SIRT1/CPEB4/NMN…
GO_OUTER_MEMBRANE	GO_OUTER_MEMBRANE	GO_OUTER_MEMBRANE	204	-0.553873	-1.78504	0.00010014	0.000631315	0.000301032	9520	tags=61%, list=28%, signal=45%	LPIN1/CPTP/PLD6/FATE1/HK1/DHCR7/EMD/AGPAT4/FIS1/VPS13C/TIGAR/SIGMAR1/TOMM34/SYNE4/TRIM14/TOMM7/SLC11A2/RTN4IP1/ATP5MC3/DNM1L/AGK/RSAD2/TOMM40L/SYNE3/CISD2/ACACB/PPP1CC/CNP/TOMM20L/NIPSNAP2/MTOR/BCL2L11/DAO/MFN1/BOK/ACSL4/VAT1/VDAC1/MCL1/BCL2L1/RPS6KB1/FUNDC2/TMEM109/BNIP3/ANKH/ARMCX2/CYB5A/LETMD1/SPART/GIMAP5/BRI3BP/WASF1/SH3GLB1/SARM1/GPAM/MAOB/BNIP3L/TOMM22/TOMM70/GDAP1/AGPAT5/ACSL3/PDE2A/MAVS/…
GO_POSITIVE_REGULATION_OF_INTRACELLULAR_TRANSPORT	GO_POSITIVE_REGULATION_OF_INTRACELLULAR_TRANSPORT	GO_POSITIVE_REGULATION_OF_INTRACELLULAR_TRANSPORT	207	-0.540786	-1.74353	0.00010014	0.000631315	0.000301032	9451	tags=62%, list=27%, signal=45%	MLC1/PIK3R1/SMO/UBR5/TM9SF4/SLC51B/VPS11/TP53/EHD2/CSNK2A2/BCAP31/UBE2L3/LDLRAP1/SEC16A/SAE1/CACNA1D/EIPR1/EMD/FIS1/TOMM7/SYK/TPR/FBXW7/MAP2/KIF20B/NUMA1/VAMP8/DNM1L/PRKN/RAPGEF3/TMEM30B/STX18/HUWE1/GATA2/CACNB2/DMAP1/NCBP2/EDEM1/RBM26/NEDD4/BAG3/PIK3R2/RIPOR1/PCM1/ZPR1/GAS6/NPEPPS/NLGN1/ANP32B/BAP1/SAR1A/HYAL2/ATG13/C2CD5/SH3GLB1/TCAF1/MTMR2/EFCAB7/RHOU/MAPK14/PDCD10/MAVS/PAK1/VAMP7/SMAD3/MSN/RB…
GO_REGULATION_OF_CELL_SUBSTRATE_ADHESION	GO_REGULATION_OF_CELL_SUBSTRATE_ADHESION	GO_REGULATION_OF_CELL_SUBSTRATE_ADHESION	206	-0.517496	-1.66831	0.00010014	0.000631315	0.000301032	8578	tags=50%, list=25%, signal=38%	FERMT1/MAP4K4/C1QBP/CCN1/VEGFA/NID1/MEN1/CDK6/CORO1C/PLG/FOXF1/ABI3BP/CAMSAP3/BST1/CASK/ECM2/RSU1/EMID1/ACVRL1/MYADM/SDC4/SFRP1/PREX1/SPOCK2/FZD7/NOTCH1/PEAK1/IQGAP1/JAK2/TACSTD2/NF2/ATXN3/WASHC2C/THBS1/PHLDB2/NPNT/ARHGAP6/GPM6B/PPM1F/LDB1/WDPCP/FMN1/CARMIL1/ARHGEF7/PTEN/PTPRJ/RASA1/SMAD3/ILK/CRKL/CD36/CDH13/DUSP3/MACF1/PRKCZ/JAG1/DUSP22/TSC1/CLASP1/NRP1/ROCK1/FAM107A/DLC1/ABL1/MMRN2/ROCK2/GSK3B/…
GO_REGULATION_OF_DEPHOSPHORYLATION	GO_REGULATION_OF_DEPHOSPHORYLATION	GO_REGULATION_OF_DEPHOSPHORYLATION	202	-0.564584	-1.81896	0.00010014	0.000631315	0.000301032	7248	tags=52%, list=21%, signal=41%	MPHOSPH10/ZCCHC9/TMEM132D/PPP1R1B/FKBP1A/RBM26/MTOR/PPP1R2B/GPLD1/PCIF1/NSMF/PHACTR4/SLC39A10/TIPRL/GNAI2/CALM2/GPATCH2/IQGAP1/IGBP1/JAK2/HSP90AB1/SMG6/MYOZ1/RCAN3/NPNT/CSRNP3/FKBP15/WNK1/CCDC8/PTBP1/MTMR2/BMP2/PPP1R12A/TGFB2/CAMTA1/PPP1R16B/PPP2R5C/BAG4/MTMR1/PPP2R2A/MYO1D/MEF2C/EIF2AK2/PPP4R1/SMAD3/ITGA1/PPP2R3A/SH2D4A/PPP2R5D/PPP1R7/ITGA2/SPRED1/PPP2R5A/RCAN1/PIN1/TSC1/SHOC2/ROCK1/SEMA4D/MARF1…
GO_VESICLE_MEDIATED_TRANSPORT_IN_SYNAPSE	GO_VESICLE_MEDIATED_TRANSPORT_IN_SYNAPSE	GO_VESICLE_MEDIATED_TRANSPORT_IN_SYNAPSE	202	-0.507746	-1.63584	0.00010014	0.000631315	0.000301032	9264	tags=50%, list=27%, signal=36%	CHRNA6/BLOC1S2/WNT7A/KIF5C/SLC2A4/CACNA1D/RAB3A/STX19/SH3GL2/SNAPIN/TMEM230/DOC2B/P2RY1/DENND1A/ACTG1/SNPH/MAP2/DNM1L/PRKN/CASK/RAB27A/CACNB2/RAP1B/PIP5K1C/GIT1/SNAP29/ITGB3/DTNBP1/DNM3/NLGN1/NAPA/GRIK5/PPP3CC/ATP2A2/BLOC1S4/AP3M2/AP3D1/APBA1/STON2/VAMP4/DNAJC5/SNAP23/SNAP47/VPS18/DNAJC6/CANX/AP3B1/AP3S2/ARF6/SYT11/FMR1/RAP1A/EPS15/SPG11/LRRK2/RAB8A/EFNB2/ARF1/TOR1A/ROCK1/PPP3CB/BLOC1S6/SYT9/STX3…
GO_MEMBRANE_LIPID_METABOLIC_PROCESS	GO_MEMBRANE_LIPID_METABOLIC_PROCESS	GO_MEMBRANE_LIPID_METABOLIC_PROCESS	201	-0.569986	-1.83643	0.00010015	0.000631315	0.000301032	9389	tags=56%, list=27%, signal=41%	NEU1/PSAP/NEU4/ST3GAL4/PGAP2/ELOVL5/GBA/B4GALT5/DEGS2/CERS2/B3GALT1/SMPDL3B/CREM/CCN1/PLA2G15/ORMDL3/AGMO/PPM1L/GAL3ST3/DPM1/NEU3/ST3GAL2/B4GALT3/ESYT3/AGK/PIGP/UGCG/GLTP/ST6GALNAC6/FUT3/GLB1/PIGC/CLN8/SUMF2/GBA2/GPLD1/CLN6/SERINC5/FUCA1/B4GALNT1/ITGB8/B4GALT6/A4GALT/SGPL1/UGT8/STS/PIGA/LARGE1/SPHK2/PIGW/B3GALT4/PIGX/CERK/ASAH1/MGST2/ESYT1/ELOVL1/CERS6/SCCPDH/SERINC3/HTRA2/PRKD3/ESYT2/SGPP2/TEX2/…
GO_RHO_PROTEIN_SIGNAL_TRANSDUCTION	GO_RHO_PROTEIN_SIGNAL_TRANSDUCTION	GO_RHO_PROTEIN_SIGNAL_TRANSDUCTION	201	-0.502665	-1.61953	0.00010015	0.000631315	0.000301032	6768	tags=48%, list=20%, signal=39%	ARHGEF11/RHOJ/TIAM2/NET1/FLOT1/RHOBTB1/CNKSR1/SCAI/LPAR1/ARHGEF40/ARHGEF17/CCDC125/ITGB1/GPR20/ARHGEF38/RASIP1/ARHGEF10L/CDC42EP2/ADGRG1/RHOBTB2/MCF2/PREX1/CDC42EP3/PLEKHG3/RTKN/PHACTR4/RIPOR1/ARHGEF16/F2RL3/KANK2/FGD4/KALRN/RASGRF2/ARHGAP6/GPR4/PRAG1/ARHGEF5/ARHGEF15/ARHGEF7/SHTN1/RHOU/RIPOR2/ARHGEF10/RAF1/AGTR1/CDH13/RHOB/PLEKHG1/RHOT1/P2RY8/GNA13/HEG1/EPS8/NGFR/MCF2L/NRP1/CDC42EP4/ARHGAP42/ROC…
GO_EPITHELIAL_CELL_DEVELOPMENT	GO_EPITHELIAL_CELL_DEVELOPMENT	GO_EPITHELIAL_CELL_DEVELOPMENT	200	-0.532807	-1.71632	0.00010016	0.000631315	0.000301032	9486	tags=57%, list=27%, signal=42%	RAB13/HNF4A/ARHGEF26/SOD1/FGFR1/TMOD1/PSAP/CDSN/WNT7A/ADD1/TIGAR/FOXJ1/S1PR3/RARG/TMC1/MAGI2/CDKN1A/RARA/PROC/SLC9A3R1/TFCP2L1/CDK6/XBP1/GSTM3/PRDM1/FOSL2/MYO7A/RAPGEF3/DLL1/ARNTL/SPINT2/BMP5/HIF1A/NPHS1/LRTOMT/BMP6/RAP1B/MYADM/HYDIN/MYO1E/NPHS2/SDC1/FLNB/NOTCH1/IQGAP1/CNMD/HSD17B4/ID1/TYMS/HOXA5/GRHL2/CDH5/GPR4/EPHA2/BMP4/PDE4D/GPAT4/RAB25/EXPH5/ENG/C1GALT1/HRH2/WDPCP/PPP1R16B/DACT2/PDE2A/MSN/KL…
GO_POSITIVE_REGULATION_OF_SUPRAMOLECULAR_FIBER_ORGANIZATION	GO_POSITIVE_REGULATION_OF_SUPRAMOLECULAR_FIBER_ORGANIZATION	GO_POSITIVE_REGULATION_OF_SUPRAMOLECULAR_FIBER_ORGANIZATION	199	-0.519974	-1.6746	0.00010018	0.000631315	0.000301032	7324	tags=46%, list=21%, signal=37%	RAPGEF3/MYLK3/GRB2/PDXP/CD47/BAIAP2/NPHS1/ARHGEF10L/WHAMM/MTOR/CDC42EP2/BIN1/SDC4/RHOBTB2/SFRP1/CDC42EP3/NCK2/TGFBR1/AKAP9/NCK1/TPM1/ID1/NF2/NIN/FER/WASHC2C/ACTR2/EDN1/ACTR3B/CFL2/WASF1/PPM1F/SCIN/ARHGEF5/ARHGEF15/FMN1/CARMIL1/SPIRE1/BAG4/RICTOR/ARHGEF10/PAK1/SMAD3/ARPC4/MECP2/ARF6/MAPRE1/ACTR3/TRPV4/FCHSD2/JMY/DLG1/CDKN1B/ARF1/TSC1/CLASP1/MYO1C/NRP1/CDC42EP4/GSN/WDR1/VIL1/IQGAP2/ABL1/RB1/ROCK2/F…
GO_REGULATION_OF_MRNA_CATABOLIC_PROCESS	GO_REGULATION_OF_MRNA_CATABOLIC_PROCESS	GO_REGULATION_OF_MRNA_CATABOLIC_PROCESS	198	-0.52989	-1.70645	0.00010018	0.000631315	0.000301032	7328	tags=47%, list=21%, signal=38%	PSMC5/PSMD9/PSMD3/NPM1/PSMB7/DCP2/XPO1/PCID2/FASTKD3/FXR1/PSMC2/MTOR/TRIM71/CSDC2/EXOSC9/MYD88/PSME1/APEX1/PSMC6/XRN1/EXOSC6/PNPT1/MAPKAPK2/ALKBH5/EXOSC3/PSMC1/ANGEL2/GTPBP1/HSPA8/PSMD12/LARP1/PSMF1/PSMD10/PSMD6/PAIP1/MAPK14/YTHDF3/TNRC6C/FMR1/ZFP36L2/AKT1/ELAVL1/KHSRP/ZC3HAV1/CNOT8/HNRNPC/DCP1A/ANP32A/ROCK1/PSMD5/CNOT1/FTO/SERBP1/CNOT7/HNRNPR/TNPO1/PSME3/EXOSC2/ROCK2/CIRBP/UPF1/HNRNPD/RC3H1/SYNC…
GO_SULFUR_COMPOUND_METABOLIC_PROCESS	GO_SULFUR_COMPOUND_METABOLIC_PROCESS	GO_SULFUR_COMPOUND_METABOLIC_PROCESS	198	-0.485748	-1.56429	0.00010018	0.000631315	0.000301032	10018	tags=51%, list=29%, signal=36%	GSTA2/SULT1C2/SLC19A2/TPST1/UST/BAAT/GSTP1/GSTM1/ACOT11/SOD1/GSTM2/MVD/ACSM5/ACOT1/MLYCD/ACPP/GSR/GAL3ST3/FXN/CHSY1/GSTM3/GGT1/ARSG/CHST7/ACSM3/ACACB/OPLAH/BHMT2/ACSM2B/DPEP1/ACSM2A/HSPA9/NFS1/SULT1A4/MTRR/GSTA1/SPOCK2/FAR1/PHGDH/CTH/PMVK/GSTM4/NDST1/MTR/ISCU/HSD17B4/THEM4/HMGCS2/FAR2/TSTD1/GPAT4/APIP/GPAM/MTHFD1/ACOT4/DSEL/CHST9/MCEE/ACOT2/SULT1C4/ENOPH1/CTNS/GLYAT/OXSM/ABHD14B/NFU1/BHMT/MMACHC/…
GO_CELLULAR_RESPIRATION	GO_CELLULAR_RESPIRATION	GO_CELLULAR_RESPIRATION	189	-0.522021	-1.67803	0.00010019	0.000631315	0.000301032	9276	tags=54%, list=27%, signal=40%	COX7C/NDUFV2/MDH1B/NDUFV1/ME2/NDUFB8/IDH2/IDH3G/NDUFA9/CYCS/NOS2/MTFR1/COX8A/NR4A3/NDUFB5/FXN/MDH2/UQCRB/MDH1/NDUFC2/NDUFAB1/ETFRF1/COQ9/HIF1A/FASTKD3/NDUFA8/OGDHL/ADSL/SDHAF4/IDH3B/PRDM16/PDHA1/COX7A2L/IDE/NDUFB3/PANK2/BNIP3/CS/PPARGC1A/TRAP1/PNPT1/COX4I2/SLC25A25/NDUFA5/OXA1L/COQ10B/ACO1/UQCRH/VCP/MECP2/NNT/SURF1/TRPV4/NDUFS4/UQCRC1/UQCRFS1/NDUFA10/COX20/DHTKD1/IDH3A/NDUFS2/NOA1/LYRM7/CHCHD4/AL…
GO_GENE_SILENCING_BY_RNA	GO_GENE_SILENCING_BY_RNA	GO_GENE_SILENCING_BY_RNA	197	-0.498042	-1.60345	0.00010019	0.000631315	0.000301032	6765	tags=40%, list=20%, signal=32%	NCBP2/HNRNPA2B1/MIR600HG/NUP188/POM121C/TRIM71/RBM4/NUP155/NDC1/POLR2D/POM121/NUP98/MAPT-AS1/CNOT10/SMAD1/WTIP/AGO3/NUP50/NUP58/BMP4/PRKRA/POLR2E/ZMPSTE24/MAP2K1/AJUBA/TDRKH/MYCN/STAT3/SMAD3/ADAR/TNRC6C/FMR1/NCBP1/NUP43/ELAVL1/HELZ/NCOR1/DDX5/CNOT8/NUP35/LIMD1/H3F3B/NUP54/CNOT1/CNOT7/CELF1/POLR2A/POLR2B/PPP3CA/RIPK1/NUP133/TSN/SEH1L/TNRC6B/CNOT6/ZNFX1/DICER1/NUP153/PUM2/ZC3H10/FAM172A/CNOT6L/TSNA…
GO_LAMELLIPODIUM	GO_LAMELLIPODIUM	GO_LAMELLIPODIUM	187	-0.541368	-1.73953	0.00010019	0.000631315	0.000301032	8711	tags=55%, list=25%, signal=41%	BCAR1/TIAM2/FLOT1/GDPD2/ENAH/PDLIM4/ARPIN/CORO1C/PTPRM/PPP1R9B/SLC39A6/RAPGEF3/ITGAV/PDXP/ITGB1/CDH2/CSPG4/WASF3/PIP5K1A/FLOT2/MYO10/PHACTR4/ITGB3/NF2/SSH1/FER/FGD4/ACTR2/MYLK/WASF1/EPHA2/MYH10/CARMIL1/SRGAP2/ARHGEF7/ABITRAM/FERMT2/AJUBA/SHTN1/TESC/PAK1/VAMP7/ILK/APBB2/ACTR3/TRPV4/SYNE2/DUSP22/RAPH1/CDH1/TSC1/PPP1R9A/GSN/ROCK1/DYSF/SCYL3/VIL1/KLHL2/IQGAP2/KITLG/WASF2/STX3/NEDD9/MCC/ABI1/DAG1/PTK2…
GO_MUSCLE_CELL_PROLIFERATION	GO_MUSCLE_CELL_PROLIFERATION	GO_MUSCLE_CELL_PROLIFERATION	187	-0.507446	-1.63053	0.00010019	0.000631315	0.000301032	6625	tags=48%, list=19%, signal=39%	PDGFRB/GSTP1/MYOCD/PPARD/FGFR1/LDLRAP1/NPY5R/DIPK2A/NOTCH3/ERBB4/CDKN1A/NR4A3/ID2/GPER1/DDX39B/IRAK4/CFLAR/FOXP1/MTOR/CTNNBIP1/ARID2/HDAC4/TGFBR1/RPS6KB1/ANGPT1/GNAI2/NOTCH1/JAK2/RXRA/TPM1/RBPMS2/PPARGC1A/PRKG1/MEIS1/SMAD1/EDN1/THBS1/FOXC1/BMP4/JARID2/KLF4/TGFB2/GNAI3/FGFR2/IL6R/MEF2C/PTEN/FOXJ2/MAPK14/MEF2D/PAK1/STAT3/ILK/HEY2/CDH13/MAP3K5/AKT1/ITGA2/MNAT1/PDGFB/CDKN1B/XRCC6/S1PR1/SF1/ABCC4/RIPK…
GO_NUCLEAR_TRANSCRIPTION_FACTOR_COMPLEX	GO_NUCLEAR_TRANSCRIPTION_FACTOR_COMPLEX	GO_NUCLEAR_TRANSCRIPTION_FACTOR_COMPLEX	197	-0.501533	-1.61469	0.00010019	0.000631315	0.000301032	8410	tags=52%, list=24%, signal=39%	E2F5/GTF2H5/GTF3C5/GTF2H2/RARG/SNAPC4/TAF13/BCL9L/RARA/PYGO2/NR5A2/ERCC3/TCEA1/TADA3/TBPL1/TAF6/SOX17/TAF9/HIF1A/GTF2H2C/GTF2H1/TAF2/VDR/NFYB/TAF7/SNAPC1/TLE3/ATF6B/TBP/GTF2A2/RXRA/ING2/MED26/TAF1A/TAF4B/GTF3C3/TAF5/BDP1/MAX/TAF4/TAF8/HYAL2/NFATC1/TLE4/TAF11/TAF1/KLF4/LDB1/GTF2H3/GTF2E1/TAF9B/TCF4/NFAT5/BRF1/STAT3/TFDP2/SMAD3/E2F6/TAF5L/TRRAP/ERCC2/POU2F1/MED18/GEMIN5/MNAT1/NR1D2/NFYA/SUPT3H/RB1/…
GO_PROTEIN_C_TERMINUS_BINDING	GO_PROTEIN_C_TERMINUS_BINDING	GO_PROTEIN_C_TERMINUS_BINDING	187	-0.531342	-1.70732	0.00010019	0.000631315	0.000301032	7819	tags=48%, list=23%, signal=37%	ERCC3/ZBTB16/CNRIP1/NUMA1/HSPG2/CTBP1/CEP135/BAIAP2/PPP1CC/XRCC4/SHANK3/ATP1B1/SDC1/KPNA3/JAK2/YEATS4/ERCC6/ID1/MDC1/OPTN/MRE11/YWHAQ/CEP120/KSR1/MAP2K1/LIG4/PEX1/TCF4/ERCC2/MAPRE1/SP1/MPDZ/ATXN1/SNX17/DLG1/HIC2/SIAH1/COIL/XRCC6/MYO1C/SLC9A3R2/PPP1R9A/PPP2CB/PFKM/BCL10/BCAM/ABL1/DAB2/MSH2/POLR2A/NCL/IFT46/SASH1/PHB/PEX26/MAGI1/PIAS1/PIAS4/YAP1/ERCC4/TBL1X/TOP2B/VTA1/SUMO1/FOXN3/CD2AP/PRDX3/SREBF2…
GO_PURINE_CONTAINING_COMPOUND_BIOSYNTHETIC_PROCESS	GO_PURINE_CONTAINING_COMPOUND_BIOSYNTHETIC_PROCESS	GO_PURINE_CONTAINING_COMPOUND_BIOSYNTHETIC_PROCESS	197	-0.474226	-1.52678	0.00010019	0.000631315	0.000301032	9276	tags=51%, list=27%, signal=38%	ADCY1/PRPS2/MTHFD2L/ELOVL5/PPCDC/NOS3/SLC35B2/PDK3/NT5E/GART/MLYCD/PFAS/NOS2/ATP5PF/PAICS/GMPR/ADCY2/MPC2/PARP1/DCAKD/PPCS/ADA2/ATP5MC3/GUCY1B1/ATP5PD/ACACB/ADSL/ACSL4/PPAT/DCK/PDHA1/PDK4/AK2/PANK2/PDK1/PPARGC1A/SLC26A2/SLC35B3/ATP5F1B/ENO1/PRPS1/SLC26A1/GUCY1A1/ACSS1/MTHFD1/ELOVL1/ACSL3/ADAL/VCP/STAT3/PANK4/ADCY6/AK4/NME6/PDP2/ACAT1/MPC1/PDHX/STOML2/PDP1/PDPR/ACSL1/ADSS/AK9/PRPSAP1/PANK3/GCDH/DN…
GO_CELLULAR_KETONE_METABOLIC_PROCESS	GO_CELLULAR_KETONE_METABOLIC_PROCESS	GO_CELLULAR_KETONE_METABOLIC_PROCESS	190	-0.476871	-1.53324	0.0001002	0.000631315	0.000301032	7552	tags=43%, list=22%, signal=33%	ATP2B4/GPI/PDK3/NDUFA9/MLYCD/NR4A3/IRS1/STARD4/EGR1/PSMC5/PSMD9/PSMD3/COQ6/PSMB7/SIRT4/BMP5/COQ9/ACACB/AADAT/PSMC2/BMP6/AKR1C1/MTOR/RDH10/PDK4/PSME1/COQ4/PANK2/AZIN1/PDK1/PPARGC1A/PSMC6/COQ8A/PSMC1/PSMD12/BMP2/COQ10B/PSMF1/PSMD10/PSMD6/CRYZL1/APPL2/GOT2/PDP2/AKT1/KYAT1/BHMT/PDP1/PDPR/ACMSD/PSMD5/LONP2/COQ5/PSME3/ACADL/AKR7A2/DHRS4/NFE2L1/ODC1/KYAT3/CBR4/SIRT1/HMGCR/OAZ2/AKT2/PPARA/COQ7/REST/UBIAD…
GO_NOTCH_SIGNALING_PATHWAY	GO_NOTCH_SIGNALING_PATHWAY	GO_NOTCH_SIGNALING_PATHWAY	188	-0.497215	-1.5978	0.0001002	0.000631315	0.000301032	9972	tags=54%, list=29%, signal=39%	NEURL1/EGFR/NCSTN/TSPAN5/BHLHE41/NRARP/PERP/NR0B2/HEYL/SLC35C1/DLL4/WDR12/GMDS/BMP7/MESP2/NOTCH3/NOTCH2NLA/AAK1/S1PR3/BHLHE40/CDK6/FBXW7/NLE1/HEY1/POFUT1/PLN/JAG2/DLL1/CNTN1/SNW1/GATA2/ANGPT4/DTX3L/POGLUT1/NEURL1B/ANXA4/ADAM17/ZNF423/GATA5/NKAPL/TIMP4/PEAR1/TCIM/NOTCH1/CBFA2T2/PRKCI/NFKBIA/PSEN2/NOTCH2/FOXC1/ROBO2/PRAG1/APH1B/BMP2/TGFB2/SPEN/LLGL1/MAML1/PDCD10/LLGL2/NEPRO/STAT3/HEY2/AKT1/IFT74/ZB…
GO_NUCLEAR_EXPORT	GO_NUCLEAR_EXPORT	GO_NUCLEAR_EXPORT	194	-0.515435	-1.65845	0.0001002	0.000631315	0.000301032	7769	tags=61%, list=23%, signal=47%	NXF2B/SRSF7/LSG1/MAGOH/RANBP3L/RRS1/CCHCR1/THOC7/TP53/MALT1/U2AF2/DDX25/CSE1L/U2AF1/EIF4A3/EMD/STYX/TPR/STRADB/DDX39B/AGFG1/LTV1/RAPGEF3/BARD1/NPM1/SMURF1/XPO1/HHEX/CHTOP/PCID2/NCBP2/HNRNPA2B1/SMG1/NUP188/RBM26/MCM3AP/POM121C/BAG3/RNPS1/ZC3H11A/NUP155/SSB/NDC1/POLR2D/SLBP/POM121/NUP98/GAS6/SMG6/SRRM1/ANP32B/RBM8A/SRSF5/ALKBH5/NUP50/RANBP3/FIP1L1/NUP58/IWS1/SRSF1/CPSF2/NMD3/BCCIP/RBM22/NCBP1/NUP43…
GO_REGULATION_OF_ENDOCYTOSIS	GO_REGULATION_OF_ENDOCYTOSIS	GO_REGULATION_OF_ENDOCYTOSIS	194	-0.513841	-1.65332	0.0001002	0.000631315	0.000301032	8285	tags=47%, list=24%, signal=36%	AAK1/VEGFA/MAGI2/SDCBP/SYK/PACSIN3/EEF2K/RAB20/DNM1L/CLU/LRSAM1/DLL1/ANO6/GATA2/RUFY1/BIN1/SCYL2/RUFY2/ANGPT1/ITGB3/NLGN1/B2M/MKLN1/PPP3CC/SCAMP5/NEDD4L/STON2/ZFYVE16/SMAP1/MTMR2/VAMP4/RAB17/DNAJC6/APPL2/HIP1/CD36/ARF6/SYT11/CDH13/FMR1/LRRK2/ITGA2/STON1/EFNB2/SNX17/CBL/ARF1/TOR1A/HFE/RUBCN/ROCK1/PPP3CB/UBQLN2/ARRB1/ABL1/DAB2/EHD4/PPP3CA/OPHN1/F2RL1/PPT1/CALM1/CD2AP/CBLL1/MIB1/CALM3/RAB4A/SNX12/RA…
GO_RESPONSE_TO_STARVATION	GO_RESPONSE_TO_STARVATION	GO_RESPONSE_TO_STARVATION	186	-0.546104	-1.75431	0.0001002	0.000631315	0.000301032	7787	tags=55%, list=23%, signal=43%	AACS/CDKN1A/NPRL3/SSTR2/XBP1/SSTR1/RRAGB/FOXA3/WDR59/MIOS/SLC38A2/MTOR/WIPI1/ADSL/ATG7/GABARAPL1/WIPI2/SFRP1/EIF2A/GNPAT/RIPOR1/FAS/LARS/C12orf66/GCN1/EIF2AK1/WRN/PDK4/DAP/NUAK2/PIK3R4/ULK2/GAS6/PPARGC1A/DHODH/FNIP1/MAX/EIF2AK3/LAMP2/GABARAP/RRAGC/FBXO22/SH3GLB1/HSPA8/MAP1LC3B/SESN1/BMT2/LARP1/EIF2AK2/ATG5/PCK1/RRAGD/PIK3C2B/MAP3K5/ACAT1/RRAGA/LRRK2/HNRNPA1/ATG14/WDR24/RNF152/CBL/BECN1/HFE/DSC2/P…
GO_STEROID_BIOSYNTHETIC_PROCESS	GO_STEROID_BIOSYNTHETIC_PROCESS	GO_STEROID_BIOSYNTHETIC_PROCESS	186	-0.520466	-1.67196	0.0001002	0.000631315	0.000301032	7552	tags=43%, list=22%, signal=34%	EGR1/TM7SF2/BMP5/ACACB/DHRS11/IGFBP7/VDR/KPNB1/INSIG2/NFYB/FGF1/AMACR/BMP6/NSDHL/ERG28/PRLR/LSS/PMVK/ACOX2/SC5D/MBTPS2/HINT2/ABCG1/HSD17B4/PPARGC1A/HMGCS2/TRERF1/GPAM/BMP2/SCAP/ASAH1/CYP7B1/SDR42E1/ACBD3/SP1/OSBPL2/FDPS/PLPP6/GGPS1/LBR/SCP2/HSD17B11/NFYA/ARV1/STARD3NL/CYB5R1/CYP39A1/CYP27A1/SF1/ERLIN1/NFYC/NFKB1/ACLY/CNBP/CYP51A1/SREBF2/ATP1A1/SIRT1/HMGCR/MED1/IDI1/PRKAA1/FDX1/DDX20/HMGCS1/MBTPS1…
GO_SYNAPTIC_VESICLE_CYCLE	GO_SYNAPTIC_VESICLE_CYCLE	GO_SYNAPTIC_VESICLE_CYCLE	190	-0.480723	-1.54562	0.0001002	0.000631315	0.000301032	9264	tags=44%, list=27%, signal=33%	CHRNA6/WNT7A/SLC2A4/CACNA1D/RAB3A/STX19/SH3GL2/SNAPIN/DOC2B/P2RY1/MAGI2/DENND1A/ACTG1/SNPH/DNM1L/CASK/CDH2/CACNB2/RAP1B/PIP5K1C/GIT1/PCDH17/SYN3/SNAP29/DTNBP1/DNM3/NLGN1/NAPA/GRIK5/PPP3CC/ATP2A2/AP3D1/APBA1/STON2/VAMP4/DNAJC5/SNAP23/SNAP47/VPS18/DNAJC6/PTEN/CANX/AP3B1/ARF6/SYT11/FMR1/RAP1A/LRRK2/TOR1A/ROCK1/PPP3CB/DDC/PLD1/BLOC1S6/SYT9/STX3/SYNJ1/GSK3B/PCLO/RAPGEF4/OPHN1/BACE1/PSEN1/CALM1/CYFIP1/…
GO_TRANSCRIPTION_INITIATION_FROM_RNA_POLYMERASE_II_PROMOTER	GO_TRANSCRIPTION_INITIATION_FROM_RNA_POLYMERASE_II_PROMOTER	GO_TRANSCRIPTION_INITIATION_FROM_RNA_POLYMERASE_II_PROMOTER	186	-0.555254	-1.78371	0.0001002	0.000631315	0.000301032	8849	tags=61%, list=26%, signal=45%	MED14/MED6/NR3C1/NOTCH3/MED30/CBFB/GTF2H5/MED12/POLR2K/GTF2H2/RARG/TAF13/CDKN1A/RARA/NR4A3/NR5A2/ERCC3/MED27/ESRRA/NR6A1/TAF6/PSMC5/PAXIP1/NR4A1/HNF1A/TAF9/GTF2H1/TAF2/SNW1/VDR/PSMC2/RXRG/TAF7/CTNNBIP1/TAF15/TBP/GTF2A2/NOTCH1/RXRB/CDK9/RXRA/POLR2D/MED20/MED26/TAF4B/PPARGC1A/PSMC6/TAF5/ATF7IP/TAF4/NOTCH2/TAF11/MED23/TAF1/ESRRG/SRF/POLR2E/GTF2H3/GTF2E1/MAML1/PTEN/TAF9B/TCF4/MECP2/ERCC2/HEY2/NR2C2/N…
GO_CIRCADIAN_RHYTHM	GO_CIRCADIAN_RHYTHM	GO_CIRCADIAN_RHYTHM	195	-0.504355	-1.62322	0.00010021	0.000631315	0.000301032	10004	tags=52%, list=29%, signal=37%	DBP/SUV39H2/AC129492.1/EGFR/PASD1/SPSB4/BHLHE41/TP53/NFIL3/GPR157/ADCY1/HNRNPL/RBM4B/PPP1CA/NOCT/NDUFA9/CREM/EGR3/NOS2/BHLHE40/HEBP1/ID2/NTRK2/EGR1/ARNTL/PPP1CC/CIART/GPR176/MTNR1A/ATG7/CRTC1/RBM4/PPARGC1A/ID1/NLGN1/USP2/AHR/HDAC1/TYMS/SIAH2/PSPC1/NAGLU/TOP1/CIPC/PTEN/ID4/CRY1/NRIP1/KDM5A/NCOR1/USP9X/NGFR/NR1D2/CLDN4/MAPK9/PRMT5/DDC/ZFHX3/CLOCK/DYRK1A/SETX/HNRNPR/NCOA2/KLF10/GFPT1/HNF1B/ROCK2/GSK…
GO_ENDOTHELIAL_CELL_MIGRATION	GO_ENDOTHELIAL_CELL_MIGRATION	GO_ENDOTHELIAL_CELL_MIGRATION	195	-0.558631	-1.79791	0.00010021	0.000631315	0.000301032	9131	tags=57%, list=26%, signal=42%	TDGF1/FGFR1/SVBP/WNT7A/ADGRA2/DLL4/NOS3/RHOJ/GPI/BCAR1/MIA3/ANXA3/VASH1/EGR3/VEGFA/PRKCA/PTPRM/FBXW7/MAP2K3/CSNK2B/JCAD/EMC10/PAXIP1/NR4A1/LGALS8/ITGB1/HIF1A/GATA2/ANGPT4/ACVRL1/FGF1/FOXP1/TBXA2R/ADAM17/GPLD1/TGFBR1/ATOH8/ANGPT1/NOTCH1/MYH9/ITGB3/ID1/FLT4/ATP5F1B/STARD13/EDN1/THBS1/HDAC9/EPHA2/BMP4/KLF4/SRF/CLEC14A/MEF2C/PTEN/PDCD10/KRIT1/NR2F2/MECP2/CDH13/SP1/RHOB/AKT1/EPHB4/AAMP/SPRED1/PDGFB/EF…
GO_MORPHOGENESIS_OF_A_BRANCHING_STRUCTURE	GO_MORPHOGENESIS_OF_A_BRANCHING_STRUCTURE	GO_MORPHOGENESIS_OF_A_BRANCHING_STRUCTURE	196	-0.470237	-1.51372	0.00010021	0.000631315	0.000301032	7300	tags=39%, list=21%, signal=31%	GRB2/SPINT2/FKBPL/LHX1/VDR/FGF1/GDF7/RASIP1/CTNNBIP1/SFRP1/RDH10/NOTCH1/CASR/RXRA/TACSTD2/HOXA5/SPRY1/GZF1/GRHL2/EDN1/PAX2/NPNT/SPINT1/EPHA2/BMP4/DCHS1/ADAMTS16/TBX3/ENG/BMP2/FGFR2/SRF/TCF21/LRP5/PAK1/ILK/KDM5B/LRRK2/GNA13/DLG1/ACVR1/NRP1/RBM15/RTN4/ABL1/RERE/SPRY2/HNF1B/CLIC4/DAG1/SOX9/YAP1/AR/KRAS/SETD2/MED1/FZD5/PTCH1/SALL1/NTN4/DDR1/FRS2/CTNNB1/TGFBR2/FAT4/LGR4/PKD2/MAP3K13/BCL2/LRP6/FEM1B/BT…
GO_PROTEIN_ACETYLATION	GO_PROTEIN_ACETYLATION	GO_PROTEIN_ACETYLATION	195	-0.597151	-1.92188	0.00010021	0.000631315	0.000301032	7776	tags=58%, list=23%, signal=45%	MDH2/KANSL1/BEND3/RUVBL1/NOC2L/TADA3/KAT8/SETD5/RAPGEF3/PAXIP1/ARNTL/CTBP1/ELP3/TAF9/KLF15/GATA2/DMAP1/NAA16/HCFC1/TAF7/ING4/PHF20/TADA2A/NAA20/FAM161A/BRD1/YEATS4/MAP3K7/HINT2/NAP1L2/PPARGC1A/TAF5/JADE3/IWS1/WBP2/TAF1/LDB1/BRPF1/ZMPSTE24/TAF9B/KAT14/NAA60/ATG5/TAF5L/MECP2/TRRAP/PCK1/NAA15/WDR5/EPC1/ZNF451/POLE3/PHF10/KANSL1L/NAA50/DR1/CLOCK/SUPT3H/ARRB1/FOXO1/HAT1/NAT8/MBIP/TERF2IP/GSK3B/ATF2/KA…
GO_ESTABLISHMENT_OF_RNA_LOCALIZATION	GO_ESTABLISHMENT_OF_RNA_LOCALIZATION	GO_ESTABLISHMENT_OF_RNA_LOCALIZATION	193	-0.527293	-1.69641	0.00010022	0.000631315	0.000301032	7555	tags=52%, list=22%, signal=41%	AGFG1/CKAP5/SNUPN/LTV1/NPM1/XPO1/RFTN1/HHEX/CHTOP/PCID2/NCBP2/HNRNPA2B1/TOMM20L/SMG1/NUP188/RBM26/MCM3AP/POM121C/RNPS1/ZC3H11A/ATM/NUP155/SSB/NDC1/TERF1/POLR2D/RFTN2/SLBP/POM121/NUP98/SMG6/SRRM1/RBM8A/SRSF5/PNPT1/PARP11/ALKBH5/NUP50/MVP/FIP1L1/NUP58/IWS1/SRSF1/CPSF2/HNRNPA3/NMD3/BCCIP/AHCTF1/TNKS/FMR1/NCBP1/NUP43/CASC3/UPF2/HNRNPA1/KHSRP/ABCE1/TSC1/NUP35/MYO1C/QKI/LRPPRC/NUP54/DDX19B/SLU7/CPSF6/T…
GO_HISTONE_BINDING	GO_HISTONE_BINDING	GO_HISTONE_BINDING	191	-0.583387	-1.87615	0.00010022	0.000631315	0.000301032	8343	tags=61%, list=24%, signal=46%	SAP30L/CD1D/MLLT6/DAXX/PYGO2/BRD7/CHD1/CHD2/NOC2L/TP53BP1/BRD4/KAT8/SPIN3/NPM1/PWWP2A/MTF2/DTX3L/PHIP/JMJD7/USP3/TAF7/ING4/ING1/TBL1XR1/KMT2D/PRMT7/IPO9/HPF1/BRD1/KDM7A/JAK2/SPIN4/ING2/CTSL/SMARCA5/NAP1L2/BAZ2A/ANP32B/BAZ1B/PHF8/SUPT16H/PHF6/PHF13/IPO7/USP16/WDR5B/KDM4A/TAF1/SART3/MSH6/BRD2/PHF2/TRIM24/PWP1/CBX5/EZH1/MLLT3/TNKS/KDM5B/KDM1B/FMR1/KDM5A/WDR5/VPS72/SPIN2B/ASF1A/RNF168/MBTD1/MPHOSPH8/…
GO_PATTERN_RECOGNITION_RECEPTOR_SIGNALING_PATHWAY	GO_PATTERN_RECOGNITION_RECEPTOR_SIGNALING_PATHWAY	GO_PATTERN_RECOGNITION_RECEPTOR_SIGNALING_PATHWAY	191	-0.476554	-1.53258	0.00010022	0.000631315	0.000301032	8919	tags=46%, list=26%, signal=34%	UBE2V1/NFKBIL1/LYN/FLOT1/TLR1/C1QBP/SMPDL3B/TLR5/UBE2D2/RNF125/TBK1/TRAF3/IRAK4/RSAD2/RFTN1/BIRC2/TRIM5/IRAK2/SFTPD/TICAM1/IRAK3/TRIM15/MYD88/TSPAN6/FADD/PIK3R4/MAP3K7/CTSL/TANK/NFKBIA/CYLD/RELA/MAPKAPK2/SARM1/TKFC/TNIP1/RPS6KA3/TAB1/WDFY1/NLRP6/PELI1/XIAP/TIFA/APPL2/CD36/DDX58/RIOK3/TLR4/MAP3K1/HMGB1/OTUD4/ERBIN/UBE2N/RTN4/DDX60/BCL10/TLR3/NLRX1/RIPK1/TRIL/MAPKAPK3/F2RL1/TAB3/IFIH1/UBB/ZCCHC3/AN…
GO_PLASMA_MEMBRANE_BOUNDED_CELL_PROJECTION_CYTOPLASM	GO_PLASMA_MEMBRANE_BOUNDED_CELL_PROJECTION_CYTOPLASM	GO_PLASMA_MEMBRANE_BOUNDED_CELL_PROJECTION_CYTOPLASM	192	-0.525679	-1.69069	0.00010022	0.000631315	0.000301032	7041	tags=44%, list=20%, signal=35%	HIF1A/CFAP206/NDEL1/MAATS1/FLOT2/HYDIN/ATG7/GABARAPL1/WDR34/IFT140/DNAL1/PIK3R4/KCNAB1/DTNBP1/MNS1/DRC3/BLOC1S4/AP3M2/AP3D1/WASF1/DNALI1/GABARAP/LCA5/MAP1LC3B/KIFAP3/DCDC2/WDPCP/MAP4/CANX/KIF3A/ARL13B/AP3B1/ARL6/ATG5/AP3S2/GRIK3/FMR1/UHMK1/LRRK2/ATG14/ARL8A/DYNC2H1/WDR78/DYNC2LI1/BLOC1S6/AMBRA1/GAS8/PRKACA/AP3M1/WDR11/ARL8B/KIF5B/CCDC103/BLOC1S5/PAFAH1B1/OPA1/ABHD13/ZC3H14/WDR35/TRAK1/MAPK1/PIK3C…
GO_REGULATION_OF_CARBOHYDRATE_METABOLIC_PROCESS	GO_REGULATION_OF_CARBOHYDRATE_METABOLIC_PROCESS	GO_REGULATION_OF_CARBOHYDRATE_METABOLIC_PROCESS	193	-0.511154	-1.64449	0.00010022	0.000631315	0.000301032	7854	tags=46%, list=23%, signal=35%	MIDN/TPR/GPER1/NTSR1/PRKN/LCMT1/JMJD8/ACACB/HIF1A/KHK/NUP188/MTOR/POM121C/DUSP12/GPLD1/PPP1R3G/HDAC4/NUP155/SELENOS/NDC1/PDK4/POM121/NUP98/PDK1/PPARGC1A/MAEA/SOGA1/PGAM1/DYRK2/NUP50/NUP58/ZBTB20/ZMPSTE24/FAM3C/CRY1/STAT3/NUP43/NLN/AKT1/NCOR1/ZBTB7A/PDGFB/SCARB2/WDR5/NUP35/ENTPD5/LEPR/NUP54/PRKAG1/PTH1R/FOXO1/NCOA2/SLC35B4/INSR/PRXL2C/ECD/CLTC/GSK3B/NUP133/PPP1CB/NFE2L1/KAT2B/NFKB1/SEH1L/PPP4R3B/A…
GO_RESPONSE_TO_TOPOLOGICALLY_INCORRECT_PROTEIN	GO_RESPONSE_TO_TOPOLOGICALLY_INCORRECT_PROTEIN	GO_RESPONSE_TO_TOPOLOGICALLY_INCORRECT_PROTEIN	193	-0.501695	-1.61406	0.00010022	0.000631315	0.000301032	8919	tags=54%, list=26%, signal=40%	UGGT1/ADD1/LMNA/EDEM3/HSPA14/HSPA5/SRPRB/DAXX/PARP16/XBP1/DNAJB5/COPS5/PRKN/CLU/HSPA13/UGGT2/DNAJB2/DNAJC18/HSPA2/EDEM1/CUL7/WIPI1/HSPA9/BCL2L11/GOSR2/WFS1/BAG3/BOK/NCK2/ATF6B/CTH/SELENOS/HDGF/SERP1/SYVN1/NCK1/MBTPS2/HSP90AB1/ATXN3/TPP1/TLN1/OPTN/EIF2AK3/THBS1/HSP90AA1/BFAR/ATP6V0D1/HSPA8/KLHDC3/CREB3L2/SEC31A/SSR1/DNAJB9/TMEM129/STT3B/EIF2AK2/TMEM33/VCP/UBE2W/SDF2/TATDN2/UBXN4/AMFR/SRPRA/CREB3/T…
GO_ACTOMYOSIN_STRUCTURE_ORGANIZATION	GO_ACTOMYOSIN_STRUCTURE_ORGANIZATION	GO_ACTOMYOSIN_STRUCTURE_ORGANIZATION	185	-0.524279	-1.68365	0.000100241	0.000631315	0.000301032	8274	tags=47%, list=24%, signal=36%	LPAR1/MYOM1/ARAP1/BBS4/ACTG1/OBSL1/MKKS/MYH14/RAPGEF3/MYLK3/CFLAR/ITGB1/CD47/ARHGEF10L/CASQ2/MTOR/MYOM3/SDC4/ALKBH4/SFRP1/MYO18A/TGFBR1/RTKN/MYH9/TPM1/TACSTD2/NF2/EPB41L2/TMOD2/MYOZ1/EDN1/PHLDB2/PPFIA1/CFL2/ARHGAP6/EPB41L3/PPM1F/MYH10/ARHGEF5/ARHGEF15/SRF/CARMIL1/TRPM7/BAG4/MEF2C/ARHGEF10/PAK1/SMAD3/ARHGAP28/TSC1/TMOD3/CLASP1/NRP1/PPP1R9A/ROCK1/WDR1/S1PR1/DLC1/ARRB1/ABL1/WASF2/ROCK2/EPB41L4A/RGCC…
GO_POSITIVE_REGULATION_OF_I_KAPPAB_KINASE_NF_KAPPAB_SIGNALING	GO_POSITIVE_REGULATION_OF_I_KAPPAB_KINASE_NF_KAPPAB_SIGNALING	GO_POSITIVE_REGULATION_OF_I_KAPPAB_KINASE_NF_KAPPAB_SIGNALING	181	-0.518403	-1.6634	0.000100241	0.000631315	0.000301032	8166	tags=51%, list=24%, signal=39%	LPAR1/LITAF/TRIM62/CASP10/TBK1/DDRGK1/BRD4/TNFSF10/IRAK4/PRKN/CFLAR/JMJD8/BIRC2/TRIM5/TRIM22/TICAM1/FKBP1A/CXXC5/APOL3/NEK6/GPRC5B/EDA2R/ZDHHC17/CTH/MTDH/MYD88/GPR89A/TSPAN6/FADD/MAP3K7/TRIM25/C18orf32/RELA/GJA1/DDX21/PPP5C/TRIM8/TMED4/AJUBA/LURAP1L/PELI1/ROR1/TIFA/MAVS/CD36/REL/MIER1/AKT1/FYN/TLR4/UBE2N/BCL10/TLR3/ABL1/NDFIP2/RIPK1/TERF2IP/MAP3K3/F2RL1/TAB3/TMEM9B/DHX36/EDA/EDAR/LURAP1/MID2/ANKR…
GO_POSITIVE_REGULATION_OF_MULTI_ORGANISM_PROCESS	GO_POSITIVE_REGULATION_OF_MULTI_ORGANISM_PROCESS	GO_POSITIVE_REGULATION_OF_MULTI_ORGANISM_PROCESS	181	-0.49013	-1.57268	0.000100241	0.000631315	0.000301032	8403	tags=50%, list=24%, signal=38%	TMEM250/ADARB1/PDE3A/POLR2K/NOS2/P2RY1/PRKCA/KLK7/NR5A2/HPN/CHD1/TBK1/TRIM21/PPID/NELFCD/LRSAM1/SNW1/BMP6/SRPK1/NELFE/PDE5A/SRPK2/BCL2L11/SIRT2/TRIM15/HDAC4/NOTCH1/YTHDC2/CDK9/POLR2D/OPTN/TAF11/DDB1/LARP1/SUPT4H1/NUCKS1/PLCB1/POLR2E/ZNF502/ADAR/SMURF2/SP1/FMR1/VPS37B/ZNF639/ACVR1B/STAU1/VAPB/DDX60/CHMP2B/CCNT1/CNOT7/GTF2F1/CCDC87/POLR2A/POLR2B/F2RL1/SASH1/STOM/HACD3/HDAC2/TOP2B/ZCCHC3/ANKRD17/SMA…
GO_REGULATION_OF_ORGANELLE_ASSEMBLY	GO_REGULATION_OF_ORGANELLE_ASSEMBLY	GO_REGULATION_OF_ORGANELLE_ASSEMBLY	185	-0.573016	-1.84016	0.000100241	0.000631315	0.000301032	7894	tags=53%, list=23%, signal=41%	NPRL3/TPR/TBC1D14/NUMA1/SCFD1/LRSAM1/MYLK3/NPM1/STX18/CEP135/C9orf72/RBM14/CHMP4A/SDC4/EVI5L/SDC1/ASAP1/FUZ/IFT140/MARK4/PAN3/SPICE1/CYLD/MNS1/CEP76/TRIM37/EDN1/PTPRD/PHF23/SH3GLB1/ADAMTS16/SENP6/ARHGEF5/DCDC2/CEP120/MAP4/RNF4/MEF2C/ATG5/MSN/SYNE2/LRRK2/VDAC3/BECN1/MAPK9/GSN/DYNC2LI1/CCP110/SMC1A/CHMP2B/CNOT1/UBQLN2/KIF9/FEZ2/IFT88/KAT2B/MTMR3/ATG3/CEP97/RAB3GAP2/CNOT6/ARHGEF9/RAB1B/ATMIN/STAG1/P…
GO_CYSTEINE_TYPE_PEPTIDASE_ACTIVITY	GO_CYSTEINE_TYPE_PEPTIDASE_ACTIVITY	GO_CYSTEINE_TYPE_PEPTIDASE_ACTIVITY	182	-0.557696	-1.78965	0.000100251	0.000631315	0.000301032	7993	tags=48%, list=23%, signal=37%	USP34/USP13/CASP2/ALG13/CASP9/CASP10/COPS5/DESI2/USP11/CTSH/CFLAR/USP3/USP44/USP54/SFRP1/USP47/USP45/OTUD3/JOSD1/SENP1/CTSL/TANK/STAMBP/USP2/CYLD/ATXN3/OTUB1/SENP7/BAP1/OTUD6B/MINDY4/USP16/CAPN5/UCHL3/SENP6/BRCC3/USP4/VCPIP1/USP48/TINAGL1/CTSF/USP32/CAPN2/USP24/USP28/ATG4A/USP9X/CAPN1/USPL1/OTUD4/CTSO/ATG4C/MINDY1/USP25/USP1/USP14/YOD1/CASP7/OTUD1/USP37/BLMH/PIGK/USP33/USP12/MINDY3/UCHL5/USP38/CA…
GO_PHOSPHATASE_BINDING	GO_PHOSPHATASE_BINDING	GO_PHOSPHATASE_BINDING	182	-0.534662	-1.71573	0.000100251	0.000631315	0.000301032	8733	tags=54%, list=25%, signal=41%	PPP1CA/MASTL/STRN4/ANK1/MAGI2/PDLIM4/SYK/SLC9A3R1/TBK1/PPP1R9B/TRAF3/CSRNP2/GRB2/CDH2/KCNQ1/PPP1CC/PARD3/CHCHD3/PIK3R2/MAP2K7/PPP1R3G/CADM4/PHACTR4/RPS6KB1/IQGAP1/IGBP1/TPRN/FLT4/FER/EIF2AK3/RCAN3/MVP/WNK1/KIFAP3/SNX3/RPA2/PPP2R2A/MAPK14/KIF3A/AP3B1/CRY1/VCP/STAT3/SMAD3/PPP3R1/ITGA1/MAP3K5/AKT1/SH2D4A/FBXL2/SPRED1/DLG1/CDKN1B/SHOC2/SLC9A3R2/STRN3/STAU1/PPP1R9A/PPP3CB/SH3YL1/ENSA/FOXO1/GTF2F1/CDC2…
GO_PROTEIN_IMPORT	GO_PROTEIN_IMPORT	GO_PROTEIN_IMPORT	182	-0.535843	-1.71952	0.000100251	0.000631315	0.000301032	8919	tags=58%, list=26%, signal=43%	RGPD5/MDFIC/NXT2/LMNA/FERMT1/TOMM7/GPIHBP1/CABP1/IPO4/SYK/TPR/GRPEL2/SNUPN/CLU/PKIG/TOMM40L/DMAP1/KPNB1/PRICKLE1/TOMM20L/NUP188/POM121C/BAG3/PIK3R2/KPNA3/TIMM23B/DNAJC19/TNPO3/NUP155/ANGPT1/IPO9/ZPR1/POM121/NUP98/RPAIN/LAMP2/TNPO2/HSP90AA1/NUP50/HYAL2/TIMM17A/NUP58/BMP4/IPO7/RGPD8/HSPA8/RAB8B/ARHGEF5/PEX5/TOMM22/EFCAB7/KPNA4/PEX1/MAPK14/MAVS/SUFU/STAT3/SMAD3/APPL2/CD36/NOLC1/RBM22/AKT1/PEX10/IPO1…
GO_STEROID_HORMONE_MEDIATED_SIGNALING_PATHWAY	GO_STEROID_HORMONE_MEDIATED_SIGNALING_PATHWAY	GO_STEROID_HORMONE_MEDIATED_SIGNALING_PATHWAY	182	-0.582004	-1.86766	0.000100251	0.000631315	0.000301032	8753	tags=59%, list=25%, signal=44%	PAGR1/NR3C1/DDX17/CBFB/RARG/KDM3A/RARA/DAXX/NR4A3/PAQR8/NR5A2/PARP1/GPER1/DDRGK1/ESRRA/NR6A1/TADA3/CNOT9/ARNTL/NR4A1/VDR/RXRG/FOXP1/RBM14/SAFB/TAF7/DNAAF4/NEDD4/KMT2D/RWDD1/SFRP1/RXRB/JAK2/LBH/RXRA/PPARGC1A/HDAC1/KANK2/BMP4/WBP2/RNF14/GPAM/ESRRG/TCF21/CYP7B1/PRMT2/RNF4/UBA5/PGRMC2/CRY1/PAK1/NR2F2/YWHAH/NR2C2/NR2F1/NRIP1/NCOR1/DDX5/ZBTB7A/RBFOX2/NR1D2/ABHD2/STRN3/ARID1A/CNOT1/CLOCK/TRIM68/DAB2/RB1…
GO_CARBOHYDRATE_CATABOLIC_PROCESS	GO_CARBOHYDRATE_CATABOLIC_PROCESS	GO_CARBOHYDRATE_CATABOLIC_PROCESS	183	-0.510116	-1.63733	0.000100271	0.000631315	0.000301032	8864	tags=52%, list=26%, signal=39%	GK5/PPP1CA/GPI/TIGAR/ENOSF1/ALDOC/PGAM4/PFKL/PGM1/TREH/LDHA/TPR/NEU3/JMJD8/HIF1A/PKM/PGM2L1/KHK/GLB1/PFKP/ALDH1A1/OGDHL/NUP188/POM121C/HDAC4/NUP155/NDC1/POM121/NUP98/PPARGC1A/PGK1/PGAM1/STBD1/ENO1/CTBS/ENO4/NUP50/DHDH/NUP58/RPE/TKFC/GALT/GALM/FUT1/PKLR/ZBTB20/SORD/LRP5/STAT3/MANBA/G6PC/GK/NUP43/NCOR1/ZBTB7A/MAN2B2/MIOX/SCARB2/DHTKD1/NUP35/NAGA/ENTPD5/NUP54/PFKM/XYLB/PRKAG1/MGAM/FUT6/PGM2/AGL/INSR…
GO_CLATHRIN_COATED_VESICLE	GO_CLATHRIN_COATED_VESICLE	GO_CLATHRIN_COATED_VESICLE	184	-0.52007	-1.66949	0.000100271	0.000631315	0.000301032	6970	tags=45%, list=20%, signal=36%	SFTPD/RAB27A/STX6/ECE1/NCALD/CPNE6/CLTA/WIPI1/SCYL2/MYO1E/AP1B1/DENND1B/NECAP2/VWF/CLBA1/EDN1/STON2/BTC/AP1S1/GGA2/HSPA8/RAB8B/FOLR1/SPG21/VAMP4/DNAJC5/SNX3/RASSF9/ADRB2/VPS33A/VPS18/RAB35/ASTN2/FURIN/AP3B1/VAMP7/HIP1/VPS41/EPS15/TGFA/RAB8A/TMED10/SCARB2/GOPC/DAB2/SYT9/CLTC/ATP7A/SORT1/SCAMP1/SNX18/INPP5F/NECAP1/AP2A2/AFTPH/CLINT1/FZD5/FZD4/FCHO2/VTI1A/RAB5A/STEAP2/LRP2/IGF2R/SYNRG/SH3BP4/GPR107/…
GO_HORMONE_RECEPTOR_BINDING	GO_HORMONE_RECEPTOR_BINDING	GO_HORMONE_RECEPTOR_BINDING	184	-0.520219	-1.66997	0.000100271	0.000631315	0.000301032	8777	tags=53%, list=25%, signal=40%	PAGR1/FABP4/MED30/FLT3/MED12/RARG/KDM3A/DAXX/NR4A3/PARP1/PPID/TADA3/PSMC5/NR4A1/HIF1A/SNW1/VDR/FOXP1/KDM1A/TAF7/DNAAF4/WIPI1/JMJD1C/JAK2/RXRA/PPARGC1A/BAZ2A/ZNHIT3/SOCS2/WBP2/TAF11/TAF1/RNF14/TCF21/TRIM24/TACC2/PRMT2/RNF4/CRY1/STAT3/SMAD3/UBA3/ETS2/YWHAH/NRIP1/NCOR1/DDX5/FYN/ZBTB7A/PRPF6/PTPN11/ARID1A/TRIP12/NSD1/CNOT1/ARRB1/TRIM68/KDM4C/RB1/NCOA2/ZNF366/PIAS2/THRAP3/PIAS1/NCOA3/LATS1/SUMO1/SMARC…
GO_NUCLEOLAR_PART	GO_NUCLEOLAR_PART	GO_NUCLEOLAR_PART	180	-0.521427	-1.67253	0.000100271	0.000631315	0.000301032	8873	tags=54%, list=26%, signal=41%	WDR12/SNRPB2/HERC4/URB1/E2F5/POLR2K/RRP7A/B3GNT9/ZNF385B/TFCP2L1/CHD1/SAMD4A/NUAK1/ESRRA/HEATR1/GAR1/LIPA/POLR1D/RNMT/RSAD2/MPHOSPH10/UTP15/FHIT/CLEC3B/NUFIP1/SMAD7/RAI14/PRMT7/MTDH/TERF1/PAK6/SMARCA5/RPP38/TAF1A/TAF4B/RPAIN/WDR36/EIF3L/JAZF1/BTBD10/PSPC1/UTP18/POLR1E/WDR43/SESN1/KDM4A/YY1AP1/TOP1/IMP3/SPATA2/POLR2E/KLF6/FOXJ2/CRIPT/CDK12/NFIC/ZNF415/NOLC1/POLR1A/IPO11/UBTF/PEX14/COIL/UBE2N/STN1/…
GO_PHOSPHOPROTEIN_PHOSPHATASE_ACTIVITY	GO_PHOSPHOPROTEIN_PHOSPHATASE_ACTIVITY	GO_PHOSPHOPROTEIN_PHOSPHATASE_ACTIVITY	180	-0.551939	-1.7704	0.000100271	0.000631315	0.000301032	8989	tags=58%, list=26%, signal=43%	PPM1H/RPAP2/PPM1G/PTPMT1/PPP1CA/PTPN5/PTPDC1/STYX/EYA4/CYCS/MTMR8/PTPRR/PPM1L/DUSP18/PTPRM/MINPP1/UBLCP1/DUSP8/PTPRE/PDXP/CAMK2G/PPP1CC/UBASH3B/PTPN12/CTDNEP1/DUSP12/PPP3CC/SSH1/PHLPP2/DUSP19/PPP5C/PP2D1/PTPRD/PPM1K/PPM1F/MTMR2/PPA2/PPTC7/TAB1/MTMR14/DUSP7/MTMR1/PPP2R2A/PTPRN2/DNAJC6/PTEN/PTPRJ/PPP4R1/CPPED1/PPP3R1/SSH2/PDP2/DUSP3/PPP2R5D/CDC14C/PPP2R5A/PTPN4/DUSP22/PTPN11/DLG1/PTP4A1/PTPN14/DUSP…
GO_POSITIVE_REGULATION_OF_BINDING	GO_POSITIVE_REGULATION_OF_BINDING	GO_POSITIVE_REGULATION_OF_BINDING	180	-0.526367	-1.68837	0.000100271	0.000631315	0.000301032	6940	tags=48%, list=20%, signal=39%	RARA/PYGO2/PARP1/DDRGK1/PRKN/MAU2/TICAM1/FKBP1A/DTX3L/KDM1A/PINX1/HMBOX1/CLIC2/LARP6/SIRT2/GMNN/CDK9/CALM2/JAK2/TRIM6/B2M/KDM4D/FOXC1/SYAP1/BMP4/TAF1/BMP2/KLF4/BDNF/ARHGEF7/STK3/MEF2C/RIPOR2/NMD3/ERCC2/MAPRE1/FMR1/NCBP1/LRRK2/BAMBI/ITGA2/H1F0/AMFR/WAPL/GNL3L/HMGB1/SPON1/PIN1/HFE/NRP1/EIF2S1/MBD2/PPP2CB/ARRB1/ABL1/SKI/RB1/GSK3B/PSEN1/USP33/DPH3/STPG1/HIPK2/SPPL3/PLCL2/PLCL1/GTF2B/CALM3/RALB/HERPUD…
GO_POSITIVE_REGULATION_OF_VASCULATURE_DEVELOPMENT	GO_POSITIVE_REGULATION_OF_VASCULATURE_DEVELOPMENT	GO_POSITIVE_REGULATION_OF_VASCULATURE_DEVELOPMENT	180	-0.47683	-1.52948	0.000100271	0.000631315	0.000301032	8233	tags=46%, list=24%, signal=35%	ERAP1/CX3CR1/PRKCA/GPER1/XBP1/PAK4/JCAD/EGR1/CMA1/EMC10/CTSH/RAPGEF3/CFLAR/JMJD8/DLL1/ITGB1/HIF1A/PKM/STIM1/GATA2/ANGPT4/ACVRL1/FGF1/TBXA2R/ADM2/RAMP2/NOTCH1/ITGB8/CTH/MTDH/TIE1/APLNR/SMAD1/THBS1/CDH5/HDAC9/ENG/KLF4/PPP1R16B/IL6R/CD34/STAT3/AGTR1/SP1/RHOB/RAP1A/PDGFB/EFNB2/NRP1/TLR3/ABL1/NFE2L2/HIPK1/FLT1/MAP3K3/SASH1/RLN2/ETS1/CEACAM1/HIPK2/SEMA5A/HYAL1/SIRT1/TNFSF12/AGGF1/TEK/HIF1AN/CX3CL1/PDPK…
GO_RECEPTOR_METABOLIC_PROCESS	GO_RECEPTOR_METABOLIC_PROCESS	GO_RECEPTOR_METABOLIC_PROCESS	183	-0.521561	-1.67407	0.000100271	0.000631315	0.000301032	8233	tags=48%, list=24%, signal=36%	GTF2H2/MAGI2/SDCBP/SYK/ARAP1/CD9/GRB2/ITGAV/SMURF1/ITGB1/HIF1A/VLDLR/DTX3L/ECE1/NRG1/CLTA/SCYL2/NEDD4/REP15/RAMP2/CD81/ANGPT1/PIK3R4/SNX25/ITGB3/DNM3/HDAC1/HOXA5/MKLN1/LAMTOR1/OPTN/EDN1/SH3GLB1/MTMR2/SCAP/EHD3/FURIN/CD36/FMR1/NSF/EPS15/RAB11B/CAPN1/EFNB2/ARF1/ANKRD13C/BECN1/RAMP3/GPRASP1/RAB29/UBQLN2/ACE2/ARRB1/CLTC/OPHN1/PSEN1/CALCRL/CEACAM1/HDAC2/INPP5F/AP2A2/ITCH/RAB5A/ALS2/AP1AR/LRPAP1/ARFGEF…
GO_REGULATION_OF_CHROMATIN_ORGANIZATION	GO_REGULATION_OF_CHROMATIN_ORGANIZATION	GO_REGULATION_OF_CHROMATIN_ORGANIZATION	180	-0.560335	-1.79733	0.000100271	0.000631315	0.000301032	8056	tags=54%, list=23%, signal=42%	MLLT6/PYGO2/BRD7/TPR/UBE2B/NOC2L/BRD4/TADA3/SETD5/PAXIP1/TAL1/CTBP1/CHTOP/SNW1/GATA2/MTF2/KDM1A/TAF7/NELFE/JDP2/RNF40/ATM/SETD1A/TADA2A/CDK9/NSD3/ING2/NAP1L2/PPARGC1A/ATF7IP/OTUB1/PHF8/KDM4D/IWS1/WBP2/ZBTB7B/PPHLN1/JARID2/KDM4A/SART3/TASOR/PHF2/ZMPSTE24/ATG5/MECP2/RIF1/FMR1/MIER1/LRRK2/KDM5A/H1F0/PAF1/BCOR/ASF1A/ZNF451/WDR61/UBE2N/MPHOSPH8/TRIP12/NSD1/SETD7/ARRB1/KDM4C/SKI/MTHFR/ZNF274/KMT2E/HIRA…
GO_REGULATION_OF_OSSIFICATION	GO_REGULATION_OF_OSSIFICATION	GO_REGULATION_OF_OSSIFICATION	183	-0.468575	-1.504	0.000100271	0.000631315	0.000301032	9403	tags=47%, list=27%, signal=34%	PHOSPHO1/RIOX1/CLIC1/PTGER4/BMP7/AXIN2/NOCT/GDPD2/CCN1/MEN1/TWSG1/CDK6/ID2/CHSY1/ZBTB16/SLC8A1/ESRRA/TMEM64/SMURF1/ANO6/HIF1A/TNN/RFLNB/BMP6/CTNNBIP1/SOST/SFRP1/HDAC4/NOTCH1/ANKH/ID1/FZD9/SMAD1/SUCO/NPNT/GPM6B/BMP4/SMAD6/BMP2/TGFB2/FGFR2/ADRB2/IL6R/ZMPSTE24/TXLNG/MEF2C/LRP5/MAPK14/ID4/SUFU/SMAD3/ILK/ADGRV1/DDX5/JAG1/BCOR/ACVR1/LIMD1/ATP6AP1/SEMA4D/IL6ST/S1PR1/SKI/ZHX3/BMPR2/SOX9/PRKACA/PTK2/KREME…
GO_RIBOSE_PHOSPHATE_BIOSYNTHETIC_PROCESS	GO_RIBOSE_PHOSPHATE_BIOSYNTHETIC_PROCESS	GO_RIBOSE_PHOSPHATE_BIOSYNTHETIC_PROCESS	184	-0.468204	-1.50299	0.000100271	0.000631315	0.000301032	8509	tags=49%, list=25%, signal=37%	PPCDC/SLC35B2/PDK3/GART/MLYCD/PFAS/ATP5PF/PAICS/ADCY2/MPC2/PARP1/DCAKD/PPCS/ATP5MC3/GUCY1B1/ATP5PD/ACACB/ADSL/ACSL4/CMPK1/PPAT/PDHA1/PDK4/AK2/PANK2/PDK1/PPARGC1A/SLC26A2/SLC35B3/DHODH/ATP5F1B/RFK/ENO1/PRPS1/SLC26A1/UMPS/GUCY1A1/ACSS1/ELOVL1/ACSL3/VCP/STAT3/PANK4/ADCY6/AK4/NME6/PDP2/ACAT1/MPC1/UPRT/PDHX/STOML2/PDP1/PDPR/ACSL1/UCK1/ADSS/AK9/PRPSAP1/PANK3/GCDH/DNAJC30/PPT1/ACLY/SLC25A13/CBR4/DLD/ELO…
GO_TRANSFORMING_GROWTH_FACTOR_BETA_RECEPTOR_SIGNALING_PATHWAY	GO_TRANSFORMING_GROWTH_FACTOR_BETA_RECEPTOR_SIGNALING_PATHWAY	GO_TRANSFORMING_GROWTH_FACTOR_BETA_RECEPTOR_SIGNALING_PATHWAY	184	-0.5648	-1.81308	0.000100271	0.000631315	0.000301032	8523	tags=53%, list=25%, signal=40%	ADAM9/SKIL/NREP/ITGB5/HSPA5/SDCBP/MEN1/BCL9L/TWSG1/PARP1/STK11/CDKN1C/SMURF1/SNW1/PARD3/SMAD9/ACVRL1/LDLRAD4/SMAD7/ADAM17/TGFBR1/PRDM16/CDKN2B/NRROS/SNX6/SNX25/ING2/MAP3K7/HSP90AB1/ID1/ADAMTSL2/SMAD1/THBS1/CDH5/NPNT/SMAD6/FOLR1/ENG/TRIM33/TGFB2/TAB1/VEPH1/FERMT2/FURIN/SMAD3/APPL2/SMURF2/ITGA8/BAMBI/ZEB1/PRKCZ/ZBTB7A/USP9X/DUSP22/PBLD/CBL/PIN1/ACVR1B/ACVR1/ZNF451/EID2/SKI/DAB2/NLK/KLF10/RNF111/BMP…
GO_ACTIN_FILAMENT_POLYMERIZATION	GO_ACTIN_FILAMENT_POLYMERIZATION	GO_ACTIN_FILAMENT_POLYMERIZATION	175	-0.476512	-1.52715	0.000100291	0.000631315	0.000301032	6905	tags=41%, list=20%, signal=33%	BAIAP2/NPHS1/WASF3/WHAMM/MTOR/CDC42EP2/MYADM/BIN1/RHOBTB2/ARFGEF1/PREX1/CDC42EP3/NCK2/NCK1/JAK2/TMOD2/MTPN/FER/WASHC2C/ACTR2/ACTR3B/WASF1/ARHGAP6/SCIN/FMN1/CARMIL1/SPIRE1/BAG4/RICTOR/ABITRAM/KANK3/RASA1/ARPC4/ARHGAP18/ARF6/ACTR3/ARHGAP28/FCHSD2/JMY/DLG1/EPS8/ARF1/TMOD3/MYO1C/CDC42EP4/PPP1R9A/GSN/FAM107A/DIAPH1/VIL1/IQGAP2/CYFIP1/CAPZA2/LATS1/DMTN/BRK1/WASL/AP1AR/GMFB/ABI2/TRIOBP/ADD3/NCKAP1/COBL/…
GO_COATED_VESICLE_MEMBRANE	GO_COATED_VESICLE_MEMBRANE	GO_COATED_VESICLE_MEMBRANE	175	-0.512813	-1.64349	0.000100291	0.000631315	0.000301032	5647	tags=43%, list=16%, signal=36%	GOSR2/VMA21/AP1B1/NECAP2/B2M/CLBA1/COPZ1/SAR1A/ARCN1/BTC/COPB2/AP1S1/HSPA8/LMAN1/FOLR1/VAMP4/DNAJC5/PEF1/SCAP/COPB1/SEC23B/RASSF9/SEC31A/ADRB2/RAB35/AP3B1/VAMP7/HIP1/VTI1B/STX5/TMED7/EPS15/TGFA/TMED10/SCARB2/HLA-E/SAR1B/KLHL12/ARFGAP3/DAB2/SEC24C/SYT9/CLTC/CNIH1/COPA/USO1/SEC23IP/NECAP1/AP2A2/CD59/AFTPH/MCFD2/SREBF2/FZD5/FZD4/FCHO2/VTI1A/RAB5A/LRP2/IGF2R/SYNRG/PICALM/TGOLN2/TMEM199/VAMP3/ARFGAP2/…
GO_FC_RECEPTOR_SIGNALING_PATHWAY	GO_FC_RECEPTOR_SIGNALING_PATHWAY	GO_FC_RECEPTOR_SIGNALING_PATHWAY	179	-0.540477	-1.73323	0.000100291	0.000631315	0.000301032	7269	tags=49%, list=21%, signal=39%	PSMD9/PSMD3/GRB2/PSMB7/CD47/BAIAP2/PSMC2/PIK3R2/MAP2K7/MYO10/PSME1/NCK1/MAP3K7/MS4A2/HSP90AB1/PSMC6/PRKCQ/FER/RELA/ACTR2/TEC/HSP90AA1/PSMC1/NFATC1/PSMD12/TAB1/PSMF1/PSMD10/PSMD6/PTPRJ/PAK1/APPL2/ARPC4/PPP3R1/ACTR3/RAP1A/CYFIP2/FYN/PAK2/MAP3K1/MYO1C/MAPK9/PPP3CB/PSMD5/BCL10/ABL1/PSME3/WASF2/PPP3CA/GAB2/TAB3/SOS1/ABI1/CALM1/PTK2/NFKB1/CYFIP1/RAPGEF1/BRK1/NCKIPSD/MAPK1/PIK3CA/SKP1/VAV2/WASL/TAB2/NFA…
GO_GASTRULATION	GO_GASTRULATION	GO_GASTRULATION	175	-0.51041	-1.63579	0.000100291	0.000631315	0.000301032	8274	tags=47%, list=24%, signal=36%	TGIF2/NR4A3/TWSG1/EXT2/FOXF1/MKKS/RIC8A/SOX17/TAL1/ITGAV/ITGB1/CER1/ITGA4/LHX1/POGLUT1/MMP15/MYADM/SFRP1/TRIM15/FZD7/ATOH8/WNT8B/EXT1/KDM6B/ITGB3/APLNR/NF2/EXOC4/SMAD1/PAX2/PHLDB2/FOXC1/EPHA2/BMP4/WNK1/KLF4/LDB1/FGFR2/SRF/LRP5/SMAD3/ETS2/ITGA8/MBP/ITGA2/PAF1/MEGF8/CLASP1/ACVR1/ARID1A/KDM6A/MAP2K5/CDC73/RNF2/HNF1B/SYF2/HIRA/BMPR2/DAG1/PRKACA/RTF1/LEO1/ACVR2B/CUL3/DLD/SETD2/KIF16B/FRS2/CTNNB1/BMPR1…
GO_LYASE_ACTIVITY	GO_LYASE_ACTIVITY	GO_LYASE_ACTIVITY	179	-0.537932	-1.72507	0.000100291	0.000631315	0.000301032	9465	tags=56%, list=27%, signal=41%	HOGA1/AZIN2/GUCY1A2/UROD/ECHDC2/ADCY1/ME2/MVD/FTCD/PPCDC/PCBD1/GMDS/ECI1/ENOSF1/MLYCD/ALDOC/PM20D1/PAICS/NEIL2/ADCY2/GGCX/PAM/POLL/GUCY1B1/BST1/GGACT/APMAP/OGG1/HMGCLL1/GLDC/PTGES2/CA2/ADSL/BCKDHA/CTH/HCCS/CENPV/TYW1/APEX1/SGPL1/AZIN1/HSD17B4/ECHS1/PCBD2/APLF/ENO1/ENO4/UMPS/GUCY1A1/ALKBH1/TKFC/APIP/ACO1/MGST2/MGST3/ADCY6/CA4/PCK1/CA13/KYAT1/HMGB1/SCLY/XRCC6/CA5B/PCK2/TGDS/ACMSD/DDC/NAXD/HMGCL/PDX…
GO_NEGATIVE_REGULATION_OF_ESTABLISHMENT_OF_PROTEIN_LOCALIZATION	GO_NEGATIVE_REGULATION_OF_ESTABLISHMENT_OF_PROTEIN_LOCALIZATION	GO_NEGATIVE_REGULATION_OF_ESTABLISHMENT_OF_PROTEIN_LOCALIZATION	175	-0.499263	-1.60007	0.000100291	0.000631315	0.000301032	9482	tags=46%, list=27%, signal=34%	CPTP/RAB23/CARD8/PTGER4/GDI1/MDFIC/IDH2/FERMT1/MAP4K4/FAM3D/PFKL/CABP1/MAPKBP1/FKBP1B/IRS1/MIDN/CD200/LYPLA1/PRKN/OS9/PKIG/PSMD9/BARD1/RSAD2/SIRT4/ANXA4/BAG3/SFRP1/BTN2A2/C5AR2/BANK1/ANGPT1/UBAC2/UBE2G2/TERF1/SVIP/GAS6/HDAC9/RAB11FIP3/LMAN1/PPM1F/SNX3/BAG4/UBE2J1/CD34/HADH/SUFU/ERLEC1/CD36/SYT11/TNFRSF21/LRRK2/GOPC/PTPN11/YOD1/RAB11FIP1/PPP3CA/NDFIP2/F2RL1/DPH3/RGCC/JAGN1/DMTN/TMBIM6/CYP51A1/DNAJ…
GO_REGULATION_OF_PROTEASOMAL_PROTEIN_CATABOLIC_PROCESS	GO_REGULATION_OF_PROTEASOMAL_PROTEIN_CATABOLIC_PROCESS	GO_REGULATION_OF_PROTEASOMAL_PROTEIN_CATABOLIC_PROCESS	179	-0.57217	-1.83487	0.000100291	0.000631315	0.000301032	7887	tags=58%, list=23%, signal=45%	UBXN1/FBXW7/DDRGK1/NUB1/PRKN/CLU/OS9/PSMC5/RNF144A/TAF9/DNAJB2/PSMC2/PRICKLE1/FHIT/FAM192A/DNAAF4/EDEM1/SMAD7/RNF40/TMTC3/SIRT2/CSNK1A1/UBAC2/ECSCR/UBE2G2/PSME1/SENP1/SVIP/FBXW8/HSP90AB1/PSMC6/ATXN3/RNF144B/PSMC1/FBXO22/RNFT1/TAF1/RNF14/PSMF1/PSMD10/UBE2J1/COMMD1/ERLEC1/VCP/FMR1/AKT1/LRRK2/UBE2K/HFE/RNF180/MAPK9/USP25/USP14/YOD1/ARIH2/UBQLN2/TRIB2/PSME3/DAB2/NFE2L2/GSK3B/OPHN1/SUMO2/PSEN1/SCO1/NF…
GO_REGULATION_OF_PROTEIN_LOCALIZATION_TO_MEMBRANE	GO_REGULATION_OF_PROTEIN_LOCALIZATION_TO_MEMBRANE	GO_REGULATION_OF_PROTEIN_LOCALIZATION_TO_MEMBRANE	179	-0.564035	-1.80878	0.000100291	0.000631315	0.000301032	5506	tags=44%, list=16%, signal=37%	PPP3CC/FZD9/SSH1/PPFIA1/EPHA2/C2CD5/STAC2/GPC6/YWHAQ/TCAF1/EFCAB7/ACSL3/CRIPT/PAK1/VAMP7/TFDP2/CRKL/VTI1B/PPP3R1/ARF6/YWHAH/AKT1/RAP1A/MFF/PRKCZ/FYN/PPP2R5A/PRKCH/GOPC/DLG1/MESD/MYO1C/RAMP3/GPC4/GSN/TP53BP2/VIL1/DAB2/STX3/TFDP1/CLTC/DAG1/STOM/KIF5B/AR/DMTN/PPP1R13B/TMBIM1/CHP1/YWHAB/INPP5K/PDZK1/AKT2/PTPN9/ADAM10/PDPK1/PICALM/ANK3/CNST/EZR/MIEF2/MIEF1/PRKCE/NUMB/RAB11A/BCL2/STX7/PLS1/TMEM59/APPL1…
GO_SPLICEOSOMAL_COMPLEX	GO_SPLICEOSOMAL_COMPLEX	GO_SPLICEOSOMAL_COMPLEX	175	-0.541292	-1.73476	0.000100291	0.000631315	0.000301032	9271	tags=57%, list=27%, signal=42%	RBM41/PNN/U2AF2/DHX8/HNRNPA1L2/U2AF1/DHX16/EIF4A3/SNRPB2/SF3B6/U2AF1L5/TTF2/XAB2/SF3B1/LUC7L2/DDX39B/YJU2/PHF5A/PTBP2/SNW1/RBM3/SNRNP40/HNRNPA2B1/DHX35/SNRPD3/AQR/SF3B3/IK/SRRM1/CWC27/GPKOW/PPIL1/DDX23/RBM8A/CRNKL1/SF3B2/ISY1/HSPA8/BUD13/SRSF1/PDCD7/HNRNPA3/LSM6/PRPF4B/ADAR/SNRNP48/RBM22/PRPF40A/CASC3/HNRNPA1/DDX5/PRPF6/SF3A3/HNRNPC/SNRNP200/SF1/HNRNPR/SLU7/AAR2/HNRNPF/SYF2/ZMAT2/CIRBP/CDC5L/UPF1…
GO_GOLGI_ASSOCIATED_VESICLE	GO_GOLGI_ASSOCIATED_VESICLE	GO_GOLGI_ASSOCIATED_VESICLE	174	-0.546738	-1.75179	0.000100301	0.000631315	0.000301032	6815	tags=49%, list=20%, signal=40%	NCALD/CLTA/GOSR2/VMA21/ZDHHC17/ACTR1A/GPR89A/B2M/CLBA1/COPZ1/TMED5/NUCB1/SAR1A/GJA1/PI4KA/STK16/ARCN1/COPB2/AP1S1/RAB8B/LMAN1/FOLR1/SPG21/PEF1/SCAP/COPB1/LMAN2L/SEC23B/GOLGA2/RASSF9/SEC31A/TMED4/FURIN/VTI1B/VPS41/STX5/YIPF5/TMED7/LRRK2/TGFA/RAB8A/SPPL2A/TMED10/GOPC/ARF1/HLA-E/SAR1B/KLHL12/ARFGAP3/ECPAS/IER3IP1/SEC24C/CLTC/CNIH1/ATP7A/SORT1/BACE1/DDHD2/COPA/USO1/CUBN/SEC23IP/SPPL3/CD59/AFTPH/MCFD2…
GO_REGULATION_OF_CELL_SIZE	GO_REGULATION_OF_CELL_SIZE	GO_REGULATION_OF_CELL_SIZE	174	-0.503799	-1.61421	0.000100301	0.000631315	0.000301032	8366	tags=49%, list=24%, signal=37%	RAP1GAP2/VEGFA/CXCL12/RARG/SLC9A3R1/FSTL4/MAP2/DEPTOR/ANO6/NDEL1/CLNS1A/KDM1A/MTOR/SHANK3/LARS/TMEM123/CDH4/SLC12A1/ULK2/FGF13/SLC12A7/MTPN/WDR36/EDN1/SPART/SEMA6A/RB1CC1/BDNF/SEMA3F/SRF/LAMTOR5/RYK/SHTN1/PTEN/LRRC8C/SEMA3D/PAK1/ILK/MSN/LRRC8B/AKT1/TRPV4/MACF1/MEGF8/SLC12A3/DPYSL2/TSC1/CLCN6/SEMA6D/GOLGA4/NRP1/RTN4/SEMA4D/SLC12A2/SLC12A4/ABL1/LRRC8D/SEMA3G/GSK3B/ATP7A/BMPR2/CYFIP1/CREB1/ADNP/PAFA…
GO_REGULATION_OF_MITOCHONDRION_ORGANIZATION	GO_REGULATION_OF_MITOCHONDRION_ORGANIZATION	GO_REGULATION_OF_MITOCHONDRION_ORGANIZATION	174	-0.517462	-1.65799	0.000100301	0.000631315	0.000301032	9429	tags=57%, list=27%, signal=42%	TP53/PLD6/CSNK2A2/SLC25A5/FLCN/UBE2L3/SAE1/YWHAZ/ATP13A2/GBA/FIS1/VPS13C/TIGAR/LMNA/TOMM7/HIP1R/CDC37/FXN/GPER1/FBXW7/OMA1/DNM1L/TNFSF10/PRKN/CLU/SMURF1/SIRT4/HUWE1/HIF1A/BCL2L11/BAG3/BOK/TMEM102/VAT1/VDAC1/BCL2L1/BNIP3/PPARGC1A/NPEPPS/DHODH/PPP3CC/FZD9/OPTN/BAP1/ATG13/SH3GLB1/YWHAQ/LMAN1/PSMD10/BNIP3L/BAG4/RHOU/PDE2A/TFDP2/PPP3R1/YWHAH/HTRA2/RHOT1/AKT1/LRRK2/MFF/ARIH2/HIGD1A/TP53BP2/TMEM14A/VPS1…
GO_RHO_GTPASE_BINDING	GO_RHO_GTPASE_BINDING	GO_RHO_GTPASE_BINDING	174	-0.51501	-1.65013	0.000100301	0.000631315	0.000301032	7927	tags=49%, list=23%, signal=38%	OCRL/CORO1C/FMNL3/PAK4/ARHGEF17/NOXA1/SIKE1/ARHGEF38/ARHGEF10L/WHAMM/CDC42EP2/MCF2/PREX1/CDC42EP3/PLEKHG3/ARFIP2/RTKN/ARHGEF16/PAK6/IQGAP1/SRGAP2C/PARD6B/FGD4/KALRN/RASGRF2/WASF1/SRGAP3/DOCK4/DOCK7/STRIP1/ARHGEF5/ARHGEF15/SRGAP2/PARD6G/ARHGEF7/ARHGEF10/PAK1/EXOC1/PLEKHG1/LRRK2/DIAPH2/PAK2/EPS8/MCF2L/HACE1/STRN3/CDC42EP4/ROCK1/DIAPH1/IQGAP2/ROCK2/ATP7A/DNMBP/SOS1/ARHGEF37/DAAM1/CYFIP1/BCR/ARHGEF9/…
GO_TRNA_METABOLIC_PROCESS	GO_TRNA_METABOLIC_PROCESS	GO_TRNA_METABOLIC_PROCESS	174	-0.53287	-1.70736	0.000100301	0.000631315	0.000301032	7474	tags=53%, list=22%, signal=42%	HARS2/AIMP2/VARS/DUS2/ELP3/RARS/VARS2/TRMT11/WARS/METTL2B/KARS/ADAT1/TRMT10B/METTL6/GATB/SSB/TRMT6/TRMT61B/LARS/TYW1/CSTF2/RPP38/TYW5/RTCB/ELP6/EARS2/METTL2A/TPRKB/TRNT1/AARS2/RPUSD4/C2orf49/ALKBH1/TRMT9B/PPA2/SARS/FARSA/LSM6/DARS/PUS3/THUMPD3/NARS2/OSGEPL1/QTRT2/TRUB1/SEPSECS/URM1/KTI12/RARS2/NSUN3/TRMT10A/USP14/DARS2/QRSL1/TYW3/AIMP1/GATC/TARSL2/FAM98B/DPH3/MARS2/ALKBH8/DTD2/SEPHS1/NARS/GRSF1/T…
GO_CYTOPLASMIC_SIDE_OF_MEMBRANE	GO_CYTOPLASMIC_SIDE_OF_MEMBRANE	GO_CYTOPLASMIC_SIDE_OF_MEMBRANE	173	-0.483541	-1.54855	0.000100311	0.000631315	0.000301032	7852	tags=47%, list=23%, signal=37%	GNG11/LYN/BORCS5/ERRFI1/ANK1/LITAF/CYTH1/NTSR1/TRAF3/GNAL/GNG2/ESYT3/STAC/BIRC2/FKBP1A/DIABLO/SHANK3/CHMP4A/NPHS2/GNAI2/GNG10/CYTH3/IQGAP1/KCNAB1/CYLD/ATP2B1/GNA14/CDIP1/FER/ATP2A2/KCNIP1/SYAP1/STAC2/GNAI3/EEF1A1/ESYT1/FERMT2/PTEN/HIP1/EXOC1/HTRA2/SHROOM4/LRRK2/SNX5/ESYT2/SPPL2A/FYN/PTPN4/GNA13/DLG1/CDH1/PTP4A1/GNG12/ACP1/PPP3CA/SNX18/PGM5/SPPL3/GNB1/PTPN3/AJAP1/DNAJA1/KRAS/GNG7/FRK/PKP4/RAB5A/FA…
GO_REGULATION_OF_SIGNAL_TRANSDUCTION_BY_P53_CLASS_MEDIATOR	GO_REGULATION_OF_SIGNAL_TRANSDUCTION_BY_P53_CLASS_MEDIATOR	GO_REGULATION_OF_SIGNAL_TRANSDUCTION_BY_P53_CLASS_MEDIATOR	178	-0.501056	-1.60649	0.000100311	0.000631315	0.000301032	9521	tags=57%, list=28%, signal=41%	RPL5/TP53/CSNK2A2/CHD4/RPF2/NBN/BDKRB2/RPA3/RPL26/ING5/TAF13/BANP/TOP3A/BRD7/RBBP8/STK11/CSNK2B/NUAK1/YJU2/NOC2L/EEF1E1/PRKN/TAF6/BARD1/TAF9/PAK1IP1/TAF2/EHMT1/RFC3/KDM1A/TAF7/TAF15/PHF20/SSRP1/ATM/TBP/MAPKAPK5/RFFL/WRN/PRKAB2/RRN3/ING2/TAF4B/TAF5/HDAC1/RRM2B/PLA2R1/DYRK2/TAF4/SUPT16H/MRE11/TAF11/HUS1/TAF1/PSMD10/TRIM24/BRPF1/RMI1/RPA2/ZMPSTE24/RAD1/TAF9B/MAPK14/SMYD2/AKT1/CSNK2A1/SPRED1/DDX5/RAD…
GO_SULFUR_COMPOUND_BIOSYNTHETIC_PROCESS	GO_SULFUR_COMPOUND_BIOSYNTHETIC_PROCESS	GO_SULFUR_COMPOUND_BIOSYNTHETIC_PROCESS	173	-0.507429	-1.62505	0.000100311	0.000631315	0.000301032	9500	tags=50%, list=28%, signal=37%	GSTM1/XYLT1/CSGALNACT2/NDST2/CHST14/ST3GAL4/GSTM2/ELOVL5/B4GALT5/SLC35B2/PDK3/MLYCD/MPC2/CHSY1/GSTM3/ST3GAL2/HPGDS/B4GALT3/GGT1/CHST7/ACACB/OPLAH/CSPG4/SLC35D1/GSTA1/ACSL4/GSTO2/ANGPT1/CTH/PDHA1/B4GALT6/PDK4/GSTM4/NDST1/PDK1/SLC26A2/SLC35B3/HAGH/GCLM/SLC26A1/GGT6/ACSS1/SLC35D2/CSGALNACT1/MGST2/ELOVL1/ACSL3/DSEL/MGST3/CHST9/SP1/PDP2/ACAT1/MPC1/PDHX/PDP1/PDPR/CNDP2/ACSL1/GGT7/NFE2L2/GSTA4/GCDH/PPT1…
GO_APPENDAGE_DEVELOPMENT	GO_APPENDAGE_DEVELOPMENT	GO_APPENDAGE_DEVELOPMENT	177	-0.465455	-1.49202	0.000100331	0.000631315	0.000301032	8484	tags=42%, list=25%, signal=32%	LNPK/IQCE/HOXA10/RARG/RARA/PAM/IFT52/FLVCR1/ZBTB16/B9D1/TBC1D32/PBX2/SLC39A3/TULP3/TMEM231/ECE1/CYP26B1/MBNL1/BCL2L11/RDH10/NOTCH1/IFT140/SLC39A1/HDAC1/GRHL2/PLXNA2/ALDH1A2/BMP4/TBX3/GJA5/TGFB2/PCSK5/WDPCP/FGFR2/FMN1/AFF3/CPLANE1/TFAP2B/NR2F2/SALL3/FRAS1/HOXC10/MEGF8/PRKAB1/RECK/SKI/IFT122/PSEN1/BMPR2/KAT2B/SOX9/HDAC2/KREMEN1/ATRX/CREBBP/KDF1/MED1/PTCH1/SALL1/RARB/RC3H2/CTNNB1/BMPR1A/BBS7/TMEM107…
GO_CYTOSKELETON_DEPENDENT_INTRACELLULAR_TRANSPORT	GO_CYTOSKELETON_DEPENDENT_INTRACELLULAR_TRANSPORT	GO_CYTOSKELETON_DEPENDENT_INTRACELLULAR_TRANSPORT	172	-0.585756	-1.8754	0.000100331	0.000631315	0.000301032	7819	tags=58%, list=23%, signal=45%	SPAST/IFT22/MAP2/CAMSAP3/IFT81/KIF3C/TMEM201/DYNLRB2/HIF1A/NDEL1/RASGRP1/SSX2IP/FLOT2/BAG3/IFT80/MYO10/WDR34/PCM1/MYO5A/IFT140/DTNBP1/MREG/SUN2/BLOC1S4/AP3M2/AP3D1/WASF1/ARHGAP21/APBA1/LCA5/TTC21B/HSPA8/BICDL1/KIFAP3/TTC26/HOOK3/KIF3A/AP3B1/VAMP7/AP3S2/FMR1/RHOT1/SYNE2/SPG11/IFT74/PRKCZ/RAB1A/ARL8A/DYNC2H1/PEX14/MYO1C/FYCO1/LRPPRC/DYNC2LI1/SUN1/BLOC1S6/TNPO1/IFT88/TTC30A/IFT46/IFT122/AP3M1/ICK/AR…
GO_INOSITOL_LIPID_MEDIATED_SIGNALING	GO_INOSITOL_LIPID_MEDIATED_SIGNALING	GO_INOSITOL_LIPID_MEDIATED_SIGNALING	176	-0.520272	-1.66751	0.000100331	0.000631315	0.000301032	10068	tags=52%, list=29%, signal=37%	PIK3R1/EGFR/PLCG2/RGL2/ZFP36L1/PI4KB/PDGFRB/PPARD/FGFR1/PDGFA/LYN/PIK3CG/DIPK2A/FLT3/PIP4K2A/C1QBP/PLCH2/ERBB4/ERBB3/SLC9A3R1/IRS1/GPER1/NTRK2/UNC5B/RASGRP1/PIP5K1A/NEDD4/PIK3R2/SIRT2/BTN2A2/PIP5K1C/RPS6KB1/ANGPT1/PEAR1/JAK2/STAMBP/FLT4/EDN1/PI4KA/KLF4/TGFB2/PPP1R16B/PLCB1/PPP2R5C/PTEN/PLCH1/EXOC1/PDGFC/PIK3C2B/AKT1/FBXL2/FYN/PDGFB/PLEKHA1/CBL/BECN1/ENTPD5/PIP5K1B/GSN/SEMA4D/PLD1/FLT1/INSR/GAB2/F…
GO_MEMBRANE_DOCKING	GO_MEMBRANE_DOCKING	GO_MEMBRANE_DOCKING	177	-0.522613	-1.67524	0.000100331	0.000631315	0.000301032	7710	tags=48%, list=22%, signal=37%	B9D1/SCFD1/VAMP8/CKAP5/ESYT3/HAUS3/TMEM216/CEP70/CEP135/STX6/ODF2/NPHP1/VCAM1/FGFR1OP/AKAP9/KIF24/PCM1/ACTR1A/SNAP29/RAB3D/MARK4/HAUS4/IQCB1/PSEN2/DCTN2/CEP76/EXOC4/HSP90AA1/TCTN2/SDCCAG8/RAB8B/SNX3/TUBB4B/CEP63/ESYT1/VPS33A/VPS18/CEP57/VTI1B/STX5/MSN/MAPRE1/NSF/ESYT2/RAB8A/ATG14/CLASP1/NEDD1/ROCK1/SCFD2/CCP110/RAB10/PDZD8/BLOC1S6/STX3/TTBK2/HAUS2/TCTN3/PRKACA/CC2D2A/USO1/STXBP3/CEP97/STX12/EXOC6…
GO_PROTEIN_METHYLATION	GO_PROTEIN_METHYLATION	GO_PROTEIN_METHYLATION	176	-0.592925	-1.90037	0.000100331	0.000631315	0.000301032	8209	tags=58%, list=24%, signal=44%	MEN1/KDM3A/MLLT6/EEF1AKMT3/PYGO2/EEF2KMT/DPY30/BEND3/BRD4/SETD5/BTG2/PAXIP1/LCMT1/CHTOP/NDUFAF7/SNW1/EHMT1/MTF2/KDM1A/NELFE/KMT2D/PRMT7/PRDM16/SETD1A/HEMK1/SNRPD3/NSD3/RAB3D/SETD1B/KDM4D/ETF1/IWS1/CAMKMT/FAM98A/WDR5B/PRDM2/JARID2/KDM4A/PWP1/PRMT2/GSPT1/EZH1/ICMT/SMYD2/ARMT1/EEF1AKMT2/MECP2/RIF1/ARID4B/SETDB2/PAF1/WDR5/PCMTD1/BCOR/SATB1/BHMT/RLF/PRMT5/WDR61/KDM6A/TET2/NSD1/SETD7/KDM4C/MTHFR/KMT2C/…
GO_RAB_GTPASE_BINDING	GO_RAB_GTPASE_BINDING	GO_RAB_GTPASE_BINDING	172	-0.583268	-1.86743	0.000100331	0.000631315	0.000301032	8899	tags=60%, list=26%, signal=45%	GDI1/TBC1D10B/RAB3IL1/GOLGA5/NDRG1/TBC1D30/MADD/VPS52/SH3BP5L/TBC1D17/DENND1A/TBC1D14/DNM1L/YIPF1/GRTP1/TBC1D10A/MYRIP/RABGGTB/C9orf72/PDE6D/EVI5L/TBC1D25/DENND1B/MYO5A/DENND4A/TBC1D22A/MICALL1/RABGAP1L/PIFO/OPTN/TBC1D8/TBC1D1/RABGEF1/TRAPPC3/RAB11FIP3/CHML/EXPH5/RIC1/BICDL1/WDR44/TRAPPC3L/SH3BP5/EVI5/DENND2C/LLGL1/KIF3A/LLGL2/DENND5B/RUSC2/MYO5B/NSF/MICAL3/RAB8A/NGFR/HACE1/ACAP2/EHD1/RAB11FIP4/A…
GO_REGULATION_OF_MORPHOGENESIS_OF_AN_EPITHELIUM	GO_REGULATION_OF_MORPHOGENESIS_OF_AN_EPITHELIUM	GO_REGULATION_OF_MORPHOGENESIS_OF_AN_EPITHELIUM	177	-0.460888	-1.47738	0.000100331	0.000631315	0.000301032	7269	tags=37%, list=21%, signal=30%	PSMD9/PSMD3/PSMB7/SMURF1/FKBPL/LHX1/PSMC2/PRICKLE1/FGF1/FOXP1/MTOR/SFRP1/FZD7/FZD3/PSME1/RXRA/PSMC6/TACSTD2/PAX2/PHLDB2/ANKRD6/PSMC1/BMP4/GPC6/PSMD12/PSMF1/FGFR2/PSMD10/PSMD6/RYK/PTEN/ROR1/MLLT3/SMURF2/GRHL3/CELSR2/PRICKLE2/CLASP1/GPC4/PSMD5/ABL1/PSME3/DAB2/CLTC/HNF1B/SOX9/DAAM1/AR/AJAP1/AP2A2/VANGL1/FZD5/FZD4/RREB1/NTN4/CDC42/CTNNB1/FZD1/LGR4/RHOA/SEC24B/CLASP2/BTBD7/AP2B1/ZNRF3
GO_RESPONSE_TO_HEAT	GO_RESPONSE_TO_HEAT	GO_RESPONSE_TO_HEAT	172	-0.553721	-1.77283	0.000100331	0.000631315	0.000301032	8818	tags=55%, list=26%, signal=41%	NOS3/CLPB/RPA3/RPTOR/HSPA14/HSPA5/CXCL12/CDKN1A/DAXX/EIF2B1/TPR/IER5/HSPA13/ANO1/STAC/HSFX1/CAMK2G/IGFBP7/FGF1/HSPA2/NUP188/EIF2B3/MTOR/POM121C/HSPA9/BAG3/MAP2K7/ATM/RPS6KB1/NUP155/TCIM/NDC1/DNAJB6/POLR2D/POM121/HSP90AB1/NUP98/ATXN3/PTGES3/ATP2A2/THBS1/TFEC/MAPKAPK2/HSP90AA1/NUP50/NUP58/HSPA8/PKLR/BAG4/RPA2/CD34/VCP/NUP43/HTRA2/AKT1/TRPV4/DNAJA3/NUP35/HSF2/EIF2S1/DNAJB4/NUP54/SLU7/GSK3B/LRP11/NUP…
GO_CHROMATIN_REMODELING	GO_CHROMATIN_REMODELING	GO_CHROMATIN_REMODELING	170	-0.482578	-1.54456	0.000100361	0.000631315	0.000301032	6139	tags=38%, list=18%, signal=32%	TADA2A/CENPV/KDM6B/SMARCA5/SMCHD1/HDAC1/BAZ2A/BAZ1B/KDM4D/ACTR8/ZBTB1/JARID2/KDM4A/TOP1/SUPT4H1/EZH1/PAK1/KDM5B/SMARCC2/CHRAC1/KDM5A/ZBTB7A/CENPC/HNRNPC/VPS72/HMGB1/SATB1/POLE3/ARID1A/KDM6A/SMARCAD1/MBD2/DR1/KDM4C/BAZ2B/RB1/ACTR6/ANP32E/RERE/INO80/GATAD2B/CENPS/KAT2B/SOX9/BPTF/PBRM1/HDAC2/SMARCE1/SRCAP/SUPT6H/ATRX/SMARCB1/SATB2/RBBP4/SMARCA1/RNF8/HDAC5/SMARCC1/SMARCA2/ARID1B/RSF1/SPTY2D1/TADA2B/B…
GO_POSITIVE_REGULATION_OF_CHROMOSOME_ORGANIZATION	GO_POSITIVE_REGULATION_OF_CHROMOSOME_ORGANIZATION	GO_POSITIVE_REGULATION_OF_CHROMOSOME_ORGANIZATION	171	-0.531934	-1.70289	0.000100361	0.000631315	0.000301032	7776	tags=53%, list=23%, signal=41%	TPR/CCT4/SLF1/CCT7/NUMA1/BRD4/CCT8/PAXIP1/TAL1/CTBP1/SLF2/CHTOP/SNW1/MTF2/KDM1A/HNRNPA2B1/NELFE/JDP2/RNF40/MAP2K7/HMBOX1/ATM/MAPKAPK5/TADA2A/CDK9/NSD3/TERF1/POT1/ING2/NAP1L2/PPARGC1A/PRKCQ/ATF7IP/MRE11/SMC5/WBP2/ZBTB7B/PPHLN1/TCP1/JARID2/SART3/TASOR/LIG4/TNKS/MECP2/RIF1/FMR1/MIER1/LRRK2/HNRNPA1/PAF1/NEK7/RAD50/BECN1/WDR61/UBE2N/MAP3K4/MPHOSPH8/RAD21/PPP1R10/ARRB1/RB1/TNKS2/KMT2E/HNRNPD/DHX36/RTF1…
GO_PROTEIN_STABILIZATION	GO_PROTEIN_STABILIZATION	GO_PROTEIN_STABILIZATION	170	-0.545806	-1.74693	0.000100361	0.000631315	0.000301032	8285	tags=54%, list=24%, signal=41%	AAK1/GPIHBP1/CDKN1A/TBRG1/ANK2/CDC37/USP13/FBXW7/CCT4/UBE2B/CCT7/PRKN/CCT8/CLU/VHL/SOX17/TAF9/COG3/FKBPL/NAA16/HCFC1/FLOT2/SMAD7/WFS1/BAG3/ZNF207/ATP1B1/OTUD3/SYVN1/MORC3/ATP1B2/HSP90AB1/CRTAP/PPARGC1A/USP2/ATF7IP/PTGES3/LAMP2/HSP90AA1/ZSWIM7/PRKRA/TCP1/TAF1/STK3/PTEN/TESC/TAF9B/PDCD10/SMAD3/HIP1/TMEM88/USP9X/NAA15/SUGT1/PIN1/TSC1/RTN4/NLK/SEL1L/IFT46/PER3/USP33/PHB/A1CF/CREB1/TBL1X/SUMO1/STX12/N…
GO_REGULATION_OF_CELL_PROJECTION_ASSEMBLY	GO_REGULATION_OF_CELL_PROJECTION_ASSEMBLY	GO_REGULATION_OF_CELL_PROJECTION_ASSEMBLY	170	-0.521674	-1.6697	0.000100361	0.000631315	0.000301032	6472	tags=44%, list=19%, signal=36%	CDC42EP2/EVI5L/CDC42EP3/MYO10/HDAC4/TGFBR1/FUZ/IFT140/MARK4/DNM3/NLGN1/CYLD/TACSTD2/MNS1/SRGAP2C/SSH1/FER/EPHA2/ADAMTS16/FAM98A/DCDC2/WDPCP/SRF/PPP1R16B/RAB17/CEP120/MAP4/ABITRAM/RIPOR2/ATG5/ARF6/SSH2/KLF5/FMR1/SYNE2/VDAC3/EPS8/FAM110C/NRP1/CDC42EP4/PPP1R9A/ATP8B1/ESPN/DYNC2LI1/CCP110/SH3YL1/PLD1/IFT88/WASF2/ATP7A/F2RL1/CYFIP1/ATG3/AKIRIN1/CEP97/AUTS2/DMTN/ATMIN/BRK1/HTT/ARHGAP35/RAB5A/WASL/CDKL1…
GO_REGULATION_OF_PHOSPHATASE_ACTIVITY	GO_REGULATION_OF_PHOSPHATASE_ACTIVITY	GO_REGULATION_OF_PHOSPHATASE_ACTIVITY	170	-0.558697	-1.78819	0.000100361	0.000631315	0.000301032	7684	tags=53%, list=22%, signal=41%	NUAK1/CAMSAP3/CSRNP2/MPHOSPH10/ZCCHC9/TMEM132D/PPP1R1B/FKBP1A/RBM26/MTOR/PPP1R2B/GPLD1/PCIF1/PHACTR4/SLC39A10/TIPRL/GNAI2/CALM2/GPATCH2/IGBP1/JAK2/HSP90AB1/MYOZ1/RCAN3/NPNT/CSRNP3/FKBP15/WNK1/CCDC8/BMP2/PPP1R12A/TGFB2/PPP1R16B/PPP2R5C/BAG4/PPP2R2A/MYO1D/MEF2C/EIF2AK2/PPP4R1/SMAD3/ITGA1/PPP2R3A/SH2D4A/PPP2R5D/PPP1R7/ITGA2/SPRED1/PPP2R5A/RCAN1/TSC1/SHOC2/ROCK1/SEMA4D/MARF1/PPP1R15B/PPP1R10/ENSA/MGA…
GO_ALCOHOL_BIOSYNTHETIC_PROCESS	GO_ALCOHOL_BIOSYNTHETIC_PROCESS	GO_ALCOHOL_BIOSYNTHETIC_PROCESS	166	-0.526928	-1.68501	0.000100392	0.000631315	0.000301032	7314	tags=44%, list=21%, signal=35%	PPIP5K2/BMP5/ACACB/VDR/KPNB1/INSIG2/NFYB/FGF1/QDPR/BMP6/NSDHL/ERG28/EPHX1/IMPA1/LSS/PPIP5K1/PMVK/SC5D/MBTPS2/ABCG1/HMGCS2/SPHK2/PCBD2/GPAM/BMP2/SCAP/PLCB1/ASAH1/PLCH1/PCK1/SP1/DHDDS/FDPS/PLPP6/GGPS1/LBR/NFYA/ARV1/ASAH2/SPTLC2/PCK2/PLCD1/CYP27A1/PTH1R/ERLIN1/ITPKB/NFYC/GOT1/NFKB1/ACLY/NUS1/CNBP/IPPK/CYP51A1/SREBF2/PLCL2/HMGCR/PLCL1/IDI1/PRKAA1/ASAH2B/HMGCS1/ACER2/MBTPS1/REST/PRKAA2/FDFT1/IP6K1/SPT…
GO_ALPHA_AMINO_ACID_METABOLIC_PROCESS	GO_ALPHA_AMINO_ACID_METABOLIC_PROCESS	GO_ALPHA_AMINO_ACID_METABOLIC_PROCESS	165	-0.512408	-1.63791	0.000100392	0.000631315	0.000301032	8387	tags=50%, list=24%, signal=38%	SMS/PFAS/NOS2/THNSL2/P4HA1/GCSH/HAAO/GGT1/AFMID/AMT/SIRT4/ADHFE1/BHMT2/AADAT/PYCR2/GLDC/DPEP1/RIDA/MTRR/DAO/SLC25A32/SERINC5/PPAT/PHGDH/CRYM/CTH/GLS/HYKK/MTR/OAT/GCLM/IYD/EGLN3/MTHFS/APIP/ASPA/SARS/AGXT2/MTHFD1/P4HTM/GOT2/MECP2/SERINC3/KYAT1/SEPSECS/ENOPH1/GLYAT/AASS/BHMT/ASRGL1/DDO/ALDH5A1/ACMSD/ERO1B/ADSS/GGT7/MTHFR/GFPT1/GCDH/ATP7A/GOT1/AASDHPPT/OGDH/SEPHS1/MSRA/KYAT3/GLUD1/ASNSD1/DLD/SHMT1/SR…
GO_CARDIAC_CHAMBER_DEVELOPMENT	GO_CARDIAC_CHAMBER_DEVELOPMENT	GO_CARDIAC_CHAMBER_DEVELOPMENT	165	-0.506679	-1.61959	0.000100392	0.000631315	0.000301032	8976	tags=56%, list=26%, signal=42%	NSD2/RBP4/ADAMTS1/DHRS3/MYOCD/HEYL/CITED2/DLL4/NPY5R/NOS3/BMP7/SCN5A/CRELD1/CHD7/CCN1/ADGRG6/RARA/ANK2/NPRL3/ID2/FOXF1/PRDM1/HEY1/TMEM65/BMP5/HIF1A/FKBP1A/SLIT3/NRG1/TNNI1/SMAD7/TGFBR1/NOTCH1/NDST1/RXRA/TPM1/GRHL2/NOTCH2/FOXC1/BMP4/SMAD6/ROBO2/TBX3/CCM2L/LMO4/ENG/OVOL2/GJA5/TGFB2/TAB1/MYH10/PCSK5/FGFR2/SRF/DSP/CPLANE1/ZMPSTE24/MAML1/MEF2C/SUFU/HEY2/JAG1/HEG1/SNX17/PARVA/ACVR1/NRP1/RBM15/ARID1A/PT…
GO_GLYCEROPHOSPHOLIPID_METABOLIC_PROCESS	GO_GLYCEROPHOSPHOLIPID_METABOLIC_PROCESS	GO_GLYCEROPHOSPHOLIPID_METABOLIC_PROCESS	168	-0.55486	-1.77476	0.000100392	0.000631315	0.000301032	8724	tags=56%, list=25%, signal=42%	PIK3CG/LPGAT1/SYNJ2/PIP4K2A/PLCH2/PLA2G4A/PLA2G15/MTMR8/OCRL/TTC7A/EFR3B/CETP/INPP5B/PIGP/EFR3A/PIGC/PLA2G12A/PLAAT3/SMG1/PIP5K1A/ACP6/GPLD1/PIK3R2/IMPA1/SERINC5/PIP5K1C/MBOAT1/PI4K2A/PIP4P1/PI4K2B/PIGA/PI4KA/PIGW/SOCS2/CDIPT/MTMR2/INPP1/SACM1L/PIGX/PLCB1/MTMR1/CISH/PTEN/MBOAT2/MECP2/SERINC3/PIK3C2B/PNPLA8/OSBPL10/PIP5K1B/PIP4P2/STOML2/ALDH5A1/MTMR6/PGAP1/SYNJ1/SERAC1/LCLAT1/PIGN/PIGY/MTMR3/PIGF/…
GO_MIDBODY	GO_MIDBODY	GO_MIDBODY	166	-0.545382	-1.74402	0.000100392	0.000631315	0.000301032	7550	tags=55%, list=22%, signal=43%	PITPNM1/RALA/CIT/PDXP/PPP1CC/AGBL5/USP3/CEP44/CHMP4A/ALKBH4/SIRT2/CCDC69/GNAI2/KLHDC8B/IQGAP1/MARK4/DTNBP1/URB2/CYLD/SSH1/EXOC4/SPART/ARL2BP/RAB11FIP3/TXNDC9/SH3GLB1/GNAI3/MYH10/ZFYVE19/SCCPDH/EXOC1/ARF6/MICAL3/RAB8A/RASGEF1B/CENPC/ARL8A/VPS37B/PIN1/RAB11FIP4/BIRC6/MBD5/YPEL5/KLHL13/ZFYVE26/CLIC4/ARL8B/EXOC6/ZNF330/RAP2A/SVIL/PKP4/RALB/TBCK/PKN2/PTCH1/PIK3C3/GNAI1/EXOC2/PIK3CB/RNF8/EXOC7/CHMP4C/T…
GO_RECYCLING_ENDOSOME	GO_RECYCLING_ENDOSOME	GO_RECYCLING_ENDOSOME	168	-0.573613	-1.83474	0.000100392	0.000631315	0.000301032	9672	tags=64%, list=28%, signal=46%	GGA3/DYNC1I1/RAB13/EHD2/LDLRAP1/MCTP1/EIPR1/NDRG1/TMEM230/AQP2/VPS52/SLC11A2/BAIAP3/TBC1D17/PDLIM4/ANK2/HLA-C/GPER1/TBC1D14/RAP2B/VAMP8/SCAMP4/ITGB1/NISCH/ATG9A/BOK/ABHD17C/SLC30A10/REP15/FZD7/CMTM6/RFFL/MYO5A/AMOTL2/MICALL1/ABCG1/B2M/ATP11C/SCAMP5/OPTN/VIPAS39/RABGEF1/RAB11FIP3/RAB25/RAB8B/ACKR2/RAB17/RASSF9/EHD3/COMMD1/SGK3/RAB35/TNIK/VTI1B/MYO5B/ARF6/SYT11/RAB11B/VPS51/RAB8A/FCHSD2/HLA-E/HFE/R…
GO_REGULATION_OF_MACROAUTOPHAGY	GO_REGULATION_OF_MACROAUTOPHAGY	GO_REGULATION_OF_MACROAUTOPHAGY	168	-0.625748	-2.0015	0.000100392	0.000631315	0.000301032	8831	tags=69%, list=26%, signal=52%	GBA/VPS13C/RPTOR/TIGAR/SESN3/PIP4K2A/TOMM7/CDC37/NPRL3/TBK1/TBC1D14/ATP6V0C/SCFD1/RRAGB/PRKN/LRSAM1/SMURF1/HIF1A/C9orf72/ATG101/VPS26B/MTOR/POLDIP2/CHMP4A/NEDD4/BAG3/TBC1D25/ATP6V0A1/SNX6/PRKAB2/ATP6V1G2/MAP3K7/BNIP3/ATP6V0A2/LAMTOR1/OPTN/EXOC4/RRAGC/ATG13/RB1CC1/PHF23/SH3GLB1/ATP6V0D1/ATP6V1A/SESN1/GNAI3/LARP1/BNIP3L/LAMTOR5/ADRB2/EXOC1/RRAGD/HTRA2/AKT1/RRAGA/LRRK2/SNX5/CAPN1/ATP6V1E1/TSC1/BECN1…
GO_SITE_OF_POLARIZED_GROWTH	GO_SITE_OF_POLARIZED_GROWTH	GO_SITE_OF_POLARIZED_GROWTH	167	-0.550255	-1.7599	0.000100392	0.000631315	0.000301032	7622	tags=50%, list=22%, signal=39%	PCDHGB1/KIF20B/MYH14/PTBP2/ADGRL1/PARD3/NDEL1/C9orf72/ITGA4/PREX1/SIRT2/PI4K2A/LRIG2/MYO5A/ZPR1/IQGAP1/TAOK2/DTNBP1/HSP90AB1/FGF13/TMOD2/NIN/SSH1/DCTN2/EXOC4/HSP90AA1/SYAP1/DOCK7/FKBP15/MYH10/ABITRAM/SHTN1/BOC/APBB2/FMR1/TRPV4/LRRK2/USP9X/AMFR/EPS8/CBL/TOR1A/TSC1/NRP1/PPP1R9A/CYTH2/SETX/HNRNPR/SHANK2/STX3/PSEN1/ABI1/CALM1/FLRT3/CYFIP1/KIF5B/AUTS2/EXOC6/PAFAH1B1/DICER1/MAPK8IP1/CPEB4/CALM3/TRAK1/P…
GO_LEADING_EDGE_MEMBRANE	GO_LEADING_EDGE_MEMBRANE	GO_LEADING_EDGE_MEMBRANE	169	-0.542274	-1.735	0.000100402	0.000631315	0.000301032	7834	tags=48%, list=23%, signal=37%	GPER1/PPP1R9B/JCAD/SLC39A6/ITGAV/PDXP/ITGB1/CSPG4/DDN/PIP5K1A/ADAM17/TACR3/GABARAPL1/PIP5K1C/TPM1/ITGB3/THEM4/SHISA9/NF2/ATP2B1/TLN1/GABRA2/PDE9A/EPB41L3/EPHA2/SPRY4/C2CD5/ROBO2/EEF1A1/MYO1D/KSR1/FERMT2/PDE4A/PTPRJ/TESC/RIPOR2/PAK1/APPL2/ADGRV1/ITGA8/TRPV4/SYNE2/MACF1/DDX58/GABRG1/KCNC4/WWC1/PLEKHA1/EPS8/SGCE/MYO1C/FAM107A/SH3YL1/DLC1/DIAPH1/INSR/SPRY2/DOCK8/CUBN/FGD5/SPATA13/INPP5K/PACSIN2/AKT2/…
GO_PALLIUM_DEVELOPMENT	GO_PALLIUM_DEVELOPMENT	GO_PALLIUM_DEVELOPMENT	169	-0.47111	-1.50731	0.000100402	0.000631315	0.000301032	8733	tags=47%, list=25%, signal=36%	P2RY12/ANXA3/GART/NOTCH2NLA/TENT2/RARA/NR4A3/BBS4/CDK6/XAB2/NTRK2/ZEB2/MKKS/TRAPPC9/BTG2/CDON/FBXO45/CDH2/HIF1A/TMEM14B/NDEL1/SLC38A2/KDM1A/DCLK2/EIF2B3/ADGRG1/XRCC1/BNIP3/KDM6B/FGF13/SUN2/HDAC1/NF2/SRGAP2C/PHLPP2/SRF/XRN2/SRGAP2/PLCB1/CEP120/TACC2/EZH1/PTEN/ID4/CRKL/SYNE2/TSC1/BMERB1/NRP1/RTN4/PEX13/SUN1/BTBD3/GNG12/DIXDC1/GSK3B/PSEN1/TRA2B/OGDH/KIF5B/PAFAH1B1/DAB2IP/MCPH1/NF1/FUT10/SOCS7/POU3F3…
GO_PEPTIDYL_LYSINE_ACETYLATION	GO_PEPTIDYL_LYSINE_ACETYLATION	GO_PEPTIDYL_LYSINE_ACETYLATION	164	-0.596867	-1.90738	0.000100402	0.000631315	0.000301032	7776	tags=59%, list=23%, signal=46%	KANSL1/BEND3/RUVBL1/NOC2L/TADA3/KAT8/SETD5/PAXIP1/CTBP1/ELP3/TAF9/KLF15/GATA2/DMAP1/HCFC1/TAF7/ING4/PHF20/TADA2A/BRD1/YEATS4/MAP3K7/HINT2/NAP1L2/PPARGC1A/TAF5/JADE3/IWS1/WBP2/TAF1/LDB1/BRPF1/ZMPSTE24/TAF9B/KAT14/NAA60/ATG5/TAF5L/MECP2/TRRAP/WDR5/EPC1/ZNF451/POLE3/PHF10/KANSL1L/NAA50/DR1/CLOCK/SUPT3H/ARRB1/HAT1/NAT8/MBIP/ATF2/KAT2B/DPF2/TADA1/NCOA3/HDAC2/KMT2A/EPC2/AUTS2/SRCAP/MEAF6/CREBBP/SMARCB1…
GO_POSITIVE_REGULATION_OF_STRESS_ACTIVATED_PROTEIN_KINASE_SIGNALING_CASCADE	GO_POSITIVE_REGULATION_OF_STRESS_ACTIVATED_PROTEIN_KINASE_SIGNALING_CASCADE	GO_POSITIVE_REGULATION_OF_STRESS_ACTIVATED_PROTEIN_KINASE_SIGNALING_CASCADE	164	-0.49923	-1.59537	0.000100402	0.000631315	0.000301032	9106	tags=48%, list=26%, signal=36%	DVL2/LYN/MAP4K2/MDFIC/STK25/SEMA4C/VEGFA/SDCBP/SYK/MAP3K21/DAXX/ZEB2/EMC10/SH3RF3/ARL6IP5/RASGRP1/KLHDC10/KARS/EDA2R/MAP2K7/FZD7/MID1/GDF6/MAP3K7/TAOK2/ERCC6/FLT4/EDN1/MAP4K5/DUSP19/ANKRD6/RB1CC1/BMP2/TGFB2/ARHGEF5/PLCB1/STK3/EIF2AK2/TNIK/PDCD10/PAK1/MAP3K2/MAP3K5/TRPV4/ZNF622/RELL1/TLR4/DUSP22/HMGB1/MAP3K4/TAOK3/TLR3/RIPK1/MAP3K3/F2RL1/SASH1/HACD3/TAOK1/SAMD5/SPAG9/EDAR/HIPK2/DAB2IP/MAPK8IP1/TNF…
GO_POSITIVE_REGULATION_OF_WNT_SIGNALING_PATHWAY	GO_POSITIVE_REGULATION_OF_WNT_SIGNALING_PATHWAY	GO_POSITIVE_REGULATION_OF_WNT_SIGNALING_PATHWAY	169	-0.513924	-1.64429	0.000100402	0.000631315	0.000301032	8012	tags=47%, list=23%, signal=37%	FRAT1/USP34/UBE2B/ZEB2/ATP6V0C/NLE1/RUVBL1/PSMC5/PSMD9/PSMD3/ATP6AP2/PSMB7/ARNTL/RNF220/HHEX/AMER1/PSMC2/CTDNEP1/GPRC5B/TBL1XR1/SFRP1/USP47/DISC1/PSME1/PSMC6/FZD9/CSNK1G3/ANKRD6/PSMC1/WNK1/GSKIP/PSMD12/BMP2/PSMF1/FGFR2/PSMD10/PSMD6/XIAP/MLLT3/VCP/SMAD3/ILK/TNKS/SMURF2/CSNK2A1/LRRK2/BAMBI/MACF1/PIN1/MBD2/PSMD5/CDC73/RECK/ABL1/SKI/PSME3/DAB2/DIXDC1/TNKS2/EDA/NFKB1/YAP1/TBL1X/SEMA5A/FAM53B/CCAR2/DDX…
GO_PURINE_CONTAINING_COMPOUND_METABOLIC_PROCESS	GO_PURINE_CONTAINING_COMPOUND_METABOLIC_PROCESS	GO_PURINE_CONTAINING_COMPOUND_METABOLIC_PROCESS	164	-0.526595	-1.68282	0.000100402	0.000631315	0.000301032	8358	tags=51%, list=24%, signal=39%	MLYCD/ACPP/GMPR/ATP1A2/NT5C1A/PARP1/BEND3/DNM1L/CASK/ACSM3/ACACB/OLA1/ACSM2B/FHIT/KDM1A/ACSM2A/SULT1A4/MFN1/ATP1B1/FAR1/PMVK/AK2/HSD17B4/THEM4/HMGCS2/FAR2/PRPS1/PDE9A/EPHA2/SLC25A25/GPAT4/GTPBP1/HSPA8/ATP6V1A/GPAM/GNAI3/GIMAP7/ACOT4/VCP/MPP1/AK4/MCEE/ACOT2/ACAT1/SULT1C4/LRRK2/NT5C2/CTNS/GLYAT/OXSM/DLG1/ABHD14B/ENTPD5/MCCC2/EFL1/SUCLG1/HMGCL/ADSS/AK9/CROT/PARG/SUCLG2/ACLY/OGDH/RORA/OARD1/OPA1/ATP6…
GO_RUFFLE	GO_RUFFLE	GO_RUFFLE	169	-0.562174	-1.79867	0.000100402	0.000631315	0.000301032	7111	tags=52%, list=21%, signal=42%	PDXP/ITGB1/BAIAP2/PIP5K1A/MYADM/ADAM17/PIP5K1C/MYO10/LAYN/ARFIP2/LIMA1/MYO5A/MYH9/CYTH3/IQGAP1/TPM1/ITGB3/THEM4/NF2/MKLN1/TLN1/FGD4/PDE9A/EPHA2/SPRY4/C2CD5/MTMR14/TRPM7/ARHGEF7/EEF1A1/KSR1/PDE4A/PTPRJ/TESC/PAK1/RASA1/APPL2/ARF6/TRPV4/MACF1/DDX58/SNX5/WWC1/PLEKHA1/EPS8/MYO1C/GSN/ROCK1/FAM107A/SH3YL1/DLC1/DIAPH1/VIL1/KLHL2/WASF2/SPRY2/CYFIP1/CD2AP/FGD5/ATP6V1B2/FRMD4B/SPATA13/RAB5A/ALS2/INPP5K/PACS…
GO_RESPONSE_TO_BMP	GO_RESPONSE_TO_BMP	GO_RESPONSE_TO_BMP	161	-0.47079	-1.50371	0.000100412	0.000631315	0.000301032	8852	tags=43%, list=26%, signal=32%	BMP7/UBE2O/FAM83G/SKIL/CCN1/TWSG1/EGR1/NUMA1/SPINT2/SMURF1/BMP5/CER1/SMAD9/ACVRL1/BMP6/GDF7/ZNF8/SMAD7/ZNF423/SOST/GATA5/SFRP1/NOTCH1/GDF6/RBPMS2/ID1/SMAD1/SPART/SPINT1/BMP4/SMAD6/ZFYVE16/ENG/BMP2/TRIM33/TFAP2B/XIAP/ILK/SMURF2/PELO/DDX5/MEGF8/USP9X/HFE/ACVR1/ABL1/SKI/BMPR2/SOX9/SLC33A1/SMAD5/NEO1/HIPK2/PDCD4/ACVR2B/CTDSPL2/LRP2/BMPR1A/FZD1/LEMD3/MAPK3/UBE2D3/SMAD2/PPM1A/TOB1/TGFBR3/SMAD4/ACVR2A
GO_CELL_CORTEX_PART	GO_CELL_CORTEX_PART	GO_CELL_CORTEX_PART	162	-0.55662	-1.77824	0.000100422	0.000631315	0.000301032	9286	tags=57%, list=27%, signal=42%	MTSS2/GYPC/CALD1/EMD/FLOT1/WIPF1/TMEM250/EXOC3/HIP1R/NOS2/BIN3/CALB1/NUMA1/RAPGEF3/MYRIP/CTBP1/CDH2/STIM1/TRPC4/CLTA/FLOT2/MYADM/NSMF/RTKN/ACTR1A/MYH9/EXOC3L1/MAEA/NF2/EPB41L2/EXOC4/ACTR2/ENO1/PHLDB2/STIMATE/DCDC2/EEF1A1/LLGL1/LANCL2/LLGL2/MPP1/HIP1/EXOC1/MYO5B/CAPN2/MAPRE1/SHROOM4/TRPV4/LASP1/MED28/PRKCZ/CAP1/CDH1/HFE/CLASP1/ARV1/MYL12B/PPP1R9A/GSN/WDR1/RAB10/DLC1/SHROOM3/PCLO/CAPZA2/EXOC6/DMTN/…
GO_EXTRINSIC_COMPONENT_OF_PLASMA_MEMBRANE	GO_EXTRINSIC_COMPONENT_OF_PLASMA_MEMBRANE	GO_EXTRINSIC_COMPONENT_OF_PLASMA_MEMBRANE	163	-0.470363	-1.50268	0.000100422	0.000631315	0.000301032	7852	tags=40%, list=23%, signal=31%	PLG/GNAL/NUMA1/GNG2/ESYT3/STAC/CDH2/RS1/CDH8/PRSS8/SHANK3/SMAD7/AKAP9/GNAI2/CDH4/GNG10/CYTH3/IQGAP1/KCNAB1/CYLD/GNA14/FER/ATP2A2/CDH9/CDH5/KCNIP1/SYAP1/STAC2/GNAI3/ESYT1/FERMT2/HIP1/CRKL/CDH13/FMR1/SNX5/ESYT2/FYN/GNA13/CDH1/DNAJA3/STOML2/GNG12/SNX18/CUBN/GNB1/KRAS/GNG7/FRK/FARP1/GNAI1/YES1/GNAQ/CTNNB1/PICALM/CTNND1/GNA11/APC/NUMB/CTNNA1/RHOA/JUP/USP8/SNX9
GO_NEGATIVE_REGULATION_OF_MAPK_CASCADE	GO_NEGATIVE_REGULATION_OF_MAPK_CASCADE	GO_NEGATIVE_REGULATION_OF_MAPK_CASCADE	163	-0.586499	-1.8737	0.000100422	0.000631315	0.000301032	8818	tags=56%, list=26%, signal=42%	GBA/BMP7/ERRFI1/C1QL4/MEN1/PTPRR/SLC9A3R1/DUSP18/GPER1/STK38/SPRY3/PRKN/DUSP8/IRAK3/ZNF675/PIK3R2/SFRP1/BTN2A2/IGBP1/CYLD/NF2/SPRY1/DUSP19/HYAL2/SEMA6A/PP2D1/BMP4/SPRY4/TNIP1/KLF4/DUSP7/PSMD10/MARVELD3/AIDA/C3orf33/NLRP6/PTEN/PTPRJ/CASC2/AKT1/DUSP3/NCOR1/SPRED1/TLR4/DUSP22/DLG1/PIN1/DUSP6/TAOK3/ARRB1/FOXO1/ABL1/MBIP/CNKSR3/SPRY2/MECOM/F2RL1/CAMK2N1/PHB/DAG1/RAPGEF1/PAFAH1B1/RANBP9/DAB2IP/RPS6KA6/…
GO_NEURON_PROJECTION_EXTENSION	GO_NEURON_PROJECTION_EXTENSION	GO_NEURON_PROJECTION_EXTENSION	162	-0.472963	-1.51098	0.000100422	0.000631315	0.000301032	7690	tags=41%, list=22%, signal=32%	MAP2/PRKN/LLPH/SMURF1/ITGB1/RNF157/NDEL1/C9orf72/ITGA4/CPNE6/SLIT3/CDH4/IQGAP1/ALCAM/ULK2/HSP90AB1/WDR36/HSP90AA1/WASF1/SEMA6A/NEDD4L/VCL/SEMA3F/SRF/RYK/SHTN1/SEMA3D/PAK1/ILK/SPG11/CYFIP2/MACF1/PRKCZ/MEGF8/USP9X/DPYSL2/RAPH1/SEMA6D/GOLGA4/NRP1/RTN4/PPP3CB/SEMA4D/ABL1/IMPACT/SEMA3G/GSK3B/BMPR2/FLRT3/CYFIP1/AUTS2/ADNP/PAFAH1B1/ITSN2/SEMA5A/RNF6/PLAA/SLC9A6/MAPT/DDR1/CDKL5/CTNNB1/MAP3K13/RAB11A/MUL1…
GO_NEURON_SPINE	GO_NEURON_SPINE	GO_NEURON_SPINE	157	-0.49365	-1.57583	0.000100422	0.000631315	0.000301032	8468	tags=45%, list=25%, signal=34%	HIP1R/LPAR1/PDLIM4/ATP1A2/CALB1/EEF2K/GPER1/FXR2/GRM3/NTSR1/NTRK2/PPP1R9B/SLC8A1/ITGB1/GRIA4/PPP1R1B/PPP1CC/FXR1/PSMC2/SHANK3/NEDD4/LRRC4/ABHD17C/ASAP1/SIPA1L1/DTNBP1/DNM3/NLGN1/GRIA2/APBA1/PALMD/MTMR2/MYH10/SRGAP2/PTEN/CANX/CRIPT/SYT11/FMR1/RAB8A/MOB4/PPP1R9A/ARRB1/SHANK2/PPP3CA/OPHN1/PRKACA/PTK2/CYFIP1/CLSTN1/CPEB4/CNN3/ALS2/FARP1/ARFGEF2/SLC9A6/ABI2/MAPT/ADAM10/CDC42/ARHGAP32/STRN/CTNND1/RHOA/…
GO_SYNAPTIC_VESICLE_LOCALIZATION	GO_SYNAPTIC_VESICLE_LOCALIZATION	GO_SYNAPTIC_VESICLE_LOCALIZATION	162	-0.474763	-1.51673	0.000100422	0.000631315	0.000301032	9264	tags=48%, list=27%, signal=35%	CHRNA6/BLOC1S2/WNT7A/KIF5C/SLC2A4/CACNA1D/RAB3A/STX19/SNAPIN/TMEM230/DOC2B/P2RY1/MAGI2/SNPH/MAP2/DNM1L/PRKN/CASK/CDH2/RAB27A/CACNB2/RAP1B/PIP5K1C/GIT1/PCDH17/SYN3/SNAP29/DTNBP1/DNM3/NLGN1/NAPA/GRIK5/ATP2A2/BLOC1S4/AP3M2/AP3D1/APBA1/DNAJC5/SNAP23/SNAP47/VPS18/PTEN/AP3B1/AP3S2/SYT11/FMR1/RAP1A/SPG11/LRRK2/ARF1/TOR1A/BLOC1S6/SYT9/STX3/SYNJ1/GSK3B/PCLO/BACE1/PSEN1/CALM1/AP3M1/BLOC1S5/FBXL20/CALM3/RAB…
GO_MAINTENANCE_OF_CELL_NUMBER	GO_MAINTENANCE_OF_CELL_NUMBER	GO_MAINTENANCE_OF_CELL_NUMBER	156	-0.560545	-1.7892	0.000100442	0.000631315	0.000301032	7249	tags=48%, list=21%, signal=38%	DLL1/CDH2/GATA2/MTF2/MMP24/FOXP1/SFRP1/FZD7/PRDM16/NOTCH1/PCM1/LBH/POLR2D/PAX2/NOTCH2/TRIM8/TBX3/KLF4/LDB1/HOOK3/POLR2E/LIG4/RAF1/STAT3/RIF1/ZFP36L2/PELO/ELAVL1/MED28/PAF1/JAG1/VPS72/ARID1A/SMC1A/ZC3H13/CNOT1/CDC73/FOXO1/KDM4C/SKI/KLF10/POLR2A/POLR2B/HNF1B/FOXO3/LDB2/SOX9/RTF1/LEO1/MED7/YAP1/NCOA3/CUL4A/MCPH1/FUT10/SALL1/EIF4ENIF1/BRAF/DDX6/ZNF322/SAV1/CTNNB1/BMPR1A/SMC3/EIF4E/POLR2C/SMAD2/BCL9/M…
GO_MITOCHONDRIAL_GENE_EXPRESSION	GO_MITOCHONDRIAL_GENE_EXPRESSION	GO_MITOCHONDRIAL_GENE_EXPRESSION	159	-0.55367	-1.76756	0.000100442	0.000631315	0.000301032	8403	tags=58%, list=24%, signal=44%	UQCC1/RMND1/MRPL1/TWNK/MRPL2/RPUSD3/MRPL37/MRPL57/MRPL3/PTCD3/MTERF2/MRPL43/MALSU1/MRPL4/FASTKD3/COA3/MTIF3/MRPS5/RCC1L/MRPL20/GATB/TRMT61B/TSFM/MRPL48/MTERF1/MTRF1/EARS2/MRPS27/MTIF2/MRPL42/PNPT1/MRPS10/MRPS7/TRNT1/AARS2/MRPL16/TFB2M/RPUSD4/OXA1L/ALKBH1/MRPL33/MRPS28/SLC25A33/MRPL10/MRPL39/MRPL35/MRPS35/MRPS36/MRPS18C/GFM2/MRPL32/RARS2/MRPS18A/GFM1/MRRF/NSUN3/LRPPRC/DARS2/NOA1/QRSL1/MRPS30/MRPS3…
GO_MONOCARBOXYLIC_ACID_TRANSPORT	GO_MONOCARBOXYLIC_ACID_TRANSPORT	GO_MONOCARBOXYLIC_ACID_TRANSPORT	159	-0.475365	-1.51757	0.000100442	0.000631315	0.000301032	10560	tags=51%, list=31%, signal=36%	MPC1L/SLCO1C1/SLC22A9/SLC16A11/ACE/PRKAG2/ANXA1/STARD10/SLC51B/SLC6A12/PPARD/SLC51A/LCN12/BDKRB2/FABP4/PLA2G4A/NOS2/ATP5PF/SYK/SLC9A3R1/MPC2/PLIN2/NTSR1/SPX/ACACB/PLA2G12A/AKR1C1/TRPC4/ACSL4/RPS6KB1/PRKAB2/CASR/RXRA/PLA2R1/SLC5A12/EDN1/SLC16A5/THBS1/SLC16A14/SLC16A13/APBA1/SLC10A2/SLC16A2/SLC6A13/ACSL3/SLCO3A1/SLC27A1/SLC10A6/CD36/GOT2/PNPLA8/AKT1/MPC1/NCOR1/ATP8B1/CYP4A11/ACSL1/SLC22A13/NCOA2/AB…
GO_NEURAL_TUBE_DEVELOPMENT	GO_NEURAL_TUBE_DEVELOPMENT	GO_NEURAL_TUBE_DEVELOPMENT	160	-0.531758	-1.69798	0.000100442	0.000631315	0.000301032	8366	tags=51%, list=24%, signal=39%	MED12/RARG/RARA/BBS4/IFT52/ZEB2/KIF20B/SSBP3/TMED2/TBC1D32/TULP3/RALA/SOX17/ATP6AP2/SPINT2/BMP5/HIF1A/PRICKLE1/GDF7/SDC4/SFRP1/TRIM71/FUZ/FZD3/PHACTR4/PHGDH/NOTCH1/IFT140/GRHL2/PLXNA2/PAX2/ALDH1A2/SPINT1/EPHA2/BMP4/ITPK1/DCHS1/FOLR1/LMO4/OVOL2/TGFB2/MTHFD1/STK3/ARL13B/SUFU/GRHL3/LIAS/TSC1/ARID1A/KDM6A/DLC1/BCL10/ABL1/SKI/MTHFR/AMBRA1/SHROOM3/IFT122/SALL2/NUP133/PSEN1/PRKACB/PRKACA/CC2D2A/NF1/SETD…
GO_POSITIVE_REGULATION_OF_CELL_GROWTH	GO_POSITIVE_REGULATION_OF_CELL_GROWTH	GO_POSITIVE_REGULATION_OF_CELL_GROWTH	158	-0.510247	-1.62874	0.000100442	0.000631315	0.000301032	8233	tags=49%, list=24%, signal=37%	CXCL12/SDCBP/FXN/HPN/H3F3A/DDX39B/PRKN/SMURF1/TAF9/RNF157/NDEL1/CPNE6/MTOR/ADAM17/SFRP1/USP47/FGFR1OP/TGFBR1/EXOSC9/CDH4/MTPN/EDN1/NEDD4L/RPS6KA3/KLHL22/TGFB2/BDNF/SLC25A33/SRF/PSMD10/SHTN1/TAF9B/SLC44A4/PAK1/ILK/NCBP1/AKT1/CSNK2A1/MACF1/MEGF8/ZNF639/PIN1/GOLGA4/NRP1/SEMA4D/H3F3B/MAP2K5/EXOSC2/INO80/BMPR2/CYFIP1/ADNP/PAFAH1B1/EIF4G2/ITSN2/EXTL3/SEMA5A/HYAL1/AKAP6/PLAA/DDX3X/MAPT/ADAM10/CDKL5/CDC4…
GO_POSITIVE_REGULATION_OF_DNA_METABOLIC_PROCESS	GO_POSITIVE_REGULATION_OF_DNA_METABOLIC_PROCESS	GO_POSITIVE_REGULATION_OF_DNA_METABOLIC_PROCESS	158	-0.477487	-1.52417	0.000100442	0.000631315	0.000301032	9857	tags=54%, list=29%, signal=39%	NSD2/CCT2/STAT6/FUS/PARP9/NBN/CEBPG/UBE2V2/TIGAR/SLX1B/ANXA3/EYA4/SPIDR/PARP1/CCT4/SLF1/UBE2B/CCT7/TP53BP1/CCT8/PAXIP1/SHLD3/SLF2/BABAM2/DTX3L/NUDT16/HNRNPA2B1/MAP2K7/HMBOX1/ATM/XRCC1/MAPKAPK5/WRN/POT1/SMCHD1/ERCC6/PPARGC1A/PRKCQ/EXOSC6/ACTR2/KDM4D/APLF/EXOSC3/MRE11/UNG/TCP1/BRCC3/MSH6/SPIRE1/TNKS/MECP2/ERCC2/RIF1/AKT1/HNRNPA1/NEK7/USP9X/RAD50/HMGB1/OTUD4/RNF168/UBE2N/MAP3K4/PPP1R10/MSH2/SHLD2/TN…
GO_REGULATION_OF_CELL_CYCLE_G1_S_PHASE_TRANSITION	GO_REGULATION_OF_CELL_CYCLE_G1_S_PHASE_TRANSITION	GO_REGULATION_OF_CELL_CYCLE_G1_S_PHASE_TRANSITION	160	-0.489538	-1.56316	0.000100442	0.000631315	0.000301032	8735	tags=51%, list=25%, signal=38%	ATP2B4/RPTOR/RPL26/RBL1/MEN1/CDKN1A/CASP2/CDK6/ID2/BRD7/FBXW7/DDRGK1/UBE2E2/CNOT11/BTG2/CNOT9/TMEM14B/SUSD2/ADAM17/BTN2A2/ATM/TCIM/CDKN2B/CUL4B/ZNF655/CCND3/PSME1/APEX1/KANK2/CNOT10/FBXO31/TAF1/KLF4/WEE1/CRADD/PLCB1/RPA2/LSM11/RFWD3/PRMT2/PTEN/TFDP2/AKT1/PAF1/CNOT8/CDKN1B/FAM107A/CNOT1/CDC73/CNOT7/PSME3/RB1/INO80/RIPK1/ECD/TFDP1/KMT2E/RGCC/CUL4A/CNOT6/ANKRD17/RBL2/MEPCE/STXBP4/HYAL1/NACC2/CTDSP2/…
GO_RNA_MODIFICATION	GO_RNA_MODIFICATION	GO_RNA_MODIFICATION	158	-0.533435	-1.70276	0.000100442	0.000631315	0.000301032	8423	tags=55%, list=24%, signal=42%	ADARB1/DUS4L/METTL8/TSR3/RPUSD3/WTAP/PUS7L/GAR1/RNMT/DUS2/ELP3/TRMT11/NUDT16/METTL2B/TRMT10B/PCIF1/RAMAC/METTL6/SSB/TRMT6/TRMT61B/TYW5/ELP6/FTSJ3/METTL2A/ALKBH5/TPRKB/AARS2/TFB2M/RPUSD4/TGS1/ALKBH1/TRMT9B/BMT2/CMTR1/ZCCHC4/PUS3/THUMPD3/OSGEPL1/QTRT2/ADAR/TRUB1/URM1/KTI12/MRM2/NSUN3/TRMT10A/RPUSD2/RBM15/TYW3/NSUN4/ZC3H13/FDXACB1/METTL15/FTO/DPH3/A1CF/ALKBH8/SEPHS1/TRDMT1/CBLL1/MEPCE/MOCS3/RBM15B/C…
GO_RNA_POLYMERASE_II_TRANSCRIPTION_FACTOR_COMPLEX	GO_RNA_POLYMERASE_II_TRANSCRIPTION_FACTOR_COMPLEX	GO_RNA_POLYMERASE_II_TRANSCRIPTION_FACTOR_COMPLEX	159	-0.519098	-1.65719	0.000100442	0.000631315	0.000301032	8410	tags=55%, list=24%, signal=42%	E2F5/GTF2H5/GTF2H2/RARG/TAF13/BCL9L/RARA/PYGO2/NR5A2/ERCC3/TCEA1/TADA3/TBPL1/TAF6/TAF9/HIF1A/GTF2H2C/GTF2H1/TAF2/VDR/NFYB/TAF7/TLE3/ATF6B/TBP/GTF2A2/RXRA/ING2/MED26/TAF4B/TAF5/MAX/TAF4/TAF8/HYAL2/TLE4/TAF11/TAF1/LDB1/GTF2H3/GTF2E1/TAF9B/TCF4/STAT3/TFDP2/SMAD3/E2F6/TAF5L/TRRAP/ERCC2/POU2F1/MED18/GEMIN5/MNAT1/NR1D2/NFYA/SUPT3H/RB1/GTF2F1/TFDP1/TAF3/NFYC/YAP1/ERCC4/GTF2A1/CREB1/MXI1/ATF1/HIPK2/GTF2B…
GO_VACUOLE_ORGANIZATION	GO_VACUOLE_ORGANIZATION	GO_VACUOLE_ORGANIZATION	159	-0.620691	-1.98152	0.000100442	0.000631315	0.000301032	8985	tags=67%, list=26%, signal=50%	PACS2/ATP13A2/GBA/SNAPIN/PIP4K2A/TPCN2/TFEB/HPS1/TMEM175/NPRL3/TBC1D14/SCFD1/LAPTM4B/RAB20/MYO7A/LRSAM1/SMURF1/CLVS2/C9orf72/ATG101/ATG9A/WIPI1/CHMP4A/BAG3/ATG7/GABARAPL1/WIPI2/CLN6/TMEM41B/GNPTAB/ARSB/ULK2/TPP1/LAMTOR1/TMEM106B/NAGLU/GABARAP/ATG13/RB1CC1/PHF23/SH3GLB1/MAP1LC3B/MAN2A1/HOOK3/VPS33A/VPS18/ATG5/VPS41/PIK3C2B/NSFL1C/SPG11/LRRK2/RAB1A/ATG4A/ATG14/SCARB2/ARF1/ATG4C/BECN1/RAB33B/UBQLN2/…
GO_CYTOKINESIS	GO_CYTOKINESIS	GO_CYTOKINESIS	154	-0.533788	-1.70264	0.000100492	0.000631315	0.000301032	7208	tags=49%, list=21%, signal=39%	CIT/PDXP/MAP9/KLHL21/CUL7/CHMP4A/ALKBH4/GIT1/BCL2L1/RTKN/MYH9/CALM2/KLHDC8B/CENPV/PIK3R4/STAMBP/ACTR2/RAB11FIP3/SH3GLB1/MYH10/SPIRE1/ZFYVE19/RAB35/WASHC5/RASA1/AHCTF1/PRPF40A/ACTR3/RHOB/CDC14C/CHMP6/ARF1/PIN1/BECN1/RAB11FIP4/BIRC6/CCP110/CHMP2B/KLHL13/ZFYVE26/CDC14A/CALM1/SNX18/CHMP7/CUL3/SETD2/SVIL/CALM3/PKP4/PKN2/PIK3C3/CHMP4C/CDC42/PDCD6IP/ANK3/IST1/DCTN3/KIF13A/PRKCE/APC/RAB11A/RHOA/UVRAG/CHM…
GO_INTRINSIC_COMPONENT_OF_ENDOPLASMIC_RETICULUM_MEMBRANE	GO_INTRINSIC_COMPONENT_OF_ENDOPLASMIC_RETICULUM_MEMBRANE	GO_INTRINSIC_COMPONENT_OF_ENDOPLASMIC_RETICULUM_MEMBRANE	154	-0.499254	-1.59249	0.000100492	0.000631315	0.000301032	11254	tags=60%, list=33%, signal=41%	HLA-DRB1/SPPL2C/ELOVL4/EMC6/HLA-DPB1/GRAMD2A/SLC37A1/HLA-DRB5/RNF183/DHRS9/HLA-B/INSIG1/TRAM1/HLA-DQB2/HLA-DPA1/FICD/ACER3/BCAP31/EMC8/DHCR7/DOLPP1/ELOVL5/SLC35B2/DPAGT1/TAP2/LNPK/SLC37A3/HSPA5/HLA-C/XBP1/EMC10/ESYT3/TM7SF2/SLC37A4/STIM1/DNAJB2/INSIG2/EDEM1/WFS1/SEC62/ATF6B/SELENOS/EXT1/SYVN1/SGPL1/SLC35B3/EMC7/EIF2AK3/EMC1/BFAR/UBXN8/SACM1L/ZMPSTE24/ESYT1/EMC4/ARL6IP1/RETREG1/CANX/ELOVL1/TMEM33/…
GO_MONOVALENT_INORGANIC_CATION_HOMEOSTASIS	GO_MONOVALENT_INORGANIC_CATION_HOMEOSTASIS	GO_MONOVALENT_INORGANIC_CATION_HOMEOSTASIS	154	-0.49161	-1.56811	0.000100492	0.000631315	0.000301032	8042	tags=44%, list=23%, signal=34%	ATP1A2/ROGDI/TMEM175/SLC8A1/ATP6V0C/SCNN1A/RAB20/SPX/ATP12A/RAB38/SLC9A3/CA2/SLC9B1/ATP1B1/CLN6/TMPRSS3/GNAI2/PDK4/ATP6V0A1/SLC12A1/GPR89A/ATP6V1G2/DMXL1/ATP1B2/SLC12A7/ATP6V0A2/MAFG/ATP5F1B/EDN1/SLC9A8/NEDD4L/ATP6V0D1/ATP6V1A/SLC4A4/TFAP2B/VPS33A/AGTR1/LRRK2/SNX5/SLC12A3/ATP6V1E1/ATP6AP1/GPR89B/CYP4A11/SLC12A2/SLC12A4/ATP6V1D/ATP6V1C1/CLIC4/PPT1/ATP6V1G1/ATP1A1/ATP6V1B2/RAB7A/MAPK1/CHP1/SLC9A6/E…
GO_NEURON_MIGRATION	GO_NEURON_MIGRATION	GO_NEURON_MIGRATION	154	-0.489401	-1.56106	0.000100492	0.000631315	0.000301032	8294	tags=44%, list=24%, signal=34%	VEGFA/UNC5D/CXCL12/BBS4/NTRK2/CHL1/KIF20B/FBXO45/ELP3/LRP12/NDEL1/GATA2/TNN/LHX1/UNK/DNAAF4/NRG1/ADGRG1/NSMF/FZD3/LRIG2/PCM1/DISC1/NRG3/FGF13/GAS6/PRKG1/MARK1/SRGAP2C/FBXO31/POMK/SEMA6A/SDCCAG8/ALKBH1/MYH10/DCDC2/SRF/SRGAP2/SHTN1/MEF2C/STAT3/CRKL/ZNF609/NR2F2/APBB2/FYN/USP9X/NRP1/PEX13/PSEN1/PTK2/TOP2B/AUTS2/PAFAH1B1/DAB2IP/MARK2/SATB2/PLAA/CX3CL1/CDKL5/PEX7/CTNNB1/CRK/SH3RF1/POMGNT2/RAPGEF2/YWHAE
GO_S_ADENOSYLMETHIONINE_DEPENDENT_METHYLTRANSFERASE_ACTIVITY	GO_S_ADENOSYLMETHIONINE_DEPENDENT_METHYLTRANSFERASE_ACTIVITY	GO_S_ADENOSYLMETHIONINE_DEPENDENT_METHYLTRANSFERASE_ACTIVITY	154	-0.558499	-1.78146	0.000100492	0.000631315	0.000301032	8102	tags=56%, list=23%, signal=43%	METTL8/EEF1AKMT3/AS3MT/EEF2KMT/SETD5/RNMT/LCMT1/NDUFAF7/TRMT11/EHMT1/LRTOMT/METTL2B/KMT2D/PRMT7/TRMT10B/PCIF1/RAMAC/METTL6/TRMT6/PRDM16/SETD1A/TRMT61B/NSD3/FTSJ3/SETD1B/METTL2A/TFB2M/CAMKMT/PRDM2/BMT2/CMTR1/METTL4/ZCCHC4/PRMT2/EZH1/ICMT/SMYD2/ARMT1/THUMPD3/EEF1AKMT2/SETDB2/MRM2/WDR5/PCMTD1/NSUN3/TRMT10A/PRMT5/NSUN4/FDXACB1/NSD1/METTL15/SETD7/COQ5/KMT2C/ATPSCKMT/FBXO11/MECOM/CARNMT1/WDR82/PRMT9/KM…
GO_CALCIUM_ION_REGULATED_EXOCYTOSIS	GO_CALCIUM_ION_REGULATED_EXOCYTOSIS	GO_CALCIUM_ION_REGULATED_EXOCYTOSIS	153	-0.469748	-1.49794	0.000100503	0.000631315	0.000301032	9383	tags=46%, list=27%, signal=33%	ADCY1/CHRNA6/WNT7A/CACNA1D/RAB3A/STX19/SNAPIN/TRPV6/DOC2B/SDF4/P2RY1/ARHGAP17/BAIAP3/SNPH/DNM1L/CASK/CACNB2/RAP1B/PIP5K1C/GIT1/GNAI2/NOTCH1/SNAP29/DTNBP1/NLGN1/NAPA/GRIK5/SCAMP5/ATP2A2/APBA1/DNAJC5/SCIN/SNAP23/SNAP47/VPS18/VAMP7/SYT11/FMR1/RAP1A/LRRK2/ARF1/PPP3CB/BLOC1S6/SYT9/STX3/SYNJ1/GSK3B/PCLO/RAPGEF4/BACE1/PSEN1/CALM1/STXBP3/CLTRN/FBXL20/CALM3/CHP1/RAB5A/BRAF/RPH3AL/RAB3GAP1/REST/PREPL/VAMP3…
GO_CELL_CELL_JUNCTION_ORGANIZATION	GO_CELL_CELL_JUNCTION_ORGANIZATION	GO_CELL_CELL_JUNCTION_ORGANIZATION	153	-0.551969	-1.76013	0.000100503	0.000631315	0.000301032	7119	tags=48%, list=21%, signal=38%	CDH2/CDH8/ARVCF/PARD3/NPHP1/TGFBR1/RAMP2/GNPAT/MTDH/GJA4/CDH4/LSR/UGT8/PRKCI/NF2/KIFC3/PARD6B/TLN1/GRHL2/CDH9/CDH5/GJA1/EPB41L3/EPHA2/VCL/GJA5/TGFB2/SRF/PARD6G/DSP/MARVELD3/MPP7/SMAD3/CDH13/TRPV4/PRKCH/HEG1/DLG1/CDH1/MYO1C/CLDN3/ROCK1/WDR1/DSG2/ACE2/ROCK2/F2RL1/PRKACA/FRMPD2/CLDN19/F11R/PKP4/FZD5/PKN2/AFDN/PATJ/PDCD6IP/STRN/CTNND1/GJB1/OCLN/APC/CTNNA1/ACTN4/RHOA/JUP/TJP1/MARVELD2/TLN2/CRB3/PLEKHA…
GO_CELLULAR_RESPONSE_TO_TOPOLOGICALLY_INCORRECT_PROTEIN	GO_CELLULAR_RESPONSE_TO_TOPOLOGICALLY_INCORRECT_PROTEIN	GO_CELLULAR_RESPONSE_TO_TOPOLOGICALLY_INCORRECT_PROTEIN	155	-0.510011	-1.62708	0.000100503	0.000631315	0.000301032	8314	tags=52%, list=24%, signal=40%	HSPA5/SRPRB/DAXX/PARP16/XBP1/COPS5/PRKN/HSPA13/UGGT2/DNAJC18/HSPA2/EDEM1/CUL7/WIPI1/HSPA9/BCL2L11/GOSR2/WFS1/BAG3/BOK/NCK2/ATF6B/CTH/SELENOS/HDGF/SERP1/SYVN1/NCK1/MBTPS2/ATXN3/TPP1/TLN1/OPTN/EIF2AK3/BFAR/ATP6V0D1/HSPA8/KLHDC3/CREB3L2/SEC31A/SSR1/DNAJB9/EIF2AK2/TMEM33/VCP/UBE2W/SDF2/TATDN2/AMFR/SRPRA/CREB3/TOR1A/EIF2S1/VAPB/YOD1/PPP1R15B/NFE2L2/GFPT1/TM7SF3/SERP2/EXTL2/TMBIM6/DNAJC3/DAB2IP/EXTL3/K…
GO_CULLIN_RING_UBIQUITIN_LIGASE_COMPLEX	GO_CULLIN_RING_UBIQUITIN_LIGASE_COMPLEX	GO_CULLIN_RING_UBIQUITIN_LIGASE_COMPLEX	155	-0.567731	-1.81122	0.000100503	0.000631315	0.000301032	7773	tags=57%, list=23%, signal=45%	FBXW7/TRIM21/GAN/CUL1/CDC16/DCAF4/FBXO45/KLHL21/ANAPC1/CUL7/KLHL42/FBXL12/USP47/ZSWIM6/DCAF6/CUL4B/FBXW8/FBXL18/ENC1/FBXO31/DCAF8/CACYBP/FZR1/KLHL22/PEF1/DDB1/AMN1/DCAF17/COMMD1/DCAF5/CUL2/FBXL2/ANAPC10/CDKN1B/ERCC8/DCAF16/CAND1/KLHL12/ARIH2/KLHL7/CDC26/FBXO48/KCTD10/KLHL2/KLHL13/KLHL20/CDC27/FBXL17/SPOP/CUL4A/DMAC2/KLHL24/FBXL16/KLHL15/TNFAIP1/FBXL20/CDC23/CUL3/ANAPC13/ARIH1/SKP1/CUL5/KLHL8/FBXL…
GO_CYTOSOLIC_TRANSPORT	GO_CYTOSOLIC_TRANSPORT	GO_CYTOSOLIC_TRANSPORT	153	-0.612703	-1.9538	0.000100503	0.000631315	0.000301032	6796	tags=58%, list=20%, signal=46%	STX6/DNAJC13/VPS26B/WIPI1/GOSR2/SNX6/SNX16/SRSF10/VPS13A/WASHC2C/ACTR2/BET1L/RAB9A/AP1S1/MTMR2/RIC1/SNX3/EVI5/EHD3/HOOK3/MYO1D/MAP2K1/VPS29/TRAPPC10/VTI1B/STX5/MSN/ARL1/EPS15/LRRK2/VPS51/SNX5/BECN1/DOP1A/VPS53/RAB29/SYS1/DAB2/TMEM87A/GCC2/KLHL20/WASHC2A/PTPN23/VPS54/CLTC/GBF1/SORT1/SPAG9/ERC1/KIF5B/RAB6A/HEATR5B/LAMP1/PIKFYVE/SNX12/RAB7A/VPS26A/MAPK1/VTI1A/RAB5A/AKTIP/PIK3C3/AP1AR/ANKRD27/SNX2/KI…
GO_MONOSACCHARIDE_METABOLIC_PROCESS	GO_MONOSACCHARIDE_METABOLIC_PROCESS	GO_MONOSACCHARIDE_METABOLIC_PROCESS	153	-0.495461	-1.57994	0.000100503	0.000631315	0.000301032	9347	tags=52%, list=27%, signal=38%	RPIA/RGN/NPY1R/PPP1CA/MAN2A2/PDK3/CREM/MLYCD/ALDOC/OTOGL/PGM1/H6PD/GAL3ST3/IRS1/MIDN/OMA1/POFUT1/PRKN/LCMT1/SLC37A4/ACACB/GDPGP1/NISCH/KHK/MTOR/DUSP12/GPLD1/PPP1R3G/FUCA1/FUCA2/PDHA1/SELENOS/PDK4/SERP1/PDK1/PPARGC1A/DYRK2/GALT/MAN2A1/GALM/B3GLCT/SORD/ZMPSTE24/TFAP2B/MAPK14/PCK1/AKT1/MAN2B2/PMM1/ALDH5A1/XYLB/MPI/NCOA2/PGM2/INSR/GSK3B/PPP1CB/NFE2L1/ADIPOR1/RORA/FPGT/PGM5/COX11/SIRT1/PRKAA1/PIK3CA/P…
GO_NEGATIVE_REGULATION_OF_NUCLEOBASE_CONTAINING_COMPOUND_METABOLIC_PROCESS	GO_NEGATIVE_REGULATION_OF_NUCLEOBASE_CONTAINING_COMPOUND_METABOLIC_PROCESS	GO_NEGATIVE_REGULATION_OF_NUCLEOBASE_CONTAINING_COMPOUND_METABOLIC_PROCESS	155	-0.525174	-1.67545	0.000100503	0.000631315	0.000301032	7213	tags=46%, list=21%, signal=37%	DCP2/SHLD3/CTC1/OGG1/NUDT16L1/PTBP2/NUDT16/HNRNPA2B1/NELFE/ZRANB3/PINX1/RNF40/RNPS1/ATM/XRCC1/CDK9/TERF1/POT1/ZNF91/SMCHD1/MAPT-AS1/SMG6/SRSF10/XRN1/OTUB1/SAP18/PTBP1/MSH6/ZMPSTE24/TNKS/RIF1/NCOR1/HNRNPA1/H1F0/GNL3L/ABCE1/RAD50/HNRNPC/MAGEF1/STN1/TRIP12/CCNT1/DYRK1A/SHQ1/RNF169/MSH2/PPP3CA/SHLD2/TERF2IP/TNKS2/MLH1/RBMX/ERCC4/KMT2A/TMBIM6/KLHL15/ZC3H14/XRCC5/PTBP3/NMNAT1/ZC3H10/MSH3/NDFIP1/TENT4B/…
GO_NUCLEAR_HORMONE_RECEPTOR_BINDING	GO_NUCLEAR_HORMONE_RECEPTOR_BINDING	GO_NUCLEAR_HORMONE_RECEPTOR_BINDING	151	-0.574157	-1.82982	0.000100523	0.000631315	0.000301032	8777	tags=60%, list=25%, signal=45%	PAGR1/MED30/FLT3/MED12/RARG/KDM3A/DAXX/NR4A3/PARP1/PPID/TADA3/NR4A1/HIF1A/SNW1/VDR/FOXP1/KDM1A/TAF7/DNAAF4/WIPI1/JMJD1C/RXRA/PPARGC1A/BAZ2A/ZNHIT3/WBP2/TAF11/TAF1/RNF14/TCF21/TRIM24/TACC2/PRMT2/RNF4/CRY1/STAT3/SMAD3/UBA3/ETS2/YWHAH/NRIP1/NCOR1/DDX5/ZBTB7A/PRPF6/ARID1A/TRIP12/NSD1/CNOT1/ARRB1/TRIM68/KDM4C/RB1/NCOA2/ZNF366/PIAS2/THRAP3/PIAS1/NCOA3/LATS1/SUMO1/SMARCE1/RNF6/SIRT1/MED1/GTF2B/MED17/RAR…
GO_POSITIVE_REGULATION_OF_NF_KAPPAB_TRANSCRIPTION_FACTOR_ACTIVITY	GO_POSITIVE_REGULATION_OF_NF_KAPPAB_TRANSCRIPTION_FACTOR_ACTIVITY	GO_POSITIVE_REGULATION_OF_NF_KAPPAB_TRANSCRIPTION_FACTOR_ACTIVITY	151	-0.463882	-1.47838	0.000100523	0.000631315	0.000301032	7391	tags=46%, list=21%, signal=37%	IL18R1/TRIM62/DDRGK1/IRAK4/TRAPPC9/CLU/CFLAR/NPM1/RNF25/TRIM5/IRAK2/TRIM22/TICAM1/IRAK3/FLOT2/EDA2R/TRIM15/CTH/MTDH/MYD88/MAP3K7/PRKCQ/PRKCI/MTPN/TRIM25/FER/RELA/TRIM37/TRIM8/TAB1/DHX33/LRRFIP1/EIF2AK2/ROR1/STAT3/CD36/PRKCZ/TLR4/ZBTB7A/PRKCH/UBE2N/BCL10/CLOCK/TLR3/RIPK1/TERF2IP/RIPK4/TAB3/EDA/NFKB1/ERC1/UBB/AR/MID2/PRDX3/KRAS/RPS6KA5/TAB2/CX3CL1/TRIM32/DHX9/TIRAP/CHUK/MAP3K13/PRKD1/CAT/TRIM13/APP…
GO_MULTICELLULAR_ORGANISM_GROWTH	GO_MULTICELLULAR_ORGANISM_GROWTH	GO_MULTICELLULAR_ORGANISM_GROWTH	148	-0.517826	-1.64888	0.000100543	0.000631315	0.000301032	8484	tags=51%, list=25%, signal=38%	ADARB1/ANKRD11/RARG/RARA/FXN/BBS4/RBBP6/FLVCR1/MKKS/TMED2/CDKN1C/CTC1/MTOR/TBL1XR1/CACNA2D2/SGPL1/ERCC6/HOXA5/GRHL2/SOCS2/ETNK2/APBA1/SLC25A25/PDE4D/GPAT4/GPAM/KLF2/STK40/FGFR2/ADRB2/RMI1/ZMPSTE24/STAT3/ERCC2/G6PC/HTRA2/PLEKHA1/PTPN11/HEG1/KDM6A/MBD5/FTO/VIL1/TNKS2/WWTR1/CLIC4/SOS1/ZFX/WDR11/GHR/CREB1/AR/ATRX/TAL2/PTCH1/PIK3CA/RARB/BBS2/WDTC1/RC3H2/ARID5B/ATRN/STAT5B/EZR/AFG3L2/GPD2/BCL2/WDR48/EP…
GO_PLACENTA_DEVELOPMENT	GO_PLACENTA_DEVELOPMENT	GO_PLACENTA_DEVELOPMENT	148	-0.476372	-1.51688	0.000100543	0.000631315	0.000301032	8311	tags=45%, list=24%, signal=34%	VASH1/TFEB/MEN1/PRDM1/HEY1/TMED2/GRB2/CDKN1C/ZFAT/SPINT2/BMP5/BIRC2/HIF1A/GATA2/VDR/NSDHL/CUL7/ITGB8/DNAJB6/RXRA/FBXW8/HSP90AB1/RTCB/GGNBP2/GRHL2/SPINT1/ETNK2/ALKBH1/OVOL2/HS6ST1/LDOC1/FGFR2/PCDH12/STK3/MAP2K1/MAPK14/STOX2/NR2F2/HEY2/AKT1/PDGFB/CDKN1B/SP3/MAP3K4/RBM15/BIRC6/ARID1A/PLCD1/BMPR2/PTK2/BPTF/EPAS1/PRDX3/SETD2/MED1/FZD5/MAPK1/ARNT/EGLN1/ASH1L/ZNF568/MAPK3/PKD2/PPARG/NCOA1
GO_REGULATION_OF_GENE_SILENCING	GO_REGULATION_OF_GENE_SILENCING	GO_REGULATION_OF_GENE_SILENCING	148	-0.500563	-1.59391	0.000100543	0.000631315	0.000301032	6497	tags=39%, list=19%, signal=31%	POM121C/TRIM71/NUP155/NDC1/POLR2D/POM121/NUP98/ATF7IP/PHF8/WTIP/NUP50/NUP58/BMP4/PPHLN1/TASOR/PHF2/POLR2E/ZMPSTE24/MAP2K1/AJUBA/MYCN/STAT3/FMR1/NUP43/MIER1/ELAVL1/NCOR1/H1F0/DDX5/NUP35/ASF1A/MPHOSPH8/LIMD1/H3F3B/NUP54/POLR2A/POLR2B/PPP3CA/RIPK1/HIRA/NUP133/SEH1L/SIRT1/NUP153/PUM2/ZC3H10/DHX9/NUP160/AGO1/RANBP2/BCDIN3D/IPO8/SIN3A/PPARG/POLR2C/PUM1
GO_ACTIN_FILAMENT_BUNDLE_ORGANIZATION	GO_ACTIN_FILAMENT_BUNDLE_ORGANIZATION	GO_ACTIN_FILAMENT_BUNDLE_ORGANIZATION	150	-0.533143	-1.69871	0.000100553	0.000631315	0.000301032	8274	tags=50%, list=24%, signal=38%	PLS3/LPAR1/ARAP1/BBS4/MYO1B/USH1C/MKKS/PRKN/RAPGEF3/PDXP/CD47/BAIAP2/RFLNB/ARHGEF10L/MTOR/SHANK3/SDC4/SFRP1/TGFBR1/LIMA1/TPM1/ID1/TACSTD2/NF2/PHLDB2/PPFIA1/ARHGAP6/PPM1F/ARHGEF5/ARHGEF15/SRF/CARMIL1/SPIRE1/BAG4/SHTN1/ARHGEF10/PAK1/SMAD3/RHOB/ARHGAP28/EPS8/TSC1/CLASP1/NRP1/PPP1R9A/ESPN/ROCK1/S1PR1/FAM107A/DLC1/VIL1/ARRB1/ABL1/WASF2/ROCK2/NEDD9/RGCC/DMTN/TNFAIP1/CUL3/INPP5K/SWAP70/BRAF/CX3CL1/CDC42…
GO_APPENDAGE_MORPHOGENESIS	GO_APPENDAGE_MORPHOGENESIS	GO_APPENDAGE_MORPHOGENESIS	147	-0.469999	-1.49617	0.000100553	0.000631315	0.000301032	9965	tags=48%, list=29%, signal=34%	NIPBL/HOXA9/C2CD3/HOXD10/FGFR1/ZNF219/WNT7A/BMP7/CHD7/LNPK/IQCE/HOXA10/RARG/IFT52/FLVCR1/ZBTB16/B9D1/TBC1D32/PBX2/TULP3/TMEM231/ECE1/CYP26B1/MBNL1/BCL2L11/RDH10/NOTCH1/IFT140/HDAC1/GRHL2/PLXNA2/ALDH1A2/BMP4/TBX3/GJA5/TGFB2/PCSK5/WDPCP/FGFR2/FMN1/AFF3/CPLANE1/TFAP2B/SALL3/FRAS1/HOXC10/MEGF8/RECK/SKI/IFT122/PSEN1/SOX9/HDAC2/ATRX/CREBBP/MED1/PTCH1/SALL1/RARB/CTNNB1/BMPR1A/TMEM107/LMBR1/FBXW4/TRAF3IP…
GO_BRANCHING_MORPHOGENESIS_OF_AN_EPITHELIAL_TUBE	GO_BRANCHING_MORPHOGENESIS_OF_AN_EPITHELIAL_TUBE	GO_BRANCHING_MORPHOGENESIS_OF_AN_EPITHELIAL_TUBE	150	-0.480791	-1.5319	0.000100553	0.000631315	0.000301032	6858	tags=39%, list=20%, signal=32%	LHX1/VDR/FGF1/GDF7/RASIP1/CTNNBIP1/RDH10/NOTCH1/CASR/TACSTD2/HOXA5/SPRY1/GZF1/EDN1/PAX2/NPNT/EPHA2/BMP4/DCHS1/ADAMTS16/TBX3/ENG/BMP2/FGFR2/SRF/TCF21/LRP5/PAK1/ILK/KDM5B/GNA13/DLG1/ACVR1/NRP1/RBM15/ABL1/SPRY2/HNF1B/CLIC4/DAG1/SOX9/YAP1/AR/KRAS/MED1/PTCH1/SALL1/DDR1/CTNNB1/TGFBR2/FAT4/LGR4/PKD2/BCL2/LRP6/PBX1/BTRC/SMAD4
GO_CELLULAR_RESPONSE_TO_STARVATION	GO_CELLULAR_RESPONSE_TO_STARVATION	GO_CELLULAR_RESPONSE_TO_STARVATION	149	-0.557593	-1.77633	0.000100553	0.000631315	0.000301032	9387	tags=62%, list=27%, signal=45%	SIK1B/ATF3/HNRNPL/SESN2/SLC39A5/GBA/RPTOR/SESN3/HSPA5/CDKN1A/NPRL3/XBP1/RRAGB/FOXA3/WDR59/MIOS/SLC38A2/MTOR/WIPI1/ATG7/GABARAPL1/WIPI2/SFRP1/RIPOR1/FAS/LARS/C12orf66/GCN1/WRN/PDK4/DAP/NUAK2/PIK3R4/GAS6/FNIP1/MAX/EIF2AK3/LAMP2/GABARAP/RRAGC/FBXO22/SH3GLB1/HSPA8/MAP1LC3B/SESN1/BMT2/EIF2AK2/ATG5/PCK1/RRAGD/PIK3C2B/MAP3K5/RRAGA/LRRK2/HNRNPA1/ATG14/WDR24/RNF152/BECN1/HFE/DSC2/EIF2S1/HIGD1A/FOXO1/NFE2L…
GO_CLUSTER_OF_ACTIN_BASED_CELL_PROJECTIONS	GO_CLUSTER_OF_ACTIN_BASED_CELL_PROJECTIONS	GO_CLUSTER_OF_ACTIN_BASED_CELL_PROJECTIONS	147	-0.539213	-1.7165	0.000100553	0.000631315	0.000301032	8371	tags=52%, list=24%, signal=40%	SLC11A2/CYBRD1/TMC1/SLC9A3R1/MYO7B/CALB1/MYO1B/USH1C/MKKS/DNM1L/MYO7A/SLC34A3/MYH14/SLC6A18/SLC34A1/SLC38A2/TRPA1/SLC9A3/MYO1E/MORN4/MYO3B/FLNB/LIMA1/MYH9/ENPEP/CDHR2/SLC17A3/TPRN/SLC7A9/SLC2A2/DOCK4/FOLR1/AMN/SCIN/MYH10/DCDC2/SLC22A12/MYO1D/RIPOR2/MPP1/ADCY6/CA4/CD36/ACTR3/ADGRV1/SNX5/FCHSD2/GNA13/EPS8/MYO1C/ATP8B1/ESPN/ACE2/PTH1R/VIL1/ANKS4B/SHANK2/SLC6A19/SLC46A1/SLC5A1/ATP7A/CDC14A/CAPZA2/CUB…
GO_HELICASE_ACTIVITY	GO_HELICASE_ACTIVITY	GO_HELICASE_ACTIVITY	147	-0.501441	-1.59626	0.000100553	0.000631315	0.000301032	9118	tags=56%, list=26%, signal=42%	DHX8/DDX25/DHX16/EIF4A3/ASCC3/CHD7/DDX17/DDX59/TWNK/NAV2/TTF2/ERCC3/CHD1/DDX39B/RUVBL1/CHD2/DDX47/DHX57/RECQL/HELZ2/SMARCAL1/DHX35/YTHDC2/WRN/AQR/EIF4A2/SMARCA5/DDX23/DDX21/MRE11/DDX10/DDX42/DDX31/DHX33/MCM3/HLTF/ERCC2/HELZ/DDX58/DDX5/G3BP1/RAD50/XRCC6/DDX60/SMARCAD1/SNRNP200/DHX30/RAD54L2/DDX19B/DDX50/SETX/INO80/DHX29/MCM9/UPF1/IFIH1/DDX28/DHX36/DDX52/CHD6/SRCAP/ATRX/DICER1/DDX24/DDX46/DDX18/XRC…
GO_IMPORT_INTO_NUCLEUS	GO_IMPORT_INTO_NUCLEUS	GO_IMPORT_INTO_NUCLEUS	152	-0.502077	-1.60017	0.000100553	0.000631315	0.000301032	8887	tags=52%, list=26%, signal=39%	MDFIC/NXT2/LMNA/FERMT1/CABP1/IPO4/SYK/TPR/SNUPN/PKIG/BACH2/DMAP1/KPNB1/PRICKLE1/NUP188/POM121C/BAG3/PIK3R2/KPNA3/TNPO3/NUP155/ANGPT1/IPO9/SNRPD3/ZPR1/POM121/NUP98/GEMIN8/RPAIN/TNPO2/NUP50/HYAL2/NUP58/BMP4/IPO7/RGPD8/EFCAB7/KPNA4/MAPK14/MAVS/SUFU/STAT3/SMAD3/APPL2/CD36/NOLC1/RBM22/AKT1/HNRNPA1/IPO11/GEMIN5/KPNA5/CDH1/NUP35/NUP54/PPP1R10/PRKAG1/TNPO1/PPP3CA/TXNIP/NUP133/IPO5/PSEN1/KPNA1/TARDBP/NF1/…
GO_LOCALIZATION_WITHIN_MEMBRANE	GO_LOCALIZATION_WITHIN_MEMBRANE	GO_LOCALIZATION_WITHIN_MEMBRANE	147	-0.49973	-1.59082	0.000100553	0.000631315	0.000301032	9002	tags=48%, list=26%, signal=35%	SEC23A/SEC24A/NETO1/MIA3/CLIP1/MAL/PIGR/AGRN/MAGI2/RALA/RER1/RFTN1/CDH2/ITGA4/SHANK3/ATP1B1/NDC1/ITGB3/GPHN/DNM3/NLGN1/GRIK5/FZD9/ZDHHC3/SSH1/CD24/SAR1A/AP3D1/GPC6/SEC23B/SEC31A/SNAP47/ARL6/HIP1/CRKL/CDH13/RAP1A/EPS15/PRKCZ/RAB1A/RAB8A/EFNB2/DLG1/MESD/DNAJA3/NRXN2/GPC4/GSN/SEC24C/STX3/IFT122/OPHN1/NUP133/DAG1/RILPL2/CLSTN1/ADAM10/USP46/MAPK10/NPTN/ATAD1/VPS35/DLG3/NUMB/RAB11A/STX7/SEC24B/SYNJ2BP/…
GO_MEMBRANE_FUSION	GO_MEMBRANE_FUSION	GO_MEMBRANE_FUSION	149	-0.528176	-1.68262	0.000100553	0.000631315	0.000301032	8825	tags=52%, list=26%, signal=39%	STX19/SNAPIN/DOC2B/SAMD9/TAP2/LRMP/TMEM175/CD9/RAB20/DNM1L/VPS39/STX18/STX6/VPS8/GOSR2/MFN1/ATG7/RCC1L/SNAP29/TIE1/GAS6/NAPA/GRIK5/RABIF/HYAL2/BET1L/C2CD5/RAB8B/VAMP4/GNAI3/VCPIP1/SNAP23/SNAP47/VPS18/VAMP7/VTI1B/VPS41/STX5/NSF/NSFL1C/SPG11/RAB8A/HACE1/RABEP1/DYSF/CHMP2B/SYT9/STX3/GCA/UBXN2A/USO1/TGFBRAP1/KIF5B/STX12/TBC1D4/UBXN2B/NAPG/OPA1/CLTRN/RAB7A/CHP1/VTI1A/ANKRD27/AKT2/ANKFY1/VAMP3/CPLANE2/…
GO_MORPHOGENESIS_OF_EMBRYONIC_EPITHELIUM	GO_MORPHOGENESIS_OF_EMBRYONIC_EPITHELIUM	GO_MORPHOGENESIS_OF_EMBRYONIC_EPITHELIUM	149	-0.517127	-1.64742	0.000100553	0.000631315	0.000301032	8366	tags=48%, list=24%, signal=36%	MED12/RARG/RARA/BBS4/IFT52/ZEB2/KIF20B/TMED2/TULP3/RALA/JAG2/SPINT2/BMP5/HIF1A/PRICKLE1/GDF7/SDC4/SFRP1/TRIM71/RDH10/FUZ/FZD3/PHACTR4/GRHL2/PAX2/ALDH1A2/SPINT1/BMP4/FOLR1/LMO4/OVOL2/TGFB2/FGFR2/MTHFD1/STK3/SUFU/GRHL3/LIAS/TSC1/ARID1A/KDM6A/DLC1/BCL10/ABL1/SKI/MTHFR/SHROOM3/HNF1B/IFT122/SOX9/PRKACB/PRKACA/CC2D2A/AR/GRSF1/KDF1/SETD2/MIB1/ARHGAP35/PTCH1/LRP2/CTNNB1/LUZP1/FZD1/COBL/LRP6/SEC24B/IFT57/…
GO_MRNA_TRANSPORT	GO_MRNA_TRANSPORT	GO_MRNA_TRANSPORT	147	-0.507579	-1.6158	0.000100553	0.000631315	0.000301032	7076	tags=49%, list=21%, signal=39%	HHEX/CHTOP/PCID2/NCBP2/HNRNPA2B1/SMG1/NUP188/MCM3AP/POM121C/RNPS1/ZC3H11A/NUP155/NDC1/POLR2D/SLBP/POM121/NUP98/SMG6/SRRM1/RBM8A/SRSF5/PARP11/ALKBH5/NUP50/MVP/FIP1L1/NUP58/IWS1/SRSF1/CPSF2/HNRNPA3/AHCTF1/TNKS/FMR1/NCBP1/NUP43/CASC3/UPF2/HNRNPA1/KHSRP/NUP35/MYO1C/QKI/LRPPRC/NUP54/DDX19B/SLU7/NUP133/UPF1/SEH1L/SUPT6H/RBM15B/SRSF3/SETD2/DDX19A/BICD2/FYTTD1/SMG7/NUP153/SENP2/POLDIP3/G3BP2/XPO7/WDR33/D…
GO_PHOSPHATIDYLINOSITOL_PHOSPHATE_BINDING	GO_PHOSPHATIDYLINOSITOL_PHOSPHATE_BINDING	GO_PHOSPHATIDYLINOSITOL_PHOSPHATE_BINDING	152	-0.542385	-1.72863	0.000100553	0.000631315	0.000301032	8309	tags=53%, list=24%, signal=41%	HIP1R/SDCBP/DENND1A/ARAP1/MYO1B/SNX24/LAPTM4B/TULP3/BBS5/PLEKHA8/RS1/CLVS2/AMER1/KCNQ1/PARD3/ZFYVE28/WIPI1/TECPR1/WIPI2/MYO10/ASAP1/FZD7/ARFIP2/DENND1B/CYTH3/IQGAP1/MAPKAP1/ARAP2/KCNJ1/MARK1/WASHC2C/ZFYVE16/SCIN/SNX3/PLCB1/ZFYVE19/COMMD1/FERMT2/RAB35/LANCL2/KRIT1/HIP1/EXOC1/AKT1/SNX5/FCHSD2/PLEKHA1/ACAP2/PLCD1/PLEKHB2/VIL1/IQGAP2/SYT9/WDR45B/ZFYVE26/GBF1/ARFIP1/GOLPH3/GAB2/PLEKHA2/SNX11/SNX18/SNX…
GO_POSITIVE_REGULATION_OF_CELL_MORPHOGENESIS_INVOLVED_IN_DIFFERENTIATION	GO_POSITIVE_REGULATION_OF_CELL_MORPHOGENESIS_INVOLVED_IN_DIFFERENTIATION	GO_POSITIVE_REGULATION_OF_CELL_MORPHOGENESIS_INVOLVED_IN_DIFFERENTIATION	149	-0.503056	-1.6026	0.000100553	0.000631315	0.000301032	8662	tags=50%, list=25%, signal=38%	OLFM4/MAP6/C1QBP/SKIL/VEGFA/SS18L1/CXCL12/CUX1/EEF2K/STK11/NTRK2/ZEB2/OBSL1/DNM1L/NDEL1/CUL7/MYADM/PREX1/CDH4/FBXW8/NIN/FBXO31/PLXNA2/KALRN/ACTR2/PTPRD/ROBO2/BDNF/SRF/CARMIL1/ARHGEF7/MAP2K1/SHTN1/PAK1/VAMP7/AMIGO1/ILK/CRKL/MACF1/ARMCX5-GPRASP2/MEGF8/NGFR/GOLGA4/CAPRIN1/NRP1/SEMA4D/ABL1/NEDD9/BMPR2/DHX36/CYFIP1/DMTN/ADNP/PAFAH1B1/SEMA5A/OPA1/TRAK1/MPL/BRAF/ANKRD27/RREB1/MAPT/TRIOBP/CDKL5/CDC42/IST…
GO_POSITIVE_REGULATION_OF_INTRACELLULAR_PROTEIN_TRANSPORT	GO_POSITIVE_REGULATION_OF_INTRACELLULAR_PROTEIN_TRANSPORT	GO_POSITIVE_REGULATION_OF_INTRACELLULAR_PROTEIN_TRANSPORT	150	-0.533583	-1.70011	0.000100553	0.000631315	0.000301032	7769	tags=49%, list=23%, signal=38%	FBXW7/KIF20B/RAPGEF3/TMEM30B/HUWE1/DMAP1/EDEM1/BAG3/PIK3R2/RIPOR1/PCM1/ZPR1/GAS6/NPEPPS/ANP32B/BAP1/SAR1A/HYAL2/ATG13/C2CD5/SH3GLB1/TCAF1/EFCAB7/RHOU/MAPK14/PDCD10/MAVS/PAK1/SMAD3/RBM22/HTRA2/MFF/FYN/CDH1/ZFAND1/MYO1C/SAR1B/ARIH2/RAB29/GSK3B/IPO5/PSEN1/STOM/PRKACA/KIF5B/TARDBP/ICE1/SREBF2/OAZ2/FZD5/MAPK1/PRKAA1/XPO4/CHP1/TMEM30A/CTDSPL2/PDZK1/AKT2/BCAS3/SORL1/LEPROT/ANK3/TCF7L2/MIEF2/MIEF1/UBE2D3…
GO_REGULATION_OF_ENDOTHELIAL_CELL_MIGRATION	GO_REGULATION_OF_ENDOTHELIAL_CELL_MIGRATION	GO_REGULATION_OF_ENDOTHELIAL_CELL_MIGRATION	152	-0.561088	-1.78824	0.000100553	0.000631315	0.000301032	9131	tags=57%, list=26%, signal=42%	WNT7A/ADGRA2/DLL4/NOS3/RHOJ/GPI/BCAR1/ANXA3/VASH1/VEGFA/PRKCA/PTPRM/FBXW7/MAP2K3/CSNK2B/JCAD/EMC10/HIF1A/GATA2/ANGPT4/ACVRL1/FGF1/FOXP1/TBXA2R/ADAM17/GPLD1/ATOH8/ANGPT1/NOTCH1/ITGB3/FLT4/ATP5F1B/STARD13/EDN1/THBS1/HDAC9/EPHA2/BMP4/KLF4/MEF2C/PDCD10/KRIT1/NR2F2/MECP2/SP1/RHOB/AKT1/AAMP/SPRED1/PDGFB/HMGB1/NRP1/MAP2K5/ABL1/MMRN2/NFE2L2/ROCK2/MAP3K3/SASH1/BMPR2/PTK2/RGCC/ETS1/CEACAM1/NUS1/DAB2IP/SEMA…
GO_REGULATION_OF_EXTRINSIC_APOPTOTIC_SIGNALING_PATHWAY	GO_REGULATION_OF_EXTRINSIC_APOPTOTIC_SIGNALING_PATHWAY	GO_REGULATION_OF_EXTRINSIC_APOPTOTIC_SIGNALING_PATHWAY	152	-0.493846	-1.57393	0.000100553	0.000631315	0.000301032	9333	tags=49%, list=27%, signal=36%	ATF3/TRADD/DEDD2/NOS3/PPP1CA/LMNA/MAL/MADD/EYA4/SKIL/GPER1/STRADB/TNFSF10/CFLAR/UNC5B/DEPTOR/ITGAV/BMP5/PHIP/SFRP1/TGFBR1/MCL1/BCL2L1/RPS6KB1/FAS/RFFL/PELI3/FADD/CYLD/RELA/SIAH2/THBS1/GCLM/HYAL2/BMP4/RB1CC1/PEA15/TNFRSF10A/STK3/SGK3/PTEN/PRDX2/RAF1/HTRA2/AKT1/FYN/PAK2/ACVR1/NRP1/BIRC6/FAF1/MAP2K5/BCL10/PSME3/ITM2C/RIPK1/YAP1/AR/NF1/HTT/TNFSF12/TMBIM1/CX3CL1/GCLC/TCF7L2/SH3RF1/CTNNA1/EYA3/BCL2/PPP…
GO_REGULATION_OF_MUSCLE_CELL_DIFFERENTIATION	GO_REGULATION_OF_MUSCLE_CELL_DIFFERENTIATION	GO_REGULATION_OF_MUSCLE_CELL_DIFFERENTIATION	147	-0.53331	-1.69771	0.000100553	0.000631315	0.000301032	7753	tags=48%, list=22%, signal=38%	XBP1/FOXF1/DDX39B/CDON/MYLK3/CFLAR/DLL1/CDH2/PLPP7/NRG1/CYP26B1/MTOR/BNIP2/HDAC4/RBM4/FZD7/NOTCH1/CTH/CDK9/RBPMS2/EDN1/HDAC9/NFATC1/FBXO22/BMP4/PTBP1/ENG/BMP2/BDNF/FGFR2/SRF/MAML1/MEF2C/BOC/MAPK14/RIPOR2/PAK1/MECP2/HEY2/CAPN2/NLN/ZEB1/MED28/PDGFB/EFNB2/PIN1/EHD1/ABL1/PIAS1/SPAG9/SUPT6H/YY1/ANKRD17/PDCD4/AKAP6/SIRT1/NFATC3/PPARA/HDAC5/CDC42/FRS2/TRIM32/CTNNB1/MEF2A/SOX6/CTNNA1/BCL2/FOXO4/SMAD4/SET…
GO_REGULATION_OF_UBIQUITIN_DEPENDENT_PROTEIN_CATABOLIC_PROCESS	GO_REGULATION_OF_UBIQUITIN_DEPENDENT_PROTEIN_CATABOLIC_PROCESS	GO_REGULATION_OF_UBIQUITIN_DEPENDENT_PROTEIN_CATABOLIC_PROCESS	147	-0.547055	-1.74147	0.000100553	0.000631315	0.000301032	7793	tags=60%, list=23%, signal=47%	IL33/RPL5/CSNK2A2/CCDC22/BCAP31/PDCL3/RNF217/UBE2V2/GBA/STYX/SDCBP/UBXN1/FBXW7/DDRGK1/NUB1/PRKN/CLU/RNF144A/SMURF1/TAF9/DNAJB2/PRICKLE1/FHIT/SMAD7/SIRT2/CSNK1A1/SENP1/SVIP/FBXW8/HSP90AB1/RNF144B/FBXO22/TAF1/RNF14/PSMD10/COMMD1/PTEN/SUFU/VCP/AKT1/CSNK2A1/LRRK2/UBE2K/HFE/RNF180/MAPK9/MAGEF1/USP14/ARIH2/UBQLN2/TRIB2/DAB2/NFE2L2/RNF139/GSK3B/SUMO2/PSEN1/RYBP/PTK2/PIAS1/ANKIB1/UFL1/LATS1/SUMO1/SOCS5/H…
GO_RNA_3_END_PROCESSING	GO_RNA_3_END_PROCESSING	GO_RNA_3_END_PROCESSING	147	-0.514863	-1.63899	0.000100553	0.000631315	0.000301032	6756	tags=45%, list=20%, signal=36%	TUT1/NELFE/PCF11/RNF40/RNPS1/ZC3H11A/EXOSC9/SSB/CDK9/CSTF2/POLR2D/SLBP/CPSF7/SRRM1/RBM8A/SRSF5/EXOSC6/PNPT1/EXOSC3/TRNT1/FIP1L1/INTS6/TOE1/SRSF1/LSM11/CPSF2/NCBP1/CASC3/PAF1/SSU72/PAPOLG/CCNT1/CDC73/RPRD1B/SLU7/EXOSC2/INTS2/PAPOLA/ZNF473/CPSF6/DHX36/LEO1/NUDT21/GRSF1/ZC3H14/SRSF3/POLDIP3/MTPAP/RPRD1A/AHCYL1/TENT4B/WDR33/TRMT10C/SCAF8/INTS14/CDC40/CLP1/CSTF1/ELAC1/CPEB3/RPRD2/APP/CSTF2T/CTR9/RNF20
GO_COENZYME_BIOSYNTHETIC_PROCESS	GO_COENZYME_BIOSYNTHETIC_PROCESS	GO_COENZYME_BIOSYNTHETIC_PROCESS	144	-0.569262	-1.81092	0.000100573	0.000631315	0.000301032	8905	tags=58%, list=26%, signal=43%	PPCDC/PCBD1/IDH2/PDK3/GART/NDUFA9/MLYCD/DHFR/PARP16/MPC2/DCAKD/PPCS/HAAO/AFMID/COQ6/COQ9/ACACB/QDPR/NFS1/ACSL4/PDHA1/PDK4/NMNAT3/COQ4/PANK2/GPHN/PDK1/PCBD2/RFK/COQ8A/MTHFS/ACSS1/COQ10B/MTHFD1/ELOVL1/ACSL3/PANK4/PDP2/ACAT1/MPC1/LIAS/NMRK1/NUDT12/PDHX/PDP1/PDPR/ACMSD/ACSL1/NAXD/SLC22A13/COQ5/PNPO/PANK3/GCDH/NADK2/PPT1/MAT2A/ACLY/PNP/MOCS3/SLC5A8/CBR4/DLD/ELOVL7/MAT2B/NMNAT1/PPT2/MOCS2/HACD2/SCD5/MM…
GO_MODIFICATION_DEPENDENT_PROTEIN_BINDING	GO_MODIFICATION_DEPENDENT_PROTEIN_BINDING	GO_MODIFICATION_DEPENDENT_PROTEIN_BINDING	144	-0.538046	-1.71161	0.000100573	0.000631315	0.000301032	7793	tags=53%, list=23%, signal=42%	BRD7/CHD1/TP53BP1/BRD4/KAT8/SPIN3/RAD18/BABAM2/DNAJB2/MTF2/PHIP/JMJD7/TAF7/ING4/ING1/ZRANB3/IDE/KDM7A/SPIN4/ING2/BAZ2A/OPTN/PHF8/PHF13/ZBTB1/KDM4A/TAF1/BRCC3/MSH6/BRD2/PHF2/TRIM24/PWP1/CBX5/MLLT3/VCP/FMR1/EPS15/KDM5A/FAN1/WDR5/SPIN2B/MINDY1/RNF168/MBTD1/MPHOSPH8/CDYL2/UBQLN2/AGL/RNF169/KMT2E/DPF2/DZIP3/BPTF/SPRTN/KMT2A/ATRX/ZFAND6/ABRAXAS1/SUZ12/L3MBTL2/RBBP5/RAD23B/ING3/CDYL/TAB2/BRD3/MINDY2/OTU…
GO_NEGATIVE_REGULATION_OF_CELLULAR_RESPONSE_TO_GROWTH_FACTOR_STIMULUS	GO_NEGATIVE_REGULATION_OF_CELLULAR_RESPONSE_TO_GROWTH_FACTOR_STIMULUS	GO_NEGATIVE_REGULATION_OF_CELLULAR_RESPONSE_TO_GROWTH_FACTOR_STIMULUS	144	-0.494135	-1.57192	0.000100573	0.000631315	0.000301032	7415	tags=44%, list=21%, signal=34%	HSPA5/BCL9L/TWSG1/SPRY3/CASK/CFLAR/SMURF1/HHEX/CER1/LDLRAD4/SMAD7/NEDD4/ADAM17/SOST/SFRP1/CADM4/TGFBR1/FUZ/PRDM16/NOTCH1/NRROS/SNX6/SNX25/CNMD/RBPMS2/ADAMTSL2/SPRY1/SPART/THBS1/SEMA6A/SPRY4/SMAD6/TRIM33/VEPH1/SMAD3/SMURF2/BAMBI/ZBTB7A/PBLD/PIN1/ZNF451/ABL1/MMRN2/EID2/SKI/SPRY2/UBB/HIPK2/DAB2IP/SIRT1/CTDSPL2/LRP2/GLG1/PDPK1/FZD1/TGFBR2/LEMD3/EPN2/SMAD2/PPM1A/TOB1/TGFBR3
GO_REGULATION_OF_CELL_SHAPE	GO_REGULATION_OF_CELL_SHAPE	GO_REGULATION_OF_CELL_SHAPE	144	-0.528476	-1.68117	0.000100573	0.000631315	0.000301032	8233	tags=47%, list=24%, signal=36%	P2RY1/LPAR1/ARAP1/SLC9A3R1/HPN/FMNL3/MYH14/SYNE3/BAIAP2/WASF3/PHIP/CDC42EP2/BRWD1/CDC42EP3/MYO10/MYH9/CFDP1/TPM1/TAOK2/MKLN1/FGD4/PLXNA2/EPB41L3/BRWD3/PALMD/PRAG1/MYH10/WDPCP/ZMPSTE24/FERMT2/RHOU/RASA1/ARHGAP18/MSN/PRPF40A/RHOB/BAMBI/TBCCD1/FYN/GNA13/DLG1/EPS8/PARVA/CDC42EP4/LIMD1/SEMA4D/WDR1/DLC1/DIAPH1/VIL1/SHROOM3/DAG1/PTK2/CYFIP1/DMTN/MARK2/FGD5/CDC42SE2/ARHGEF18/ARHGAP35/CDC42/KDR/EZR/CRK/RD…
GO_APICAL_JUNCTION_COMPLEX	GO_APICAL_JUNCTION_COMPLEX	GO_APICAL_JUNCTION_COMPLEX	143	-0.599951	-1.90748	0.000100594	0.000631315	0.000301032	6335	tags=51%, list=18%, signal=42%	NPHP1/TGFBR1/MTDH/CYTH3/AMOTL2/JAM3/PRKCI/TACSTD2/KIFC3/PARD6B/CDH5/CLDN12/FRMD4A/ESAM/PARD6G/MARVELD3/MPP7/CLDN2/MPDZ/SHROOM4/CLDN16/DDX58/PRKCZ/DLG1/CDH1/CLDN4/CLDN3/CYTH2/UBN1/SHROOM3/CLDN23/EPCAM/MAGI1/FRMPD2/CLDN19/F11R/FRMD4B/FZD5/PKN2/MAGI3/LIN7A/CCND1/CGN/LIN7C/CTNNB1/PATJ/PDCD6IP/STRN/CTNND1/ASH1L/ANK3/USP53/CLDN10/OCLN/CCDC85C/DLG3/APC/CTNNA1/RHOA/JUP/VAPA/AMOTL1/TJP1/MARVELD2/CRB3/PLEK…
GO_GOLGI_STACK	GO_GOLGI_STACK	GO_GOLGI_STACK	143	-0.518105	-1.64726	0.000100594	0.000631315	0.000301032	9452	tags=55%, list=27%, signal=40%	XYLT1/CSGALNACT2/BCAP31/ST3GAL4/FUT4/GOLGA5/HID1/B4GALT5/GALNT1/GAL3ST3/ARAP1/OCRL/CHSY1/GALNT3/ST3GAL2/PITPNM1/TMED2/B4GALT3/SCFD1/YIPF1/CIT/ARSE/COG3/FUT3/RASIP1/AKAP9/B4GALT6/GPR89A/ABO/NUCB1/MARCH9/FUT11/BET1L/LYPLA2/MAN2A1/FUT1/CSGALNACT1/VCPIP1/GOLGA2/LLGL1/MGAT2/NSF/NSFL1C/MOB4/HACE1/ATL1/SAR1B/RAB30/TMBIM4/GPR89B/FUT6/TMEM87A/GBF1/GOLGB1/TMEM115/GOLPH3/SORT1/DNMBP/TRAPPC4/COG2/USO1/GOLPH3…
GO_MYELOID_CELL_HOMEOSTASIS	GO_MYELOID_CELL_HOMEOSTASIS	GO_MYELOID_CELL_HOMEOSTASIS	143	-0.544612	-1.73154	0.000100594	0.000631315	0.000301032	8267	tags=55%, list=24%, signal=42%	LYN/ADD1/GPI/KLF13/VEGFA/SLC11A2/INHA/CDK6/ID2/FLVCR1/TMEM14C/TAL1/HIF1A/GATA2/PKNOX1/HSPA9/BCL2L11/ADAM17/SENP1/JAK2/JAM3/MAEA/B2M/HOXA5/BAP1/SLC25A38/L3MBTL3/ADGRF5/HOXB6/BMP4/SMAP1/KLF2/LDB1/SRF/MTHFD1/P4HTM/MAPK14/STAT3/ZNF16/ERCC2/FAM210B/MERTK/ZBTB7A/RBFOX2/TRIM10/HMGB1/TMOD3/ACVR1B/SP3/SFXN1/ITPKB/RB1/KITLG/KMT2E/FOXO3/NFE2L1/ETS1/DMTN/SMAD5/HIPK2/EPAS1/MED1/PTBP3/MPL/ARID4A/PIK3CB/ARNT/BP…
GO_NEGATIVE_REGULATION_OF_CELLULAR_AMIDE_METABOLIC_PROCESS	GO_NEGATIVE_REGULATION_OF_CELLULAR_AMIDE_METABOLIC_PROCESS	GO_NEGATIVE_REGULATION_OF_CELLULAR_AMIDE_METABOLIC_PROCESS	143	-0.579983	-1.844	0.000100594	0.000631315	0.000301032	8167	tags=58%, list=24%, signal=44%	ORMDL3/RARA/TPR/FXR2/SAMD4A/BTG2/CNOT9/CLU/ILF3/AGO4/MALSU1/RBM3/FXR1/UNK/RIDA/BIN1/TRIM71/RBM4/BANK1/EIF2AK1/ENC1/TYMS/XRN1/CNOT10/CPEB2/EIF2AK3/AGO3/C8orf88/LARP1/EIF2AK2/YTHDF3/STAT3/TNRC6C/FMR1/ZFP36L2/GRB7/KHSRP/CNOT8/SPON1/TSC1/CAPRIN1/EIF2S1/ROCK1/CNOT1/FTO/CNOT7/HNRNPR/CELF1/RNF139/NCL/SRP9/ROCK2/CIRBP/UPF1/HNRNPD/RC3H1/SYNCRIP/DHX36/TNRC6B/PAIP2/ZNF540/DAPK1/CPEB4/SHMT1/YTHDF2/PRKAA1/DDX…
GO_REGULATION_OF_GENERATION_OF_PRECURSOR_METABOLITES_AND_ENERGY	GO_REGULATION_OF_GENERATION_OF_PRECURSOR_METABOLITES_AND_ENERGY	GO_REGULATION_OF_GENERATION_OF_PRECURSOR_METABOLITES_AND_ENERGY	143	-0.545515	-1.73441	0.000100594	0.000631315	0.000301032	7144	tags=48%, list=21%, signal=38%	HIF1A/KHK/NUP188/MTOR/POM121C/PPP1R3G/HDAC4/NUP155/PRDM16/SELENOS/NDC1/COX7A2L/IDE/BNIP3/POM121/NUP98/PPARGC1A/PGK1/PGAM1/TRAP1/DYRK2/PNPT1/NUP50/NUP58/SLC25A33/ZBTB20/VCP/STAT3/NUP43/AKT1/TRPV4/NCOR1/ZBTB7A/NUP35/ENTPD5/NOA1/CHCHD4/NUP54/PRKAG1/INSR/PRXL2C/ECD/GSK3B/ATP7A/NUP133/DNAJC30/PPP1CB/SEH1L/PRKAA1/PIK3CA/PPP1R3D/NUP153/INPP5K/AKT2/ARNT/PPARA/EPM2AIP1/FBP1/SLC25A12/NUP160/RANBP2/PRKAA2/S…
GO_LIGASE_ACTIVITY	GO_LIGASE_ACTIVITY	GO_LIGASE_ACTIVITY	146	-0.499425	-1.58923	0.000100604	0.000631315	0.000301032	7394	tags=61%, list=21%, signal=48%	GLUL/ACSL6/DALRD3/MCCC1/HARS/CTPS1/FPGS/TTLL5/SAE1/UBA6/ACSM5/IARS/GART/PFAS/AACS/PAICS/PPCS/HARS2/VARS/PCCB/ACSM3/ACACB/RARS/VARS2/WARS/ACSM2B/LIG3/ACSM2A/KARS/ATG7/ACSL4/TTLL1/GATB/LARS/HLCS/UBA1/RTCA/LIPT2/RTCB/EARS2/TRIM25/GCLM/AARS2/MTHFS/ACSS1/SARS/TTLL7/MTHFD1/FARSA/UBA5/LIG4/ACSL3/DARS/SLC27A1/NARS2/UBA3/UBA2/RIMKLA/RARS2/ACSS3/DARS2/MCCC2/QRSL1/DPH6/ACSL1/SUCLG1/GATC/ADSS/TARSL2/MARS2/SU…
GO_PHOSPHATIDYLINOSITOL_3_KINASE_SIGNALING	GO_PHOSPHATIDYLINOSITOL_3_KINASE_SIGNALING	GO_PHOSPHATIDYLINOSITOL_3_KINASE_SIGNALING	142	-0.518481	-1.64812	0.000100614	0.000631315	0.000301032	10068	tags=54%, list=29%, signal=38%	PIK3R1/EGFR/RGL2/ZFP36L1/PDGFRB/PPARD/FGFR1/PDGFA/LYN/PIK3CG/DIPK2A/FLT3/PIP4K2A/C1QBP/ERBB4/ERBB3/SLC9A3R1/IRS1/GPER1/NTRK2/UNC5B/RASGRP1/PIP5K1A/NEDD4/PIK3R2/SIRT2/BTN2A2/PIP5K1C/ANGPT1/PEAR1/JAK2/STAMBP/FLT4/EDN1/KLF4/TGFB2/PPP1R16B/PPP2R5C/PTEN/PDGFC/PIK3C2B/AKT1/FBXL2/FYN/PDGFB/PLEKHA1/CBL/BECN1/ENTPD5/PIP5K1B/SEMA4D/FLT1/INSR/F2RL1/SOX9/PTK2/CEACAM1/DAB2IP/NF1/SIRT1/PIP4K2B/MAPK1/PIK3CA/TEK…
GO_PROTEIN_LOCALIZATION_TO_MITOCHONDRION	GO_PROTEIN_LOCALIZATION_TO_MITOCHONDRION	GO_PROTEIN_LOCALIZATION_TO_MITOCHONDRION	142	-0.557281	-1.77145	0.000100614	0.000631315	0.000301032	9429	tags=63%, list=27%, signal=46%	SLC25A6/TP53/CSNK2A2/UBE2L3/HK1/SAE1/YWHAZ/AIP/HSPD1/FIS1/TOMM34/TOMM7/FBXW7/GRPEL2/MIPEP/DNM1L/PRKN/AGK/TOMM40L/SIRT4/HUWE1/TOMM20L/TIMM9/BCL2L11/BAG3/TIMM23B/DNAJC19/NPEPPS/PPP3CC/BAP1/MTCH2/HSP90AA1/TIMM17A/ATG13/SH3GLB1/YWHAQ/OXA1L/LMAN1/BNIP3L/BAG4/TOMM22/TOMM70/GDAP1/RHOU/TFDP2/PPP3R1/YWHAH/HTRA2/AKT1/LRRK2/MFF/GRPEL1/ARIH2/COX18/CHCHD4/TP53BP2/IMMP2L/PMPCA/TFDP1/TOMM20/PMPCB/TIMM22/CALM1/U…
GO_REGULATION_OF_DENDRITE_DEVELOPMENT	GO_REGULATION_OF_DENDRITE_DEVELOPMENT	GO_REGULATION_OF_DENDRITE_DEVELOPMENT	142	-0.581206	-1.8475	0.000100614	0.000631315	0.000301032	8183	tags=59%, list=24%, signal=45%	LPAR1/CUX1/RTN4IP1/EEF2K/ADGRB3/FSTL4/STK11/OBSL1/TRPC6/DNM1L/LLPH/BMP5/VLDLR/CUL7/MTOR/SHANK3/NEDD4/CRTC1/PREX1/NSMF/ASAP1/PDLIM5/SIPA1L1/IQGAP1/FBXW8/DNM3/ID1/NLGN1/MARK1/SRGAP2C/TMEM106B/FBXO31/KALRN/ACTR2/NEDD4L/CAMK1D/PTPRD/SARM1/RAB17/C21orf91/CAMSAP2/MEF2C/PTEN/TNIK/GORASP1/VAMP7/ILK/CRKL/ARF6/YWHAH/FMR1/LRRK2/ARMCX5-GPRASP2/SDC2/HECW2/LZTS3/ARF1/CAPRIN1/PPP1R9A/SEMA4D/SHANK2/PPP3CA/GSK3B/…
GO_RESPONSE_TO_FIBROBLAST_GROWTH_FACTOR	GO_RESPONSE_TO_FIBROBLAST_GROWTH_FACTOR	GO_RESPONSE_TO_FIBROBLAST_GROWTH_FACTOR	142	-0.499524	-1.58786	0.000100614	0.000631315	0.000301032	7415	tags=44%, list=21%, signal=34%	FGF12/EGR3/GALNT3/SPRY3/GRB2/NR4A1/LHX1/NCBP2/FGF1/TIAL1/SFRP1/TRIM71/FUZ/ESRP1/IQGAP1/CASR/NDST1/POLR2D/SPRY1/THBS1/GCLM/HYAL2/SPRY4/PTBP1/FGFR2/POLR2E/CEP57/CRKL/KDM5B/ZFP36L2/NCBP1/HNRNPA1/SPRED1/RBFOX2/PTPN11/CBL/SHOC2/SETX/GTF2F1/POLR2A/POLR2B/FGFR3/SPRY2/HNRNPF/CDC5L/FLRT3/HYAL1/MAPK1/KIF16B/SPRED2/FRS2/GCLC/HNRNPM/CTNNB1/NPTN/FAT4/MAPK3/POLR2C/DSTYK/KL/RAB14
GO_TUBE_FORMATION	GO_TUBE_FORMATION	GO_TUBE_FORMATION	145	-0.540716	-1.71997	0.000100614	0.000631315	0.000301032	8366	tags=52%, list=24%, signal=39%	MED12/VEGFA/RARG/RARA/BBS4/IFT52/ZEB2/KIF20B/TMED2/TULP3/RALA/SPINT2/BMP5/HIF1A/PRICKLE1/GDF7/SDC4/BCL2L11/SFRP1/TRIM71/ATOH8/FUZ/FZD3/PHACTR4/NOTCH1/GRHL2/PAX2/SPINT1/BMP4/SDCCAG8/FOLR1/LMO4/OVOL2/TGFB2/FGFR2/MTHFD1/STK3/SUFU/GRHL3/LIAS/TSC1/ARID1A/KDM6A/DLC1/BCL10/ABL1/SKI/NFIB/MTHFR/SHROOM3/HNF1B/IFT122/SOX9/PRKACB/PRKACA/EDA/CC2D2A/EDAR/DAB2IP/SETD2/MIB1/ARHGAP35/PTCH1/BCAS3/LRP2/CTNNB1/LUZP1…
GO_EARLY_ENDOSOME_MEMBRANE	GO_EARLY_ENDOSOME_MEMBRANE	GO_EARLY_ENDOSOME_MEMBRANE	141	-0.585406	-1.86027	0.000100634	0.000631315	0.000301032	8151	tags=55%, list=24%, signal=42%	PDLIM4/OCRL/HLA-C/NTRK2/VAMP8/INPP5B/MCOLN3/CLVS2/ZFYVE28/DTX3L/DNAJC13/STEAP4/RUFY1/LDLRAD4/BOK/REP15/PI4K2A/CMTM6/SNX6/B2M/SNX16/WASHC2C/RABGEF1/CLCN4/ZFYVE16/GGA2/MTMR2/SNX3/LLGL1/APPL2/VTI1B/ARF6/EPS15/SNX5/HLA-E/RABEP1/EHD1/ATP9A/EHD4/WASHC2A/TMEM9B/STX12/INPP5F/SNX13/SNX19/SNX27/PIKFYVE/ITCH/FZD5/RAB4A/RAB5A/STAM/SLC9A6/SNX2/FIG4/KIF16B/RAB11FIP5/NAPEPLD/HPS6/MMGT1/PLEKHF2/STAM2/CLCN3/SNX4/…
GO_NEPHRON_DEVELOPMENT	GO_NEPHRON_DEVELOPMENT	GO_NEPHRON_DEVELOPMENT	141	-0.502201	-1.59587	0.000100634	0.000631315	0.000301032	9505	tags=52%, list=28%, signal=38%	UMOD/HEYL/IRX1/IRX2/BMP7/HOXB7/NOTCH3/FOXJ1/VEGFA/MAGI2/NID1/CALB1/EGR1/CFLAR/DLL1/NPHS1/KLF15/LHX1/FGF1/CTNNBIP1/MYO1E/NPHS2/ANGPT1/NOTCH1/IQGAP1/ENPEP/TACSTD2/GZF1/PROM1/PAX2/CD24/FOXC1/NPNT/GPR4/COL4A3/BMP4/DCHS1/ADAMTS16/BMP2/TCF21/FMN1/IL6R/TFAP2B/MEF2C/CD34/ILK/ACAT1/PDGFB/JAG1/DLG1/PECAM1/HNF1B/NUP133/WWTR1/SOX9/YAP1/PTCH1/TEK/SALL1/POU3F3/CTNNB1/PODXL/NUP160/PDGFD/FAT4/LGR4/MTSS1/PKD2/BCL…
GO_POSITIVE_REGULATION_OF_CELLULAR_PROTEIN_CATABOLIC_PROCESS	GO_POSITIVE_REGULATION_OF_CELLULAR_PROTEIN_CATABOLIC_PROCESS	GO_POSITIVE_REGULATION_OF_CELLULAR_PROTEIN_CATABOLIC_PROCESS	141	-0.52993	-1.68398	0.000100634	0.000631315	0.000301032	7887	tags=52%, list=23%, signal=40%	FBXW7/DDRGK1/NUB1/PRKN/CLU/PSMC5/RNF144A/SMURF1/AMER1/DNAJB2/PSMC2/PRICKLE1/EDEM1/SMAD7/RNF40/TMTC3/SIRT2/CD81/CSNK1A1/ECSCR/FBXW8/PSMC6/ATXN3/RNF144B/HSP90AA1/PSMC1/FBXO22/RNFT1/TAF1/RNF14/PSMD10/PTEN/VCP/MSN/FMR1/AKT1/LRRK2/RNF180/MAPK9/MAGEF1/ARIH2/FAF1/UBQLN2/TRIB2/DAB2/NFE2L2/RNF139/GSK3B/SUMO2/PSEN1/PTK2/PIAS1/ANKIB1/SUMO1/SOCS5/DAB2IP/ARIH1/HERPUD1/RNF19B/LRP2/SOCS4/RNF185/GCLC/BBS7/EZR/VP…
GO_DENDRITE_MORPHOGENESIS	GO_DENDRITE_MORPHOGENESIS	GO_DENDRITE_MORPHOGENESIS	139	-0.583867	-1.85446	0.000100675	0.000631315	0.000301032	8204	tags=57%, list=24%, signal=43%	SS18L1/CUX1/EEF2K/ADGRB3/STK11/MAP2/OBSL1/TRPC6/DNM1L/ITGB1/VLDLR/CUL7/SHANK3/NEDD4/NSMF/PDLIM5/SIPA1L1/FBXW8/TAOK2/DTNBP1/DNM3/ID1/NLGN1/TMEM106B/FBXO31/KALRN/ACTR2/NEDD4L/PTPRD/SARM1/DCDC2/ABITRAM/PTEN/TNIK/GORASP1/VAMP7/ILK/YWHAH/FMR1/LRRK2/ARMCX5-GPRASP2/CELSR2/FYN/RBFOX2/SDC2/HECW2/LZTS3/CAPRIN1/NRP1/PPP1R9A/SEMA4D/BTBD3/KLF7/SHANK2/RERE/PPP3CA/GSK3B/ABI1/DHX36/PAFAH1B1/OPA1/RAP2A/TRAK1/WASL…
GO_ERBB_SIGNALING_PATHWAY	GO_ERBB_SIGNALING_PATHWAY	GO_ERBB_SIGNALING_PATHWAY	139	-0.570897	-1.81327	0.000100675	0.000631315	0.000301032	8989	tags=59%, list=26%, signal=44%	EPS15L1/BCAR1/SH3GL2/ERRFI1/PIGR/ERBB4/HIP1R/ERBB3/PRKCA/PTPRR/ARAP1/CDC37/GPER1/FBXW7/FAM83B/CNOT9/GRB2/ZFYVE28/SH3TC2/PTPN12/NRG1/ADAM17/SLC30A10/NCK2/SNX6/IQGAP1/AFAP1L2/SPRY1/FER/HSP90AA1/MVP/BTC/VPS25/MVB12B/RNF115/ARHGEF7/PTPRJ/HIP1/ITGA1/CDH13/AKT1/DUSP3/EPS15/TGFA/GRB7/SNX5/CHMP6/PTPN11/EPS8/CBL/ERBIN/RTN4/VIL1/ABL1/SPRY2/PSEN1/SOS1/SOX9/PTK2/CEACAM1/SOCS5/PTPN3/DAB2IP/RPS6KA5/RAB7A/MAPK1…
GO_MORPHOGENESIS_OF_A_POLARIZED_EPITHELIUM	GO_MORPHOGENESIS_OF_A_POLARIZED_EPITHELIUM	GO_MORPHOGENESIS_OF_A_POLARIZED_EPITHELIUM	139	-0.477208	-1.5157	0.000100675	0.000631315	0.000301032	9356	tags=49%, list=27%, signal=36%	PSMA3/WNT7A/DVL2/LAMA1/PSMC3/SYNE4/MED12/MAGI2/SLC9A3R1/FOXF1/CAMSAP3/PSMC5/PSMD9/PSMD3/PSMB7/SMURF1/PSMC2/PRICKLE1/SFRP1/FZD7/FUZ/FZD3/PSME1/PSMC6/ANKRD6/PSMC1/GPC6/PSMD12/PSMF1/PSMD10/PSMD6/RYK/CPLANE1/ASTN2/ROR1/MLLT3/SMURF2/MSN/GRHL3/CELSR2/PRICKLE2/GPC4/WDR1/RAB10/PSMD5/ABL1/PSME3/DAB2/CLTC/OPHN1/DAAM1/PAFAH1B1/AJAP1/AP2A2/VANGL1/FZD5/FZD4/EXOC5/CDC42/FZD1/TRAF3IP1/DLG3/RHOA/SEC24B/MYO9A/AP2…
GO_POSITIVE_REGULATION_OF_JNK_CASCADE	GO_POSITIVE_REGULATION_OF_JNK_CASCADE	GO_POSITIVE_REGULATION_OF_JNK_CASCADE	137	-0.490249	-1.55628	0.000100675	0.000631315	0.000301032	6326	tags=37%, list=18%, signal=31%	MAP2K7/FZD7/MAP3K7/TAOK2/ERCC6/FLT4/EDN1/MAP4K5/DUSP19/ANKRD6/RB1CC1/ARHGEF5/PLCB1/STK3/TNIK/PAK1/MAP3K2/MAP3K5/TRPV4/ZNF622/TLR4/DUSP22/HMGB1/MAP3K4/TAOK3/TLR3/RIPK1/F2RL1/SASH1/HACD3/TAOK1/SAMD5/SPAG9/EDAR/HIPK2/DAB2IP/MAPK8IP1/TNFRSF19/FZD5/FZD4/PJA2/TIRAP/MAP2K4/SH3RF1/MAP3K13/MFHAS1/EPHA4/APP/MUL1/TRAF6
GO_PROTEIN_PHOSPHATASE_BINDING	GO_PROTEIN_PHOSPHATASE_BINDING	GO_PROTEIN_PHOSPHATASE_BINDING	137	-0.542223	-1.72127	0.000100675	0.000631315	0.000301032	8733	tags=54%, list=25%, signal=41%	PPP1CA/MASTL/STRN4/ANK1/PDLIM4/TBK1/PPP1R9B/TRAF3/GRB2/CDH2/KCNQ1/PPP1CC/PARD3/PIK3R2/MAP2K7/PPP1R3G/CADM4/PHACTR4/RPS6KB1/IQGAP1/IGBP1/FLT4/FER/EIF2AK3/MVP/KIFAP3/SNX3/RPA2/PPP2R2A/MAPK14/KIF3A/AP3B1/VCP/STAT3/ITGA1/MAP3K5/AKT1/FBXL2/CDKN1B/SHOC2/STRN3/STAU1/PPP1R9A/PPP3CB/ENSA/FOXO1/GTF2F1/CDC27/CDC5L/CTTNBP2NL/MTMR3/PTK2/CEACAM1/DAB2IP/HMGCR/SMG7/AKAP11/VRK3/MAPT/PPP6R3/PPP1R11/MTMR9/CTNNB1/ST…
GO_REGULATION_OF_HISTONE_MODIFICATION	GO_REGULATION_OF_HISTONE_MODIFICATION	GO_REGULATION_OF_HISTONE_MODIFICATION	139	-0.575862	-1.82904	0.000100675	0.000631315	0.000301032	8056	tags=59%, list=23%, signal=45%	KDM3A/MLLT6/PYGO2/BRD7/UBE2B/NOC2L/BRD4/TADA3/SETD5/PAXIP1/CTBP1/CHTOP/SNW1/GATA2/MTF2/KDM1A/TAF7/NELFE/JDP2/RNF40/ATM/TADA2A/CDK9/NSD3/ING2/NAP1L2/PPARGC1A/OTUB1/KDM4D/IWS1/WBP2/ZBTB7B/JARID2/KDM4A/SART3/ZMPSTE24/ATG5/MECP2/RIF1/FMR1/LRRK2/KDM5A/PAF1/BCOR/ZNF451/WDR61/UBE2N/TRIP12/NSD1/SETD7/ARRB1/KDM4C/SKI/MTHFR/ZNF274/KMT2E/CAMK2D/RTF1/KMT2A/AUTS2/SUPT6H/ATRX/SMARCB1/SIRT1/RPS6KA5/CTNNB1/SET/M…
GO_ADHERENS_JUNCTION_ORGANIZATION	GO_ADHERENS_JUNCTION_ORGANIZATION	GO_ADHERENS_JUNCTION_ORGANIZATION	140	-0.605784	-1.9246	0.000100685	0.000631315	0.000301032	7053	tags=55%, list=20%, signal=44%	CDH8/ACVRL1/WHAMM/PIP5K1A/SDC4/SMAD7/SFRP1/PIP5K1C/RAMP2/PEAK1/CDH4/IQGAP1/TAOK2/KIFC3/THBS1/CDH9/PHLDB2/CDH5/ARHGAP6/GPM6B/RAB8B/PPM1F/VCL/LDB1/WDPCP/FMN1/DSP/MAPRE2/ARHGEF7/FERMT2/AJUBA/PTEN/PTPRJ/SMAD3/ARF6/CDH13/DUSP3/MACF1/ITGA2/DUSP22/TESK2/CDH1/TSC1/RASSF8/CLASP1/NRP1/ROCK1/FAM107A/DLC1/ABL1/HIPK1/PTPN23/ROCK2/PTK2/IQSEC1/DMTN/TEK/AFDN/BCAS3/PDPK1/CTNNB1/KDR/PTPRK/CTNND1/NUMB/CTNNA1/RDX/BC…
GO_ENDOTHELIAL_CELL_PROLIFERATION	GO_ENDOTHELIAL_CELL_PROLIFERATION	GO_ENDOTHELIAL_CELL_PROLIFERATION	138	-0.534095	-1.69593	0.000100685	0.000631315	0.000301032	8288	tags=49%, list=24%, signal=38%	EGR3/VEGFA/CXCL12/PRKCA/PTPRM/XBP1/JCAD/EMC10/NR4A1/HIF1A/GATA2/ITGA4/ACVRL1/BMP6/MTOR/ADAM17/TGFBR1/ATOH8/ITGB3/CNMD/APLNR/FLT4/THBS1/ALDH1A2/EPHA2/BMP4/BMP2/PPP1R16B/RICTOR/MEF2C/CD34/PDCD10/KRIT1/STAT3/NR2F2/AGTR1/CDH13/SP1/AKT1/NRAS/PDGFB/DLG1/HMGB1/NGFR/NRP1/DYSF/PRKX/AIMP1/FLT1/BMPR2/RGCC/THAP1/SEMA5A/NF1/SIRT1/TNFSF12/AGGF1/TEK/PIK3CB/ARNT/ATP5F1A/PDPK1/KDR/PRKD1/PPARG/AKT3/SYNJ2BP
GO_GOLGI_ORGANIZATION	GO_GOLGI_ORGANIZATION	GO_GOLGI_ORGANIZATION	140	-0.601765	-1.91183	0.000100685	0.000631315	0.000301032	7605	tags=61%, list=22%, signal=48%	OBSL1/TMED2/CAMSAP3/RAB43/CIT/STX18/GORASP2/COG3/STX6/SURF4/CUL7/ARFGEF1/MYO18A/AKAP9/CSNK1A1/PI4K2A/FBXW8/RAB2A/PI4K2B/KIFC3/OPTN/TMED5/ARHGAP21/LMAN1/VAMP4/LMAN2L/VCPIP1/GOLGA2/EHD3/ARHGEF7/ATL3/CAMSAP2/TMED4/MAP2K1/PDCD10/GORASP1/STX5/TMED7/ARL1/NSFL1C/LRRK2/VPS51/RAB1A/TMED10/DYNC2H1/HACE1/CLASP1/PRMT5/ATP8B1/RAB30/RAB29/RAB33B/GCC2/SYNE1/GBF1/GOLGB1/DNAJC28/GOLPH3/UBXN2A/COG2/USO1/SEC23IP/BL…
GO_HISTONE_METHYLATION	GO_HISTONE_METHYLATION	GO_HISTONE_METHYLATION	138	-0.588999	-1.87027	0.000100685	0.000631315	0.000301032	8209	tags=56%, list=24%, signal=43%	MEN1/KDM3A/MLLT6/PYGO2/DPY30/BEND3/BRD4/SETD5/PAXIP1/CHTOP/SNW1/EHMT1/MTF2/KDM1A/NELFE/KMT2D/PRMT7/PRDM16/SETD1A/NSD3/SETD1B/KDM4D/IWS1/WDR5B/PRDM2/JARID2/KDM4A/PWP1/PRMT2/EZH1/SMYD2/MECP2/RIF1/ARID4B/SETDB2/PAF1/WDR5/BCOR/SATB1/RLF/PRMT5/WDR61/KDM6A/TET2/NSD1/SETD7/KDM4C/MTHFR/KMT2C/ZNF274/KMT2E/MECOM/WDR82/RTF1/PRMT9/KMT2A/AUTS2/SUPT6H/ATRX/SMARCB1/PRDM4/ASH2L/SIRT1/SETD2/SUZ12/RBBP5/ARID4A/KMT…
GO_KIDNEY_EPITHELIUM_DEVELOPMENT	GO_KIDNEY_EPITHELIUM_DEVELOPMENT	GO_KIDNEY_EPITHELIUM_DEVELOPMENT	140	-0.551853	-1.75326	0.000100685	0.000631315	0.000301032	7139	tags=57%, list=21%, signal=46%	HEYL/FGFR1/IRX1/IRX2/BMP7/HOXB7/FOXJ1/VEGFA/MAGI2/RARA/CALB1/DLL1/CER1/NPHS1/KLF15/LHX1/FGF1/GDF11/CTNNBIP1/SDC4/SMAD7/MYO1E/NPHS2/SFRP1/SDC1/NOTCH1/IQGAP1/TACSTD2/KANK2/SPRY1/GZF1/PROM1/SMAD1/PAX2/CD24/FOXC1/NPNT/BMP4/SMAD6/ROBO2/DCHS1/ADAMTS16/BMP2/FGFR2/TCF21/FMN1/TFAP2B/MEF2C/CD34/SMAD3/ILK/ACAT1/JAG1/EFNB2/DLG1/SIM1/PECAM1/HNF1B/WWTR1/EPCAM/SOX9/YAP1/SMAD5/PTCH1/SALL1/POU3F3/RARB/CTNNB1/PODX…
GO_MEMBRANE_LIPID_BIOSYNTHETIC_PROCESS	GO_MEMBRANE_LIPID_BIOSYNTHETIC_PROCESS	GO_MEMBRANE_LIPID_BIOSYNTHETIC_PROCESS	140	-0.577087	-1.83343	0.000100685	0.000631315	0.000301032	8961	tags=53%, list=26%, signal=39%	PGAP2/ELOVL5/GBA/B4GALT5/DEGS2/CERS2/B3GALT1/CCN1/ORMDL3/PPM1L/GAL3ST3/DPM1/ST3GAL2/B4GALT3/AGK/PIGP/UGCG/ST6GALNAC6/PIGC/CLN8/B4GALNT1/B4GALT6/A4GALT/SGPL1/UGT8/PIGA/LARGE1/SPHK2/PIGW/B3GALT4/PIGX/ASAH1/ELOVL1/CERS6/SCCPDH/PRKD3/SGPP2/SGPP1/CERKL/ASAH2/SPTLC2/VAPB/PIGS/ST8SIA4/SPTLC3/PGAP1/SAMD8/PIGK/MPPE1/PIGN/PIGY/HACD3/ST6GALNAC3/PIGF/SGMS2/PGAP3/ELOVL7/PRKAA1/PLPP1/HACD2/ASAH2B/PIGO/PIGH/ACE…
GO_POSITIVE_REGULATION_OF_CANONICAL_WNT_SIGNALING_PATHWAY	GO_POSITIVE_REGULATION_OF_CANONICAL_WNT_SIGNALING_PATHWAY	GO_POSITIVE_REGULATION_OF_CANONICAL_WNT_SIGNALING_PATHWAY	138	-0.494045	-1.56876	0.000100685	0.000631315	0.000301032	11150	tags=61%, list=32%, signal=41%	SRC/PSMA6/AXIN1/FGF9/EGF/PSMD2/DAAM2/CDH3/SOX4/PSMD11/SCEL/TMEM198/PSMB1/EGFR/UBR5/NRARP/PSMD8/PSMA3/ADGRA2/PSMC3/AXIN2/ZBED3/JRK/FRAT1/USP34/UBE2B/NLE1/RUVBL1/PSMC5/PSMD9/PSMD3/PSMB7/ARNTL/RNF220/AMER1/PSMC2/CTDNEP1/GPRC5B/TBL1XR1/SFRP1/USP47/PSME1/PSMC6/FZD9/CSNK1G3/PSMC1/WNK1/GSKIP/PSMD12/PSMF1/FGFR2/PSMD10/PSMD6/XIAP/VCP/SMAD3/ILK/TNKS/SMURF2/LRRK2/BAMBI/PIN1/PSMD5/RECK/PSME3/TNKS2/EDA/NFKB1/…
GO_POSITIVE_REGULATION_OF_CELLULAR_AMIDE_METABOLIC_PROCESS	GO_POSITIVE_REGULATION_OF_CELLULAR_AMIDE_METABOLIC_PROCESS	GO_POSITIVE_REGULATION_OF_CELLULAR_AMIDE_METABOLIC_PROCESS	140	-0.513404	-1.63111	0.000100685	0.000631315	0.000301032	8556	tags=49%, list=25%, signal=37%	C1QBP/UQCC1/CCN1/RMND1/RPUSD3/FXR2/SAMD4A/DDX39B/CLU/NPM1/FASTKD3/RBM3/FXR1/LARP4/MTOR/COA3/LARP6/PCIF1/RCC1L/NCK2/RPS6KB1/SERP1/NCK1/RXRA/POLR2D/MRPS27/THBS1/RPUSD4/USP16/GUF1/LARP1/RBMS3/PAIP1/ZCCHC4/YTHDF3/YTHDF1/FMR1/UHMK1/ELAVL1/ITGA2/LARP4B/NSUN4/NFE2L2/IMPACT/ROCK2/DHX29/CIRBP/HNRNPD/DHX36/DNAJC3/HABP4/MAPK1/YTHDF2/DDX3X/POLDIP3/KHDRBS1/FASTKD2/TRMT10C/DHX9/PICALM/MAPK3/RHOA/TRUB2/CPEB3/PI…
GO_POSITIVE_REGULATION_OF_EPITHELIAL_CELL_MIGRATION	GO_POSITIVE_REGULATION_OF_EPITHELIAL_CELL_MIGRATION	GO_POSITIVE_REGULATION_OF_EPITHELIAL_CELL_MIGRATION	138	-0.560952	-1.78121	0.000100685	0.000631315	0.000301032	9106	tags=58%, list=26%, signal=43%	ADGRA2/NOS3/RHOJ/GPI/BCAR1/MAP4K4/ANXA3/ADAM9/VEGFA/PRKCA/ENPP2/MAP2K3/JCAD/EMC10/CTSH/HIF1A/GATA2/ANGPT4/FGF1/FOXP1/MTOR/ADAM17/GPLD1/ATOH8/ANGPT1/ITGB3/FLT4/ATP5F1B/EDN1/THBS1/HDAC9/BMP4/RAB25/PPM1F/TGFB2/MAPRE2/ARF6/SP1/RHOB/AKT1/AAMP/ITGA2/PDGFB/HMGB1/CLASP1/NRP1/RTN4/VIL1/ABL1/NFE2L2/ROCK2/MAP3K3/SASH1/BMPR2/SOX9/ETS1/IQSEC1/NUS1/CAPN7/SEMA5A/HYAL1/SIRT1/TEK/RREB1/BCAS3/ATP5F1A/PDPK1/KDR/TGF…
GO_REGULATION_OF_RHO_PROTEIN_SIGNAL_TRANSDUCTION	GO_REGULATION_OF_RHO_PROTEIN_SIGNAL_TRANSDUCTION	GO_REGULATION_OF_RHO_PROTEIN_SIGNAL_TRANSDUCTION	138	-0.513573	-1.63076	0.000100685	0.000631315	0.000301032	9579	tags=52%, list=28%, signal=38%	PDGFRB/ARHGEF26/FLCN/GPR17/ABR/ARHGEF11/TIAM2/NET1/FLOT1/SCAI/LPAR1/ARHGEF40/ARHGEF17/CCDC125/ITGB1/GPR20/ARHGEF38/RASIP1/ARHGEF10L/ADGRG1/MCF2/PREX1/PLEKHG3/ARHGEF16/F2RL3/KANK2/FGD4/KALRN/RASGRF2/GPR4/PRAG1/ARHGEF5/ARHGEF15/ARHGEF7/RIPOR2/ARHGEF10/RAF1/PLEKHG1/P2RY8/HEG1/EPS8/MCF2L/NRP1/ARHGAP42/DLC1/ARRB1/ABL1/OPHN1/DNMBP/F2RL1/SOS1/ARHGEF37/BCR/ARHGEF9/ITSN2/TNFAIP1/FGD5/CDC42SE2/CUL3/ARHGEF1…
GO_TRANSLATION_REGULATOR_ACTIVITY	GO_TRANSLATION_REGULATOR_ACTIVITY	GO_TRANSLATION_REGULATOR_ACTIVITY	138	-0.554458	-1.76059	0.000100685	0.000631315	0.000301032	8411	tags=55%, list=24%, signal=42%	C1QBP/EIF2S3B/DHFR/RARA/EIF2B1/EEF2K/FXR2/COPS5/SAMD4A/EIF2D/RBM3/FXR1/EIF2B3/MTOR/MTIF3/TRIM71/EIF2A/GATB/EIF1AD/EIF2S3/GCN1/EIF2AK1/TSFM/EIF4A2/EIF3CL/EIF1/MTRF1/EIF3H/TYMS/MTIF2/CPEB2/GSPT2/EIF2AK3/EIF3M/EIF3L/ETF1/EIF4G3/GTPBP1/LARP1/EEF1A1/PAIP1/EEFSEC/GSPT1/EIF2AK2/FMR1/GFM2/GFM1/EIF3J/EIF2S1/EFL1/CELF1/EIF4B/DHX29/CIRBP/CYFIP1/EIF4H/PAIP2/ZNF540/MTRF1L/EIF4G2/CPEB4/SHMT1/EIF1B/ABCF1/EIF1AX…
GO_INSULIN_RECEPTOR_SIGNALING_PATHWAY	GO_INSULIN_RECEPTOR_SIGNALING_PATHWAY	GO_INSULIN_RECEPTOR_SIGNALING_PATHWAY	136	-0.58186	-1.84594	0.000100715	0.000631315	0.000301032	7185	tags=51%, list=21%, signal=41%	PTPRE/BAIAP2/NDEL1/PHIP/VWA2/GPLD1/PIK3R2/RPS6KB1/GNAI2/PDK4/ATP6V0A1/IDE/CCND3/NCK1/ATP6V1G2/PRKCQ/SOGA1/ATP6V0A2/FER/RELA/SOCS2/C2CD5/ATP6V0D1/ZBTB7B/ATP6V1A/GKAP1/NUCKS1/CISH/PAK1/AKT1/PRKCZ/ATP6V1E1/GRB10/PTPN11/TSC1/ATP6AP1/NCOA5/ATP6V1D/FOXO1/ATP6V1C1/INSR/FOXO3/ZNF106/SOS1/ADIPOR1/PIK3R3/ATP6V1G1/STXBP4/OPA1/ATP6V1B2/SIRT1/PRKAA1/PIK3CA/INPP5K/SOCS7/AKT2/OSBPL8/SMARCC1/APC/PIK3C2A/FOXO4/PT…
GO_MICROBODY	GO_MICROBODY	GO_MICROBODY	135	-0.673477	-2.13592	0.000100715	0.000631315	0.000301032	6656	tags=62%, list=19%, signal=50%	PLAAT3/RIDA/ABCD4/DAO/ACSL4/FAR1/GNPAT/LACC1/TTC1/PEX11G/CRYM/PMVK/MYO5A/PXMP4/IDE/ACOX2/HSD17B4/TRIM37/FAR2/RAB8B/PEX11A/PEX5/PXMP2/ECH1/ACOT4/PEX1/ACSL3/MAVS/ACOT2/PNPLA8/PEX10/MFF/SCP2/ARF1/PEX14/NUDT12/DDO/PEX13/MARF1/ACSL1/HMGCL/LONP2/ACAD11/PEX3/ISOC1/PEX2/CROT/GBF1/DHRS4/PHYH/PEX26/ACAA1/HACL1/SLC25A17/MARC2/PEX11B/ACBD5/HMGCR/TMEM135/IDI1/AKAP11/AGPS/PIK3C3/HAO2/HSDL2/PECR/PEX7/GRHPR/EPHX…
GO_MITOCHONDRIAL_TRANSLATION	GO_MITOCHONDRIAL_TRANSLATION	GO_MITOCHONDRIAL_TRANSLATION	135	-0.551963	-1.75054	0.000100715	0.000631315	0.000301032	8403	tags=57%, list=24%, signal=43%	UQCC1/RMND1/MRPL1/MRPL2/RPUSD3/MRPL37/MRPL57/MRPL3/PTCD3/MRPL43/MALSU1/MRPL4/FASTKD3/COA3/MTIF3/MRPS5/RCC1L/MRPL20/GATB/TSFM/MRPL48/MTRF1/EARS2/MRPS27/MTIF2/MRPL42/MRPS10/MRPS7/AARS2/MRPL16/RPUSD4/OXA1L/ALKBH1/MRPL33/MRPS28/MRPL10/MRPL39/MRPL35/MRPS35/MRPS36/MRPS18C/GFM2/MRPL32/RARS2/MRPS18A/GFM1/MRRF/NSUN3/LRPPRC/DARS2/NOA1/QRSL1/MRPS30/MRPS31/NSUN4/GATC/MRPS22/MRPS2/MRPL30/MTRF1L/MRPS14/MRPL19/…
GO_NUCLEAR_PERIPHERY	GO_NUCLEAR_PERIPHERY	GO_NUCLEAR_PERIPHERY	135	-0.525759	-1.66744	0.000100715	0.000631315	0.000301032	8138	tags=54%, list=24%, signal=41%	GMCL1/MEN1/IPO4/TPR/CSNK2B/MAP2/DDX39B/NUMA1/RUVBL1/KAT8/CASK/PAXIP1/PHF5A/OGG1/SNW1/KPNB1/SRPK1/HNRNPA2B1/NUFIP1/ARFGEF1/NSMF/HLCS/RUNX1T1/JAK2/MORC3/YEATS4/ENC1/NUP98/MAEA/SRRM1/ATXN3/ZNF326/POLA1/TNPO2/PSPC1/CFL2/ATXN7/AHCTF1/PRPF40A/PRKCZ/ATXN1/SATB1/ERCC8/ATF7/NUP35/PPIG/SMC1A/SMARCAD1/RAD21/EBNA1BP2/TNPO1/HAT1/IPO5/CLIC4/DAG1/PIAS4/ZNF350/RNASEL/YY1/SATB2/STAG1/MBD1/NUP153/MAPT/HNRNPM/SMC3/…
GO_RAS_GUANYL_NUCLEOTIDE_EXCHANGE_FACTOR_ACTIVITY	GO_RAS_GUANYL_NUCLEOTIDE_EXCHANGE_FACTOR_ACTIVITY	GO_RAS_GUANYL_NUCLEOTIDE_EXCHANGE_FACTOR_ACTIVITY	136	-0.561366	-1.78093	0.000100715	0.000631315	0.000301032	6813	tags=57%, list=20%, signal=46%	ABR/ARHGEF11/TIAM2/NET1/MADD/SH3BP5L/DENND1A/ARHGEF40/ARHGEF17/RAPGEF3/C9orf72/ARHGEF38/RASGRP1/ARHGEF10L/MCF2/PREX1/PLEKHG3/ARHGEF16/DENND1B/RALGPS1/DENND4A/FGD4/KALRN/RASGRF2/RABGEF1/TRAPPC3/RIC1/TRAPPC3L/ARHGEF5/RASGRP3/ARHGEF15/SH3BP5/DENND2C/ARHGEF7/ARHGEF10/DENND5B/RAPGEF5/PLEKHG1/RAP1A/RASGEF1B/EPS8/MCF2L/RAPGEF4/DNMBP/SOS1/TRAPPC4/ARHGEF37/RAPGEF1/RAB3GAP2/BCR/ARHGEF9/ITSN2/FGD5/DENND6A/A…
GO_REGULATION_OF_MRNA_PROCESSING	GO_REGULATION_OF_MRNA_PROCESSING	GO_REGULATION_OF_MRNA_PROCESSING	136	-0.615921	-1.954	0.000100715	0.000631315	0.000301032	7213	tags=54%, list=21%, signal=43%	CDK11B/SNW1/RBM3/NCBP2/SRPK1/HNRNPA2B1/SAFB/NELFE/MBNL1/SRPK2/RNF40/RNPS1/RBM4/CDK9/NUP98/SRSF10/CPSF7/RBM8A/SRSF5/MBNL3/SAP18/IWS1/PTBP1/SART3/SRSF1/KHDRBS3/SLTM/FMR1/NCBP1/HNRNPA1/DDX5/PAF1/ZBTB7A/RBFOX2/RBM15/CCNT1/CDC73/DYRK1A/CELF1/NSRP1/MBNL2/PTCD2/PAPOLA/CPSF6/CIRBP/DHX36/THRAP3/RBMX/LEO1/TRA2B/NUDT21/SUPT6H/RBM7/RBM15B/ZC3H14/SRSF3/KHDRBS1/ZC3H10/FAM172A/AHCYL1/REST/DHX9/YTHDC1/CWC22/HNRN…
GO_RESPONSE_TO_UV	GO_RESPONSE_TO_UV	GO_RESPONSE_TO_UV	135	-0.540979	-1.71571	0.000100715	0.000631315	0.000301032	8556	tags=53%, list=25%, signal=40%	SDF4/GTF2H2/MEN1/CDKN1A/PARP1/CASP9/ERCC3/STK11/UBE2B/PPID/NOC2L/NPM1/SCARA3/RAD18/KDM1A/ZRANB3/NEDD4/MAP2K7/USP47/WRN/CUL4B/REV1/ERCC6/MAPK13/RELA/HYAL2/ZBTB1/HUS1/TAF1/DDB1/MSH6/TIPIN/POLH/ERCC2/FMR1/AKT1/USP28/ERCC8/MAP4K3/USP1/MAP3K4/EIF2S1/MSH2/INO80/IMPACT/CIRBP/DHX36/ERCC4/SPRTN/YY1/POLK/CREBBP/RO60/HYAL1/SIRT1/PRKAA1/NSMCE3/CCAR2/RHBDD1/UBE4B/CCND1/XPC/TRIM32/SDE2/PTPRK/CAT/BCL2/AQP1/EP30…
GO_RNA_EXPORT_FROM_NUCLEUS	GO_RNA_EXPORT_FROM_NUCLEUS	GO_RNA_EXPORT_FROM_NUCLEUS	136	-0.530023	-1.68149	0.000100715	0.000631315	0.000301032	7555	tags=53%, list=22%, signal=42%	AGFG1/LTV1/NPM1/XPO1/HHEX/CHTOP/PCID2/NCBP2/HNRNPA2B1/SMG1/NUP188/RBM26/MCM3AP/POM121C/RNPS1/ZC3H11A/NUP155/SSB/NDC1/POLR2D/SLBP/POM121/NUP98/SMG6/SRRM1/RBM8A/SRSF5/ALKBH5/NUP50/FIP1L1/NUP58/IWS1/SRSF1/CPSF2/NMD3/BCCIP/NCBP1/NUP43/CASC3/UPF2/HNRNPA1/ABCE1/TSC1/NUP35/NUP54/DDX19B/SLU7/CPSF6/NUP133/RBM27/UPF1/SEH1L/SDAD1/SUPT6H/RBM15B/SRSF3/SETD2/FYTTD1/SMG7/NUP153/POLDIP3/KHDRBS1/PHAX/WDR33/DHX9/N…
GO_TRANSITION_METAL_ION_HOMEOSTASIS	GO_TRANSITION_METAL_ION_HOMEOSTASIS	GO_TRANSITION_METAL_ION_HOMEOSTASIS	135	-0.506464	-1.60624	0.000100715	0.000631315	0.000301032	8481	tags=50%, list=25%, signal=38%	SLC30A8/SLC11A2/CYBRD1/FXN/TTC7A/FLVCR1/SLC39A7/HEPH/CUL1/SLC39A6/PRKN/CUTC/SLC30A5/HIF1A/STEAP4/BMP6/SLC39A10/EIF2AK1/ISCU/B2M/ATP6V0A2/SLC30A7/NEDD8/AP3D1/HYAL2/ATP6V0D1/ATP6V1A/ACO1/SFXN2/COMMD1/XIAP/SLC30A1/SLC40A1/ARF1/HFE/CAND1/ATP6AP1/ABCB7/SFXN1/SLC31A1/NUBP1/ATP7B/SLC46A1/ATP7A/SCO1/ABCG2/CUBN/SLC39A8/NEO1/EPAS1/ATP6V1G1/SKP1/STEAP2/EGLN1/NDFIP1/BDH2/SLC30A4/PICALM/TMEM199/SLC30A9/CCDC11…
GO_VACUOLAR_TRANSPORT	GO_VACUOLAR_TRANSPORT	GO_VACUOLAR_TRANSPORT	136	-0.657134	-2.08475	0.000100715	0.000631315	0.000301032	7366	tags=67%, list=21%, signal=53%	CLU/SMURF1/VPS39/C9orf72/DTX3L/VPS37A/BIN1/SCYL2/CHMP4A/GOSR2/NEDD4/HGSNAT/LARS/TMEM50B/GNPTAB/ARSB/PIK3R4/SNX16/TMEM106B/VPS13A/VIPAS39/TMEM50A/LAMP2/AP3D1/VPS25/HMGXB4/ATP6V0D1/ZFYVE16/HSPA8/LEPROTL1/ADRB2/EHD3/HOOK3/VPS33A/VPS18/AP3B1/VCP/VAMP7/VTI1B/VPS41/RHOB/LRRK2/VPS51/CHMP6/ATG14/SCARB2/VPS37B/ARF1/BECN1/VPS53/CHMP2B/GPRASP1/RAB12/VPS37C/GCC2/NDFIP2/VPS13D/VPS54/SORT1/AP3M1/TGFBRAP1/CHMP7…
GO_FIBRILLAR_CENTER	GO_FIBRILLAR_CENTER	GO_FIBRILLAR_CENTER	134	-0.547888	-1.73711	0.000100756	0.000631315	0.000301032	7945	tags=54%, list=23%, signal=42%	ZNF385B/TFCP2L1/CHD1/SAMD4A/NUAK1/ESRRA/HEATR1/GAR1/LIPA/RNMT/RSAD2/UTP15/FHIT/NUFIP1/SMAD7/RAI14/PRMT7/MTDH/TERF1/PAK6/SMARCA5/RPP38/TAF4B/RPAIN/EIF3L/JAZF1/BTBD10/PSPC1/POLR1E/WDR43/SESN1/KDM4A/YY1AP1/TOP1/SPATA2/KLF6/FOXJ2/CRIPT/CDK12/NFIC/ZNF415/NOLC1/IPO11/UBTF/PEX14/COIL/UBE2N/STN1/DCLRE1A/NFIB/DAB2/NHEJ1/AFF4/ICK/USO1/LEO1/THAP1/SUMO1/PAFAH1B2/CD2BP2/SMARCB1/RPS6KA6/UTP4/DDX46/RREB1/DUSP11…
GO_REGULATION_OF_RESPONSE_TO_BIOTIC_STIMULUS	GO_REGULATION_OF_RESPONSE_TO_BIOTIC_STIMULUS	GO_REGULATION_OF_RESPONSE_TO_BIOTIC_STIMULUS	134	-0.496074	-1.57283	0.000100756	0.000631315	0.000301032	9247	tags=47%, list=27%, signal=35%	PARP9/TRIM38/HSPD1/NFKBIL1/TIGAR/C1QBP/PRKCA/MAPKBP1/SELENOK/KLK7/RNF125/TBK1/TRAF3/LRSAM1/RNF216/BIRC2/TRIM5/DTX3L/BMP6/FOXP1/SIRT2/TRIM15/TSPAN6/TRIM6/ERCC6/ELMOD2/OPTN/TKFC/ZMPSTE24/PRDX2/MAVS/HERC5/CD36/SYT11/DDX58/RIOK3/HMGB1/PCBP2/DDX60/NLRX1/F2RL1/SASH1/CEACAM1/ZCCHC3/ANKRD17/ITCH/RNF26/SEC14L1/PUM2/IFIT1/CX3CL1/DHX9/PPM1B/TRIM44/IFNLR1/MAPK3/TRAF3IP1/UNC13B/SIN3A/PUM1/MUL1/TRAF6
GO_REGULATION_OF_RNA_SPLICING	GO_REGULATION_OF_RNA_SPLICING	GO_REGULATION_OF_RNA_SPLICING	134	-0.581419	-1.84342	0.000100756	0.000631315	0.000301032	9971	tags=61%, list=29%, signal=44%	PIK3R1/SREK1/SRSF7/MAGOH/CLK3/ESRP2/FUS/U2AF2/HNRNPL/RBM20/SLC39A5/RBM4B/SON/AFF2/RBM25/DDX17/C1QBP/WTAP/PTBP2/SNW1/RBM3/SRPK1/HNRNPA2B1/MBNL1/SRPK2/RNPS1/RBM4/ESRP1/ZPR1/NUP98/SRSF10/RBM8A/ZNF326/SRSF5/MBNL3/SAP18/PTBP1/SART3/SRSF1/KHDRBS3/CDK12/RBM22/FMR1/NCBP1/HNRNPA1/DDX5/ZBTB7A/RBFOX2/AHNAK/RBM15/DYRK1A/SETX/CELF1/NSRP1/POLR2A/MBNL2/HNRNPF/CIRBP/PRX/THRAP3/RBMX/TRA2B/HNRNPLL/TMBIM6/RBM7/RBM1…
GO_ENHANCER_BINDING	GO_ENHANCER_BINDING	GO_ENHANCER_BINDING	133	-0.499401	-1.58274	0.000100817	0.000631315	0.000301032	8613	tags=54%, list=25%, signal=41%	ACTL6A/BHLHE41/SMARCD2/HOXB5/TP53/CHD4/HOXB7/ZNF281/MED12/ARID3B/BHLHE40/NR5A2/XBP1/ZBTB16/H3F3A/TAL1/ARNTL/BACH2/HIVEP1/GATA2/NFYB/CIART/GATA5/ATF6B/AHR/HDAC1/HOXA5/GZF1/RELA/ZNF395/HOXB6/NFATC1/ZBTB7B/LMO4/LDB1/FLI1/TFAP2B/MEF2C/HOXA6/SMAD3/SMARCC2/REL/HNRNPC/NR1D2/NFYA/H3F3B/MBD2/CLOCK/NFE2L2/GATAD2B/ATF2/NFE2L1/NFYC/SOX9/THRAP3/NFKB1/CREB1/HDAC2/KMT2A/SMARCE1/YY1/SMARCB1/HOXA7/SIRT1/RBBP4/ARN…
GO_REGULATION_OF_PROTEIN_DEPHOSPHORYLATION	GO_REGULATION_OF_PROTEIN_DEPHOSPHORYLATION	GO_REGULATION_OF_PROTEIN_DEPHOSPHORYLATION	133	-0.565008	-1.79067	0.000100817	0.000631315	0.000301032	6927	tags=50%, list=20%, signal=40%	FKBP1A/MTOR/PPP1R2B/NSMF/PHACTR4/SLC39A10/TIPRL/GNAI2/CALM2/IGBP1/JAK2/HSP90AB1/MYOZ1/RCAN3/PTBP1/PPP1R12A/CAMTA1/PPP1R16B/PPP2R5C/PPP2R2A/EIF2AK2/PPP4R1/ITGA1/PPP2R3A/PPP2R5D/PPP1R7/PPP2R5A/RCAN1/PIN1/TSC1/SHOC2/ROCK1/PPP1R15B/PPP1R10/DLC1/ENSA/MGAT5/RCAN2/PPP2R5E/ROCK2/GSK3B/PPP1R26/PPP4R2/CALM1/PPP1R2/URI1/PPP2R2D/SPPL3/PHACTR2/HTT/CALM3/VRK3/YWHAB/SWAP70/PPP6R3/PPP1R11/SET/PPP1R8/LMTK2/ARPP19…
GO_SMOOTH_MUSCLE_CELL_PROLIFERATION	GO_SMOOTH_MUSCLE_CELL_PROLIFERATION	GO_SMOOTH_MUSCLE_CELL_PROLIFERATION	133	-0.518654	-1.64376	0.000100817	0.000631315	0.000301032	9552	tags=49%, list=28%, signal=35%	PDGFRB/GSTP1/MYOCD/PPARD/LDLRAP1/NPY5R/NOTCH3/CDKN1A/NR4A3/ID2/GPER1/DDX39B/IRAK4/FOXP1/MTOR/CTNNBIP1/HDAC4/RPS6KB1/GNAI2/JAK2/TPM1/RBPMS2/PPARGC1A/PRKG1/EDN1/THBS1/BMP4/KLF4/GNAI3/FGFR2/IL6R/MEF2C/PTEN/FOXJ2/MEF2D/PAK1/ILK/CDH13/MAP3K5/AKT1/ITGA2/MNAT1/PDGFB/CDKN1B/XRCC6/S1PR1/SF1/ABCC4/CALCRL/PDCD4/HMGCR/XRCC5/CX3CL1/CTNNB1/BMPR1A/NPR3/PDGFD/TGFBR2/TCF7L2/NAA35/PPARG/NDRG2/MFN2/TRAF6
GO_SMOOTHENED_SIGNALING_PATHWAY	GO_SMOOTHENED_SIGNALING_PATHWAY	GO_SMOOTHENED_SIGNALING_PATHWAY	132	-0.557334	-1.76579	0.000100817	0.000631315	0.000301032	7819	tags=51%, list=23%, signal=39%	GLIS2/CHSY1/FOXF1/B9D1/TBC1D32/TULP3/IFT81/CDON/TMEM231/NSDHL/IFT80/SFRP1/FUZ/IFT140/KIAA0586/NDST1/DYRK2/KCTD11/TCTN2/BMP4/TTC21B/DCDC2/WDPCP/FGFR2/TTC26/BOC/ARL13B/SUFU/ARL6/EVC2/SALL3/MEGF8/TUBD1/RB1/HIPK1/GAS8/IQUB/FBXL17/TTBK2/IFT46/IFT122/KCTD6/MOSMO/TCTN3/PRKACB/KCTD21/PRKACA/CC2D2A/WDR11/RORA/HIPK2/CREBBP/RO60/PTCH1/PDCL/DISP1/BBS7/HHAT/EVC/TGFBR2/TMEM17/TRAF3IP1/CTNNA1/BTRC/ARL3/IFT57
GO_TRANSLATIONAL_ELONGATION	GO_TRANSLATIONAL_ELONGATION	GO_TRANSLATIONAL_ELONGATION	132	-0.505007	-1.60001	0.000100817	0.000631315	0.000301032	8903	tags=52%, list=26%, signal=39%	EIF4A3/DPH2/MRPL21/DPH5/MRPL1/MRPL2/EEF2K/GRM5/MRPL37/MRPL57/MRPL3/PTCD3/MRPL43/MRPL4/MRPS5/MRPL20/TSFM/MRPL48/MRPS27/MRPL42/CPEB2/MRPS10/MRPS7/MRPL16/GTPBP1/USP16/OXA1L/ALKBH1/MRPL33/MRPS28/MRPL10/LTN1/MRPL39/MRPL35/EEF1A1/EEFSEC/MRPS35/MRPS36/DNAJC24/MRPS18C/SEPSECS/MRPL32/MRPS18A/GFM1/MRPS30/MRPS31/EFL1/DPH6/SRP9/NEMF/DPH3/MRPS22/MRPS2/MRPL30/MRPS14/SELENOT/SECISBP2/MRPL19/MRPL45/MRPL46/MRPS9/…
GO_ESTABLISHMENT_OF_CELL_POLARITY	GO_ESTABLISHMENT_OF_CELL_POLARITY	GO_ESTABLISHMENT_OF_CELL_POLARITY	130	-0.598769	-1.8957	0.000100827	0.000631315	0.000301032	7911	tags=61%, list=23%, signal=47%	CYTH1/FOXF1/STK11/MAP2/KIF20B/NUMA1/CAMSAP3/PARD3/NDEL1/CYP26B1/FLOT2/RAP1B/ARFGEF1/MYO18A/MYH9/CYTH3/AMOTL2/JAM3/MARK4/HSP90AB1/FGF13/PRKCI/MARK1/SPRY1/CDH5/HSP90AA1/FRMD4A/DOCK7/SDCCAG8/WDPCP/WEE1/MAP4/RICTOR/LLGL1/SHTN1/RIPOR2/MPP7/LLGL2/PAK1/KRIT1/BCCIP/CRKL/ARF6/MSN/NSFL1C/PRKCZ/WWC1/CLASP1/GSN/ROCK1/RAB10/GBF1/SPRY2/ROCK2/GSK3B/GOLPH3/OPHN1/PTK2/DOCK8/UBXN2B/PAFAH1B1/MARK2/MCPH1/ZW10/FRMD4B…
GO_INTRACELLULAR_STEROID_HORMONE_RECEPTOR_SIGNALING_PATHWAY	GO_INTRACELLULAR_STEROID_HORMONE_RECEPTOR_SIGNALING_PATHWAY	GO_INTRACELLULAR_STEROID_HORMONE_RECEPTOR_SIGNALING_PATHWAY	130	-0.596398	-1.8882	0.000100827	0.000631315	0.000301032	8735	tags=58%, list=25%, signal=44%	NR3C1/DDX17/CBFB/KDM3A/DAXX/PARP1/GPER1/DDRGK1/TADA3/CNOT9/ARNTL/FOXP1/RBM14/SAFB/TAF7/DNAAF4/NEDD4/KMT2D/RWDD1/SFRP1/JAK2/LBH/PPARGC1A/HDAC1/KANK2/WBP2/RNF14/GPAM/TCF21/CYP7B1/PRMT2/RNF4/UBA5/CRY1/PAK1/YWHAH/NRIP1/NCOR1/DDX5/ZBTB7A/RBFOX2/STRN3/ARID1A/CNOT1/CLOCK/TRIM68/DAB2/RB1/ZNF366/KCTD6/UFM1/PIAS2/PHB/PIAS1/YAP1/UFL1/NCOA3/AR/LATS1/RNF6/DNAJA1/SIRT1/MED1/PLPP1/CTNNB1/UBE3A/TRIP4/CALCOCO1/RH…
GO_NEGATIVE_REGULATION_OF_PROTEIN_COMPLEX_ASSEMBLY	GO_NEGATIVE_REGULATION_OF_PROTEIN_COMPLEX_ASSEMBLY	GO_NEGATIVE_REGULATION_OF_PROTEIN_COMPLEX_ASSEMBLY	130	-0.491351	-1.55562	0.000100827	0.000631315	0.000301032	9389	tags=48%, list=27%, signal=35%	CAPZB/TMSB15A/TMOD1/PTGER4/KANK4/GBA/ADD1/HIP1R/BBS4/MAP2/MKKS/VILL/CLU/LCMT1/BIRC2/LDLRAD4/MYADM/CTNNBIP1/ARFGEF1/SOST/SIRT2/SVIP/TMOD2/MTPN/WASHC2C/SMAD6/LMO4/SCIN/CARMIL1/PEX5/KANK3/RAF1/MAPRE1/RIOK3/PRKCZ/EPS8/HMGB1/TMOD3/PEX14/VDAC2/GSN/VIL1/DYRK1A/IMPACT/GSK3B/CAPZA2/DMTN/DDX3X/ANKRD27/TRIOBP/CDC42/SORL1/ADD3/VPS35/TRAF3IP1/RDX/PPM1A/EP300/CRBN/STXBP1/SPTBN1/THRA
GO_CELLULAR_RESPONSE_TO_HEAT	GO_CELLULAR_RESPONSE_TO_HEAT	GO_CELLULAR_RESPONSE_TO_HEAT	131	-0.58703	-1.85873	0.000100857	0.000631315	0.000301032	8818	tags=59%, list=26%, signal=44%	CLPB/RPA3/RPTOR/HSPA14/HSPA5/CDKN1A/DAXX/TPR/IER5/HSPA13/ANO1/STAC/HSFX1/CAMK2G/FGF1/HSPA2/NUP188/MTOR/POM121C/HSPA9/BAG3/ATM/NUP155/TCIM/NDC1/DNAJB6/POLR2D/POM121/HSP90AB1/NUP98/ATXN3/PTGES3/ATP2A2/THBS1/TFEC/MAPKAPK2/HSP90AA1/NUP50/NUP58/HSPA8/BAG4/RPA2/CD34/VCP/NUP43/HTRA2/TRPV4/NUP35/HSF2/EIF2S1/NUP54/SLU7/GSK3B/NUP133/PRKACA/DHX36/SEH1L/CAMK2D/HDAC2/SUMO1/CREBBP/RPA1/NF1/SIRT1/MAPK1/CCAR2/NU…
GO_EPITHELIAL_TO_MESENCHYMAL_TRANSITION	GO_EPITHELIAL_TO_MESENCHYMAL_TRANSITION	GO_EPITHELIAL_TO_MESENCHYMAL_TRANSITION	131	-0.491874	-1.55744	0.000100857	0.000631315	0.000301032	8110	tags=49%, list=24%, signal=38%	BMP7/AXIN2/DDX17/SDCBP/BCL9L/TRIM62/HPN/HEY1/BMP5/HIF1A/RFLNB/CUL7/MTOR/LDLRAD4/SMAD7/SFRP1/TGFBR1/FUZ/NOTCH1/SPRY1/PHLDB2/FOXC1/BMP4/ENG/OVOL2/BMP2/PEF1/TGFB2/FGFR2/PTEN/SMAD3/HEY2/NOLC1/BAMBI/DDX5/USF3/JAG1/PBLD/CLASP1/ACVR1/RTN4/KLHL12/DAB2/GSK3B/WWTR1/DAG1/SOX9/RGCC/GCNT2/ADIPOR1/HDAC2/DAB2IP/PDCD4/PPP2CA/CTNNB1/TGFBR2/TCF7L2/LRP6/SMAD2/TGFBR3/CLASP2/SMAD4/EPB41L5
GO_POSITIVE_REGULATION_OF_PROTEIN_POLYMERIZATION	GO_POSITIVE_REGULATION_OF_PROTEIN_POLYMERIZATION	GO_POSITIVE_REGULATION_OF_PROTEIN_POLYMERIZATION	131	-0.506909	-1.60504	0.000100857	0.000631315	0.000301032	7185	tags=45%, list=21%, signal=36%	TPPP2/BAIAP2/NPHS1/WHAMM/MTOR/CDC42EP2/BIN1/RHOBTB2/CDC42EP3/NCK2/AKAP9/NCK1/NIN/FER/WASHC2C/ACTR2/ACTR3B/HSP90AA1/WASF1/SCIN/FMN1/CARMIL1/SPIRE1/BAG4/RICTOR/PAK1/ARPC4/MECP2/ARF6/MAPRE1/ACTR3/FCHSD2/JMY/DLG1/CDKN1B/ARF1/CLASP1/MYO1C/CDC42EP4/GSN/VIL1/IQGAP2/TPPP/CYFIP1/BRK1/TOGARAM1/WASL/AP1AR/GMFB/ABI2/MAPT/NCKAP1/PRKCE/SLAIN2/RHOA/WIPF2/PINK1/SNX9
GO_LATE_ENDOSOME_MEMBRANE	GO_LATE_ENDOSOME_MEMBRANE	GO_LATE_ENDOSOME_MEMBRANE	126	-0.538999	-1.70384	0.000100878	0.000631315	0.000301032	8204	tags=54%, list=24%, signal=41%	LITAF/BAIAP3/TMEM9/LAPTM4B/VAMP8/LTV1/YIPF1/VPS39/MCOLN3/RAB27A/VPS37A/ATG9A/CHMP4A/GOSR2/CD300LG/PIP4P1/MICALL1/ABCA5/MREG/SNX16/LAMTOR1/CDIP1/TMEM106B/LAMP2/SPAAR/MVB12B/CLCN4/AP5S1/LAMTOR5/VPS33A/VPS18/VAMP7/VTI1B/VPS41/RHOB/SPPL2A/CHMP6/ARL8A/SCARB2/VPS37B/STARD3NL/PIP4P2/LAPTM4A/CHMP2B/SLC38A9/PLD1/VPS37C/NDFIP2/ARL8B/PIKFYVE/RAB7A/VTI1A/CHMP4C/FIG4/SLC30A4/LAMTOR3/VPS37D/CLCN3/AP5M1/OSBPL9/…
GO_PEPTIDYL_LYSINE_METHYLATION	GO_PEPTIDYL_LYSINE_METHYLATION	GO_PEPTIDYL_LYSINE_METHYLATION	126	-0.578468	-1.8286	0.000100878	0.000631315	0.000301032	8735	tags=60%, list=25%, signal=45%	LMNA/METTL21A/PRDM5/MEN1/KDM3A/MLLT6/EEF1AKMT3/PYGO2/EEF2KMT/DPY30/BEND3/BRD4/SETD5/PAXIP1/SNW1/EHMT1/MTF2/KDM1A/NELFE/KMT2D/PRDM16/SETD1A/NSD3/SETD1B/KDM4D/IWS1/CAMKMT/WDR5B/PRDM2/JARID2/KDM4A/PWP1/EZH1/SMYD2/EEF1AKMT2/MECP2/RIF1/ARID4B/SETDB2/WDR5/BCOR/RLF/WDR61/KDM6A/TET2/NSD1/SETD7/KDM4C/KMT2C/ZNF274/ATPSCKMT/KMT2E/MECOM/WDR82/RTF1/KMT2A/AUTS2/SUPT6H/ATRX/SMARCB1/ASH2L/SIRT1/SETD2/SUZ12/RBBP5…
GO_NEGATIVE_REGULATION_OF_PROTEIN_SERINE_THREONINE_KINASE_ACTIVITY	GO_NEGATIVE_REGULATION_OF_PROTEIN_SERINE_THREONINE_KINASE_ACTIVITY	GO_NEGATIVE_REGULATION_OF_PROTEIN_SERINE_THREONINE_KINASE_ACTIVITY	129	-0.527901	-1.67056	0.000100888	0.000631315	0.000301032	9000	tags=53%, list=26%, signal=39%	LYN/GBA/BMP7/RPTOR/MEN1/CDKN1A/DUSP18/STK38/SPRY3/PKIG/CDKN1C/DUSP8/HHEX/IRAK3/ZNF675/RASIP1/SFRP1/CDKN2B/DTNBP1/SPRY1/INKA2/DUSP19/HYAL2/PP2D1/BMP4/SPRY4/IPO7/WNK1/DUSP7/AIDA/PTEN/PTPRJ/LRP5/NR2F2/AKT1/DUSP3/SPRED1/DUSP22/HEG1/CDKN1B/DUSP6/ABL1/MBIP/SPRY2/IPO5/KAT2B/HEXIM1/LATS1/LATS2/DAB2IP/PDCD4/DNAJA1/MAPK8IP1/NF1/SIRT1/HMGCR/INPP5K/HIPK3/DUSP16/PPP2CA/SORL1/SPRED2/APC/LRP6/PRKAR2A/PRKAR1A/FB…
GO_RIBONUCLEOPROTEIN_COMPLEX_BINDING	GO_RIBONUCLEOPROTEIN_COMPLEX_BINDING	GO_RIBONUCLEOPROTEIN_COMPLEX_BINDING	129	-0.567896	-1.79713	0.000100888	0.000631315	0.000301032	7156	tags=57%, list=21%, signal=46%	MALSU1/OLA1/RBM3/NAA16/UNK/LETM1/MTOR/PRMT7/MTIF3/EIF2A/GCN1/SNRPD3/EIF1/MTRF1/SMG6/GTPBP6/MRPS27/MTIF2/CPEB2/LETMD1/ETF1/PHF6/UNG/OXA1L/GUF1/DHX33/LTN1/SRP54/RICTOR/EEFSEC/CBX5/NMD3/YTHDF3/NOLC1/YTHDF1/FMR1/PELO/UHMK1/DDX5/GEMIN5/NAA15/PRPF6/ABCE1/SRPRA/SBDS/MRRF/SRP72/SRP68/PRMT5/EIF2S1/EFL1/IMPACT/SRP9/CPSF6/EIF4B/DHX29/NEMF/IFIH1/EIF4H/RNASEL/MTRF1L/CD2BP2/SECISBP2/CPEB4/ITCH/EIF1B/DDX3X/DHX9…
GO_SH3_DOMAIN_BINDING	GO_SH3_DOMAIN_BINDING	GO_SH3_DOMAIN_BINDING	125	-0.503063	-1.58912	0.000100918	0.000631315	0.000301032	8818	tags=54%, list=26%, signal=40%	ABI3/PLSCR1/BCAR1/ERRFI1/WIPF1/SYNJ2/ADAM9/HIP1R/ARHGAP17/ENAH/DENND1A/CASP9/PRKN/NOXA1/GRB2/CIT/SH3BGRL/PTPN12/RUFY1/SHANK3/RUFY2/ADAM17/CCDC6/AFAP1L2/GRIK5/ARHGAP6/DOCK4/OSTF1/REPS1/SH3BP5/FMN1/KHDRBS3/DNAJC6/ILK/EPS15/CBL/QKI/ESPN/TP53BP2/PLSCR4/ABL1/SHANK2/WASF2/SYNJ1/ZNF106/SOS1/ABI1/RAPGEF1/CD2AP/DAB2IP/NCKIPSD/ARHGAP31/SOCS7/KHDRBS1/ABI2/MAPT/LRP2/ADAM10/SH3BGRL2/LANCL1/CRK/UVRAG/DOCK1/USP…
GO_MITOCHONDRIAL_MEMBRANE_ORGANIZATION	GO_MITOCHONDRIAL_MEMBRANE_ORGANIZATION	GO_MITOCHONDRIAL_MEMBRANE_ORGANIZATION	128	-0.526663	-1.6656	0.000100929	0.000631315	0.000301032	7638	tags=48%, list=22%, signal=38%	ATP5MC3/ATP5PD/AGK/CNP/LETM1/TOMM20L/TIMM9/CHCHD3/BCL2L11/MFN1/BOK/RCC1L/TMEM102/BCL2L1/BNIP3/NAIF1/THEM4/PPP3CC/ATP5F1B/FZD9/HSP90AA1/YWHAQ/OXA1L/BNIP3L/TOMM22/STAT3/TFDP2/PPP3R1/YWHAH/RHOT1/COX18/TP53BP2/TMEM14A/TFDP1/TOMM20/GSK3B/IMMT/ATF2/TIMM22/CALM1/DNAJC11/PPP1R13B/STPG1/OPA1/CALM3/DMAC2L/YWHAB/ATP5F1A/ATP5PB/SAMM50/AFG3L2/MAIP1/APOOL/BCL2/MOAP1/PINK1/MFN2/MAPK8/MUL1/YWHAE/ACAA2
GO_NUCLEUS_ORGANIZATION	GO_NUCLEUS_ORGANIZATION	GO_NUCLEUS_ORGANIZATION	127	-0.528192	-1.66978	0.000100929	0.000631315	0.000301032	8697	tags=61%, list=25%, signal=46%	CHMP1A/AFF2/LMNA/CNEP1R1/WDR73/PRKCA/KDM3A/NEK9/PYGO2/TPR/SPAST/GPER1/AGFG1/NUMA1/TBPL1/NDEL1/TMEM43/SRPK1/CTDNEP1/NEK6/BIN1/CHMP4A/SRPK2/GOLM1/NUP155/NDC1/ZPR1/RRN3/NUP98/SUN2/PARP11/REEP3/ATXN7/ZMPSTE24/PPP2R2A/AHCTF1/NOLC1/NSFL1C/CHMP6/USPL1/PITPNB/TOR1A/NUP35/RTN4/CHMP2B/NUP54/SUN1/SERBP1/SF1/TOR1B/SYNE1/NUP133/NFE2L1/UBXN2A/SEH1L/ETS1/CHMP7/SUMO1/HIPK2/UBXN2B/PAFAH1B1/TMF1/TARDBP/HABP4/NUP15…
GO_OXIDOREDUCTASE_ACTIVITY_ACTING_ON_CH_OH_GROUP_OF_DONORS	GO_OXIDOREDUCTASE_ACTIVITY_ACTING_ON_CH_OH_GROUP_OF_DONORS	GO_OXIDOREDUCTASE_ACTIVITY_ACTING_ON_CH_OH_GROUP_OF_DONORS	128	-0.53531	-1.69294	0.000100929	0.000631315	0.000301032	9167	tags=51%, list=27%, signal=37%	BDH1/ME2/CBR1/VKORC1L1/IDH2/IDH3G/H6PD/PGD/LDHA/AKR7A3/MDH2/MDH1/CTBP1/ADHFE1/DHRS11/AKR1C1/NSDHL/LDHB/RDH10/IDH3B/PHGDH/GPD1L/KCNAB1/HSD17B4/PTGR1/DHDH/BMP2/SORD/LDHD/PRXL2B/HADH/SDR42E1/CYP4A22/ADH6/MIOX/IDH3A/HSD17B11/UEVLD/ABCC4/AKR7A2/DHRS4/HIBADH/CBR4/HMGCR/RDH11/CRYL1/HAO2/BDH2/GRHPR/HSD17B12/HADHA/CTBP2/RDH14/PTGR2/CHDH/GPD2/HADHB/ALDH3A2/EHHADH/ZADH2/HSD17B8/KDSR/L2HGDH/ADH5
GO_PHAGOCYTIC_VESICLE	GO_PHAGOCYTIC_VESICLE	GO_PHAGOCYTIC_VESICLE	127	-0.534195	-1.68875	0.000100929	0.000631315	0.000301032	8533	tags=54%, list=25%, signal=40%	TAP2/ANXA3/ITGB5/SYK/OCRL/ACTG1/HLA-C/ATP6V0C/VAMP8/RAB20/INPP5B/RAB43/ITGAV/RAB38/HVCN1/STX6/VPS26B/CDC42EP2/FLNB/ATP6V0A1/PIK3R4/B2M/ATP6V0A2/LAMP2/RAB9A/ATP6V0D1/RAB8B/SNX3/SRGAP2/SNAP23/VAMP7/APPL2/ATG5/CD36/SYT11/RAP1A/RAB11B/RAB8A/ATG14/BECN1/HLA-E/MYO1C/CDC42EP4/GSN/RAB10/RAB12/AMBRA1/RAB11FIP1/ATP7A/RAPGEF1/STXBP3/KIF5B/STX12/STXBP4/LAMP1/RAB7A/RAB5A/PIK3C3/KIF16B/VAMP3/CLCN3/UNC13B/RAB11…
GO_POSITIVE_REGULATION_OF_PROTEIN_MODIFICATION_BY_SMALL_PROTEIN_CONJUGATION_OR_REMOVAL	GO_POSITIVE_REGULATION_OF_PROTEIN_MODIFICATION_BY_SMALL_PROTEIN_CONJUGATION_OR_REMOVAL	GO_POSITIVE_REGULATION_OF_PROTEIN_MODIFICATION_BY_SMALL_PROTEIN_CONJUGATION_OR_REMOVAL	127	-0.562644	-1.77869	0.000100929	0.000631315	0.000301032	7366	tags=54%, list=21%, signal=42%	AIMP2/ARRDC4/PAXIP1/BIRC2/TICAM1/AMER1/FKBP1A/PRICKLE1/KDM1A/SMAD7/WFS1/RNF40/HDAC4/DCUN1D4/ANGPT1/CDK9/TANK/DCUN1D1/PHF23/FZR1/TNIP1/SART3/PEF1/PSMD10/GOLGA2/ADRB2/COMMD1/PELI1/XIAP/PTEN/GORASP1/VCP/LRRK2/RAB1A/PIN1/RNF180/MAPK9/UBE2N/FAM107A/BCL10/ARRB1/NDFIP2/RNF111/CENPS/PIAS1/PIAS4/UBB/SPRTN/CUL3/NSMCE3/SENP2/BMI1/ARNT/MARCH7/NDFIP1/UBE3A/UBQLN1/WDR48/RCHY1/PINK1/TOLLIP/MUL1/TRAF6/TOPORS/CTR…
GO_TIGHT_JUNCTION	GO_TIGHT_JUNCTION	GO_TIGHT_JUNCTION	128	-0.603181	-1.90759	0.000100929	0.000631315	0.000301032	6335	tags=52%, list=18%, signal=42%	NPHP1/TGFBR1/MTDH/LSR/CYTH3/AMOTL2/JAM3/PRKCI/TACSTD2/PARD6B/CDH5/CLDN12/EPHA2/FRMD4A/ESAM/PARD6G/MARVELD3/MPP7/CLDN2/MPDZ/CLDN16/DDX58/PRKCZ/DLG1/CLDN4/CLDN3/CYTH2/UBN1/CLDN23/EPCAM/MAGI1/ILDR1/FRMPD2/CLDN19/F11R/FRMD4B/FZD5/MAGI3/LIN7A/AFDN/CCND1/CGN/LIN7C/CTNNB1/PATJ/PDCD6IP/STRN/ASH1L/ANK3/USP53/CLDN10/OCLN/CCDC85C/DLG3/APC/VAPA/AMOTL1/TJP1/MARVELD2/CRB3/RAPGEF2/PARD3B/MPP5/AMOT/TJP2
GO_TRNA_PROCESSING	GO_TRNA_PROCESSING	GO_TRNA_PROCESSING	127	-0.537421	-1.69896	0.000100929	0.000631315	0.000301032	6415	tags=49%, list=19%, signal=40%	KARS/ADAT1/TRMT10B/METTL6/SSB/TRMT6/TRMT61B/TYW1/CSTF2/RPP38/TYW5/RTCB/ELP6/METTL2A/TPRKB/TRNT1/AARS2/RPUSD4/C2orf49/ALKBH1/TRMT9B/SARS/LSM6/PUS3/THUMPD3/OSGEPL1/QTRT2/TRUB1/URM1/KTI12/NSUN3/TRMT10A/USP14/TYW3/FAM98B/DPH3/ALKBH8/SEPHS1/GRSF1/TRDMT1/MOCS3/C9orf64/CDKAL1/TRMT2B/ELP1/TRMT12/TRMT10C/MTO1/MTFMT/THUMPD1/TRMT5/DDX1/RPP14/BCDIN3D/TRMT1L/ELP4/CLP1/ELAC1/FARS2/LCMT2/TRMO
GO_CARDIAC_VENTRICLE_DEVELOPMENT	GO_CARDIAC_VENTRICLE_DEVELOPMENT	GO_CARDIAC_VENTRICLE_DEVELOPMENT	124	-0.510825	-1.61255	0.000100939	0.000631315	0.000301032	8976	tags=52%, list=26%, signal=38%	DLL4/NPY5R/NOS3/SCN5A/CHD7/CCN1/NPRL3/ID2/FOXF1/PRDM1/HEY1/TMEM65/HIF1A/FKBP1A/SLIT3/NRG1/TNNI1/SMAD7/TGFBR1/NOTCH1/RXRA/TPM1/GRHL2/FOXC1/BMP4/SMAD6/ROBO2/TBX3/CCM2L/LMO4/ENG/GJA5/TGFB2/FGFR2/DSP/CPLANE1/ZMPSTE24/MEF2C/SUFU/HEY2/JAG1/HEG1/ACVR1/RBM15/PTCD2/BMPR2/MED1/DCTN5/SALL1/LRP2/EGLN1/UBE4B/FRS2/SAV1/LUZP1/BMPR1A/FZD1/TGFBR2/TGFBR3/TRIP11/MYL3/SMAD4/AP2B1
GO_NUCLEAR_CHROMOSOME_TELOMERIC_REGION	GO_NUCLEAR_CHROMOSOME_TELOMERIC_REGION	GO_NUCLEAR_CHROMOSOME_TELOMERIC_REGION	124	-0.506857	-1.60002	0.000100939	0.000631315	0.000301032	10290	tags=52%, list=30%, signal=37%	SP100/ZSCAN4/HIST2H4A/DCLRE1B/LRIF1/HIST2H4B/MCM5/THOC7/HIST1H4H/NBN/PPP1CA/MEN1/PARP1/RAD51D/H3F3A/TP53BP1/GAR1/CTC1/PPP1CC/KDM1A/PINX1/HMBOX1/ATM/SSB/XRCC1/TERF1/APEX1/POT1/ORC2/SMCHD1/SUN2/MRE11/DDB1/RPA2/MCM3/CBX5/LIG4/TNKS/RAD50/XRCC6/STN1/H3F3B/DCLRE1A/PPP1R10/CDC73/ORC3/HAT1/MSH2/POLR2B/WRNIP1/TERF2IP/TNKS2/PPP1CB/UPF1/WDR82/ERCC4/ATRX/RPA1/XRCC5/CBX1/TERF2/TOX4/ORC4/PURA
GO_SPECIFICATION_OF_SYMMETRY	GO_SPECIFICATION_OF_SYMMETRY	GO_SPECIFICATION_OF_SYMMETRY	124	-0.504085	-1.59128	0.000100939	0.000631315	0.000301032	7894	tags=45%, list=23%, signal=35%	IFT52/FOXF1/MKKS/TMED2/TBC1D32/SOX17/BBS5/CFAP53/DLL1/HIF1A/CER1/DNAAF4/WNT8B/AP1B1/NOTCH1/IFT140/ALDH1A2/BICC1/BMP4/TBX3/FOLR1/ENG/OVOL2/PCSK5/SRF/AIDA/MEF2C/ARL13B/SUFU/SMAD3/ARL6/IFT74/SETDB2/MEGF8/ACVR1/DYNC2LI1/GALNT11/GAS8/RFX3/ALG5/PSEN1/CC2D2A/CCDC103/PSKH1/ACVR2B/MIB1/DISP1/CTNNB1/BBS7/TGFBR2/PKD2/SMAD2/KIF3B/ACVR2A/IFT57
GO_ENSHEATHMENT_OF_NEURONS	GO_ENSHEATHMENT_OF_NEURONS	GO_ENSHEATHMENT_OF_NEURONS	123	-0.559798	-1.76612	0.00010102	0.000631315	0.000301032	9541	tags=59%, list=28%, signal=43%	SOD1/PPARD/PSAP/KCNJ10/SCN2A/NFASC/GJC3/NDRG1/B4GALT5/MAL/NCMAP/LPAR1/RARG/ADGRG6/RARA/ANK2/KLK6/CD9/NTRK2/CLU/PARD3/SH3TC2/WASF3/ADAM22/MAL2/NRG1/MTOR/SIRT2/SERINC5/PLLP/GNPAT/B4GALT6/MYO5A/ZPR1/JAM3/UGT8/EIF2AK3/EPB41L3/MTMR2/ASPA/PTEN/ID4/ARHGEF10/AMIGO1/ILK/ERCC2/AKT1/TNFRSF21/MBP/ZSCAN26/DLG1/TSC1/SKI/PRX/DAG1/NAB1/DICER1/GALC/NF1/PIKFYVE/CMTM8/RARB/AKT2/FIG4/SLC25A12/CTNNB1/ATRN/AFG3L2/SBF2…
GO_NEGATIVE_REGULATION_OF_PROTEIN_CATABOLIC_PROCESS	GO_NEGATIVE_REGULATION_OF_PROTEIN_CATABOLIC_PROCESS	GO_NEGATIVE_REGULATION_OF_PROTEIN_CATABOLIC_PROCESS	123	-0.575356	-1.81521	0.00010102	0.000631315	0.000301032	8228	tags=63%, list=24%, signal=48%	RPL5/CSNK2A2/PDCL3/TIMP2/ATP13A2/STYX/NOS2/SDCBP/BANP/UBXN1/DDRGK1/LAPTM4B/OS9/TAF9/IRAK3/FHIT/FAM192A/NRG1/SIRT2/TIMP4/LRIG2/UBAC2/UBE2G2/SENP1/SVIP/SF3B3/AZIN1/HSP90AB1/RELA/TAF1/RIC1/PSMF1/SNX3/UBE2J1/FURIN/SUFU/ERLEC1/SMAD3/CSNK2A1/MYCBP2/FYN/PIN1/HFE/USP25/USP14/YOD1/ROCK1/DYSF/OPHN1/PSEN1/SCO1/PHB/RYBP/HIPK2/UCHL5/CYP51A1/PTPN3/DAB2IP/USP7/HMGCR/TLK2/SNX12/CCAR2/MARCH7/SMARCC1/BAG5/VPS35/GA…
GO_MONOCARBOXYLIC_ACID_CATABOLIC_PROCESS	GO_MONOCARBOXYLIC_ACID_CATABOLIC_PROCESS	GO_MONOCARBOXYLIC_ACID_CATABOLIC_PROCESS	122	-0.642412	-2.02612	0.000101031	0.000631315	0.000301032	7225	tags=59%, list=21%, signal=47%	DECR1/ACACB/FAAH/AMACR/CYP26B1/MTOR/ACADS/ACOX2/HSD17B4/ECHS1/ACAD10/LPIN2/AGXT2/SORD/ECH1/LDHD/HADH/PCK1/MCEE/MMAA/ACAT1/AIG1/AKT1/SCP2/ABHD2/LIPE/PCK2/PEX13/CYP39A1/XYLB/LONP2/ACAD11/ACADL/PEX2/CROT/GCDH/PHYH/ACAA1/HACL1/SLC25A17/ECHDC1/ACBD5/ETFA/AKT2/PPARA/CRYL1/HAO2/PECR/BDH2/PEX7/PCCA/HADHA/ETFDH/AUH/IDNK/ABCD3/ACOX1/HADHB/HIBCH/CPT2/SLC27A2/ALDH3A2/CRAT/ECI2/EHHADH/ACADM/ETFBKMT/CPT1A/ACAA…
GO_CELL_CELL_JUNCTION_ASSEMBLY	GO_CELL_CELL_JUNCTION_ASSEMBLY	GO_CELL_CELL_JUNCTION_ASSEMBLY	121	-0.581287	-1.83252	0.000101061	0.000631315	0.000301032	7053	tags=52%, list=20%, signal=42%	CDH8/ARVCF/PARD3/NPHP1/RAMP2/GNPAT/MTDH/GJA4/CDH4/LSR/UGT8/PRKCI/PARD6B/TLN1/GRHL2/CDH9/CDH5/GJA1/EPB41L3/EPHA2/VCL/GJA5/SRF/PARD6G/MARVELD3/MPP7/CDH13/TRPV4/PRKCH/HEG1/DLG1/CDH1/MYO1C/CLDN3/ROCK1/WDR1/ACE2/ROCK2/PRKACA/FRMPD2/CLDN19/F11R/PKP4/FZD5/PKN2/AFDN/PATJ/PDCD6IP/STRN/CTNND1/GJB1/OCLN/APC/CTNNA1/ACTN4/RHOA/JUP/TJP1/MARVELD2/TLN2/CRB3/MPP5
GO_NEGATIVE_REGULATION_OF_EPITHELIAL_CELL_PROLIFERATION	GO_NEGATIVE_REGULATION_OF_EPITHELIAL_CELL_PROLIFERATION	GO_NEGATIVE_REGULATION_OF_EPITHELIAL_CELL_PROLIFERATION	121	-0.561284	-1.76946	0.000101061	0.000631315	0.000301032	8454	tags=53%, list=24%, signal=40%	VASH1/MEN1/HPN/CDK6/IFT52/PTPRM/FBXW7/STK11/CASK/CDKN1C/VDR/ACVRL1/RIDA/IFT80/SFRP1/TGFBR1/ATOH8/CDKN2B/CNMD/THBS1/BMP4/TGFB2/FGFR2/MARVELD3/MEF2C/PTEN/PDCD10/KRIT1/NR2F2/IFT74/EAF2/PBLD/EFNB2/DLG1/CDKN1B/NGFR/AIMP1/CDC73/NFIB/RB1/FLT1/PEX2/IFT122/ATF2/MCC/SOX9/RGCC/CEACAM1/AR/KDF1/DAB2IP/NF1/MED1/PTCH1/KLF9/ATP5F1A/SAV1/PTPRK/MTSS1/PPARG/TGFBR3/SYNJ2BP/IFT57
GO_POSITIVE_REGULATION_OF_PROTEOLYSIS_INVOLVED_IN_CELLULAR_PROTEIN_CATABOLIC_PROCESS	GO_POSITIVE_REGULATION_OF_PROTEOLYSIS_INVOLVED_IN_CELLULAR_PROTEIN_CATABOLIC_PROCESS	GO_POSITIVE_REGULATION_OF_PROTEOLYSIS_INVOLVED_IN_CELLULAR_PROTEIN_CATABOLIC_PROCESS	121	-0.5264	-1.65949	0.000101061	0.000631315	0.000301032	7887	tags=52%, list=23%, signal=40%	FBXW7/DDRGK1/NUB1/PRKN/CLU/PSMC5/RNF144A/SMURF1/DNAJB2/PSMC2/PRICKLE1/EDEM1/SMAD7/RNF40/TMTC3/SIRT2/CSNK1A1/ECSCR/FBXW8/PSMC6/ATXN3/RNF144B/PSMC1/FBXO22/RNFT1/TAF1/RNF14/PSMD10/PTEN/VCP/FMR1/AKT1/LRRK2/RNF180/MAPK9/MAGEF1/ARIH2/UBQLN2/TRIB2/DAB2/NFE2L2/RNF139/GSK3B/SUMO2/PSEN1/PTK2/PIAS1/ANKIB1/SUMO1/SOCS5/DAB2IP/ARIH1/HERPUD1/RNF19B/SOCS4/RNF185/GCLC/BBS7/UBQLN1/DET1/RCHY1/FAM122A
GO_REGULATION_OF_PROTEASOMAL_UBIQUITIN_DEPENDENT_PROTEIN_CATABOLIC_PROCESS	GO_REGULATION_OF_PROTEASOMAL_UBIQUITIN_DEPENDENT_PROTEIN_CATABOLIC_PROCESS	GO_REGULATION_OF_PROTEASOMAL_UBIQUITIN_DEPENDENT_PROTEIN_CATABOLIC_PROCESS	121	-0.550727	-1.73618	0.000101061	0.000631315	0.000301032	7793	tags=53%, list=23%, signal=41%	DDRGK1/NUB1/PRKN/CLU/RNF144A/TAF9/DNAJB2/PRICKLE1/FHIT/SMAD7/SIRT2/CSNK1A1/SENP1/SVIP/FBXW8/HSP90AB1/RNF144B/FBXO22/TAF1/RNF14/PSMD10/COMMD1/VCP/AKT1/LRRK2/UBE2K/HFE/RNF180/MAPK9/USP14/ARIH2/UBQLN2/TRIB2/DAB2/NFE2L2/GSK3B/SUMO2/PSEN1/RYBP/PIAS1/ANKIB1/UFL1/SUMO1/SOCS5/UCHL5/USP7/TLK2/ARIH1/HERPUD1/CCAR2/RAD23B/RNF19B/SOCS4/GCLC/SMARCC1/BBS7/BAG5/UBQLN1/WAC/DET1/RCHY1/MTM1/FAM122A
GO_ORGANELLE_FUSION	GO_ORGANELLE_FUSION	GO_ORGANELLE_FUSION	120	-0.561239	-1.76883	0.000101102	0.000631315	0.000301032	8825	tags=59%, list=26%, signal=44%	FIS1/STX19/SNAPIN/DOC2B/SAMD9/TAP2/LRMP/TMEM175/OMA1/RAB20/DNM1L/PRKN/VPS39/STX6/CHCHD3/VPS8/GOSR2/MFN1/RCC1L/VAT1/SNAP29/BNIP3/GRIK5/C2CD5/RAB8B/VAMP4/GNAI3/VCPIP1/SNAP23/SNAP47/GDAP1/VPS18/VAMP7/VTI1B/VPS41/STX5/SPG11/MFF/RAB8A/STOML2/DYSF/CHMP2B/SYT9/STX3/USO1/TGFBRAP1/KIF5B/STX12/TBC1D4/OPA1/CLTRN/RAB7A/VTI1A/ANKRD27/AKT2/MIGA1/ANKFY1/VAMP3/CPLANE2/AFG3L2/VAV3/USP30/STX7/UVRAG/CHMP3/STXBP1/GO…
GO_POSITIVE_REGULATION_OF_PROTEIN_LOCALIZATION_TO_MEMBRANE	GO_POSITIVE_REGULATION_OF_PROTEIN_LOCALIZATION_TO_MEMBRANE	GO_POSITIVE_REGULATION_OF_PROTEIN_LOCALIZATION_TO_MEMBRANE	120	-0.546119	-1.72118	0.000101102	0.000631315	0.000301032	5506	tags=42%, list=16%, signal=36%	PPP3CC/SSH1/EPHA2/C2CD5/STAC2/YWHAQ/TCAF1/EFCAB7/ACSL3/PAK1/TFDP2/PPP3R1/ARF6/YWHAH/AKT1/MFF/FYN/PRKCH/DLG1/MESD/MYO1C/RAMP3/TP53BP2/VIL1/STX3/TFDP1/STOM/KIF5B/PPP1R13B/CHP1/YWHAB/PDZK1/AKT2/PTPN9/PDPK1/ANK3/CNST/EZR/MIEF2/MIEF1/PRKCE/RAB11A/BCL2/PLS1/SPTBN1/MAPK8/RAB11FIP2/YWHAE/AP2B1/ERBB2
GO_CATALYTIC_ACTIVITY_ACTING_ON_A_TRNA	GO_CATALYTIC_ACTIVITY_ACTING_ON_A_TRNA	GO_CATALYTIC_ACTIVITY_ACTING_ON_A_TRNA	119	-0.514041	-1.61872	0.000101204	0.000631315	0.000301032	7394	tags=52%, list=21%, signal=41%	VARS/DUS2/RARS/VARS2/TRMT11/WARS/METTL2B/KARS/TRMT10B/METTL6/GATB/TRMT6/TRMT61B/LARS/TYW1/RPP38/TYW5/EARS2/METTL2A/TRNT1/AARS2/ALKBH1/TRMT9B/SARS/FARSA/DARS/PUS3/THUMPD3/NARS2/QTRT2/RARS2/NSUN3/TRMT10A/DARS2/QRSL1/TYW3/FTO/GATC/TARSL2/MARS2/ALKBH8/DTD2/NARS/TRDMT1/LARS2/CDKAL1/IARS2/WARS2/TRMT2B/TRMT12/TRMT10C/LRRC47/MTFMT/TRMT5/RPP14/BCDIN3D/PARS2/TRMT1L/FARS2/LCMT2/TRMO
GO_CILIARY_BASAL_BODY	GO_CILIARY_BASAL_BODY	GO_CILIARY_BASAL_BODY	119	-0.570452	-1.79636	0.000101204	0.000631315	0.000301032	8683	tags=58%, list=25%, signal=44%	CETN2/ARMC9/SPACA9/DZIP1L/CEP78/BBS4/USH1G/FAM92A/B9D1/MKKS/IFT81/BBS5/CBY1/SSX2IP/WDR34/CSNK1A1/FAM161A/PCM1/CFAP126/IFT140/KIAA0586/MARK4/CYLD/RP2/PIFO/MLF1/KIFAP3/TTC26/AGBL4/CFAP20/AKT1/RAB8A/RAB28/NEDD1/DYNC2LI1/IFT88/GAS8/PTPN23/TTBK2/IFT46/IFT122/CDC14A/RILPL2/DAAM1/ICK/WDR11/POC1B/FOPNL/WDR35/TOGARAM1/ARHGAP35/TTC8/BBS2/CDKL5/JADE1/BBOF1/BBS7/EVC/TAPT1/EZR/CPLANE2/TRAF3IP1/PKD2/NEK4/PKHD1…
GO_ERYTHROCYTE_HOMEOSTASIS	GO_ERYTHROCYTE_HOMEOSTASIS	GO_ERYTHROCYTE_HOMEOSTASIS	117	-0.571758	-1.79898	0.000101204	0.000631315	0.000301032	8950	tags=56%, list=26%, signal=42%	LYN/ADD1/GPI/KLF13/VEGFA/SLC11A2/INHA/CDK6/ID2/FLVCR1/TMEM14C/TAL1/HIF1A/GATA2/PKNOX1/HSPA9/SENP1/JAK2/MAEA/B2M/HOXA5/SLC25A38/L3MBTL3/ADGRF5/HOXB6/BMP4/SMAP1/KLF2/LDB1/SRF/P4HTM/MAPK14/STAT3/ZNF16/ERCC2/FAM210B/ZBTB7A/RBFOX2/TRIM10/TMOD3/ACVR1B/SP3/SFXN1/RB1/KMT2E/FOXO3/NFE2L1/ETS1/DMTN/SMAD5/HIPK2/EPAS1/MED1/PTBP3/ARID4A/ARNT/BPGM/STAT5B/SOX6/IREB2/TGFBR3/DYRK3/MFHAS1/ACVR2A/THRA
GO_PEPTIDYL_THREONINE_MODIFICATION	GO_PEPTIDYL_THREONINE_MODIFICATION	GO_PEPTIDYL_THREONINE_MODIFICATION	117	-0.516769	-1.62596	0.000101204	0.000631315	0.000301032	8332	tags=52%, list=24%, signal=40%	GALNT16/PRKCA/TBK1/CSNK2B/GALNT3/TRPC6/VRK2/PARD3/MTOR/SMAD7/SIRT2/CADM4/TGFBR1/CSNK1A1/CALM2/TRIM6/CSNK1G3/WNK1/TAF1/MAP2K1/TNKS/AKT1/CSNK2A1/PPP2R5D/LRRK2/SPRED1/UBE2K/ACVR1B/ACVR1/GALNT11/DYRK1A/NLK/TTBK2/SPRY2/ROCK2/GSK3B/CALM1/PRKACA/CAMK2D/DMTN/GALNT4/HIPK2/MARK2/CALM3/MAPK1/VRK3/INPP5K/HIPK3/CSNK1G1/SPRED2/PDPK1/DCAF1/CAB39/TGFBR2/LMTK2/PRKD1/BCL2/MAPK8/OXSR1/APP
GO_UBIQUITIN_LIKE_PROTEIN_SPECIFIC_PROTEASE_ACTIVITY	GO_UBIQUITIN_LIKE_PROTEIN_SPECIFIC_PROTEASE_ACTIVITY	GO_UBIQUITIN_LIKE_PROTEIN_SPECIFIC_PROTEASE_ACTIVITY	119	-0.651809	-2.05255	0.000101204	0.000631315	0.000301032	7993	tags=57%, list=23%, signal=44%	USP34/USP13/ALG13/COPS5/DESI2/USP11/USP3/USP44/USP54/USP47/USP45/OTUD3/JOSD1/SENP1/TANK/STAMBP/USP2/CYLD/ATXN3/OTUB1/SENP7/BAP1/OTUD6B/MINDY4/USP16/UCHL3/SENP6/BRCC3/USP4/VCPIP1/USP48/USP32/USP24/USP28/USP9X/USPL1/OTUD4/MINDY1/USP25/USP1/USP14/YOD1/OTUD1/USP37/USP33/USP12/MINDY3/UCHL5/USP38/USP42/USP7/USP22/SENP2/USP27X/USP10/MINDY2/USP51/OTUD7A/USP46/USP30/OTUD7B/ZRANB1/USP8/COPS4/UFSP2/USP19/SE…
GO_GLUCOSE_METABOLIC_PROCESS	GO_GLUCOSE_METABOLIC_PROCESS	GO_GLUCOSE_METABOLIC_PROCESS	118	-0.512319	-1.61233	0.000101256	0.000631315	0.000301032	9060	tags=52%, list=26%, signal=38%	NPY1R/PPP1CA/PDK3/CREM/MLYCD/PGM1/H6PD/IRS1/MIDN/OMA1/PRKN/LCMT1/SLC37A4/ACACB/GDPGP1/NISCH/KHK/MTOR/DUSP12/GPLD1/PPP1R3G/PDHA1/SELENOS/PDK4/SERP1/PDK1/DYRK2/GALM/SORD/ZMPSTE24/TFAP2B/MAPK14/PCK1/AKT1/ALDH5A1/NCOA2/PGM2/INSR/GSK3B/PPP1CB/NFE2L1/ADIPOR1/RORA/PGM5/COX11/SIRT1/PRKAA1/PIK3CA/PPP1R3D/INPP5K/AKT2/EPM2AIP1/SLC25A12/WDTC1/RORC/RANBP2/DLAT/PDHB/PDK2/CPT1A
GO_HEAT_SHOCK_PROTEIN_BINDING	GO_HEAT_SHOCK_PROTEIN_BINDING	GO_HEAT_SHOCK_PROTEIN_BINDING	118	-0.508542	-1.60044	0.000101256	0.000631315	0.000301032	8843	tags=49%, list=26%, signal=37%	HDAC8/NR3C1/TOMM34/METTL21A/HSPA14/HSPA5/DAXX/EEF1AKMT3/CDC37/TPR/PPID/PRKN/HSPA13/PDXP/ARNTL/HIF1A/DNAJB2/KPNB1/FGF1/DNAJC18/HSPA2/HSPA9/DNAJB6/HSP90AB1/DNAJC10/AHR/PTGES3/EIF2AK3/UNC45A/PPP5C/CAMKMT/HSPA8/DNAJB9/KSR1/CSNK2A1/METTL18/BCOR/CDKN1B/TSC1/DNAJA3/DNAJC8/FAF1/OGDH/CREB1/HDAC2/DNAJA1/HTT/MAPT/ST13/DNAJB14/KDR/TFAM/DNAJA2/HSPA1L/CDC37L1/USP19/ETFBKMT
GO_REGULATION_OF_PHOSPHATIDYLINOSITOL_3_KINASE_SIGNALING	GO_REGULATION_OF_PHOSPHATIDYLINOSITOL_3_KINASE_SIGNALING	GO_REGULATION_OF_PHOSPHATIDYLINOSITOL_3_KINASE_SIGNALING	118	-0.507616	-1.59752	0.000101256	0.000631315	0.000301032	10068	tags=53%, list=29%, signal=38%	PIK3R1/EGFR/RGL2/PDGFRB/PPARD/FGFR1/PDGFA/LYN/PIK3CG/DIPK2A/FLT3/PIP4K2A/ERBB4/ERBB3/SLC9A3R1/GPER1/NTRK2/UNC5B/RASGRP1/PIP5K1A/NEDD4/BTN2A2/PIP5K1C/ANGPT1/JAK2/STAMBP/FLT4/KLF4/TGFB2/PPP1R16B/PPP2R5C/PTEN/PDGFC/FBXL2/FYN/PDGFB/CBL/BECN1/ENTPD5/PIP5K1B/SEMA4D/FLT1/INSR/F2RL1/SOX9/PTK2/CEACAM1/DAB2IP/SIRT1/PIP4K2B/MAPK1/PIK3CA/TEK/PIK3CB/KDR/PDGFD/MAPK3/PIP4K2C/CAT/GAB1/PTPN13/IGF1R
GO_CHROMATIN_DNA_BINDING	GO_CHROMATIN_DNA_BINDING	GO_CHROMATIN_DNA_BINDING	116	-0.539256	-1.69574	0.000101266	0.000631315	0.000301032	5949	tags=40%, list=17%, signal=33%	RXRA/APEX1/KDM6B/HMGN5/PPARGC1A/HDAC1/GRHL2/RELA/KDM4D/WBP2/PRDM2/PRDM11/SRF/HMGN2/STAT3/SMAD3/SMARCC2/GRHL3/KDM5A/H1F0/HNRNPC/KDM6A/H3F3B/MBD2/CLOCK/GATAD2B/FOXO3/ZNF711/HDAC2/SMARCE1/SMARCB1/PRDM4/MED1/THRB/SUZ12/RBBP4/KDM3B/SMARCC1/DHX9/HNRNPU/HMGN4/ACTN4/EP300/CTCF/THRA
GO_EPIDERMAL_GROWTH_FACTOR_RECEPTOR_SIGNALING_PATHWAY	GO_EPIDERMAL_GROWTH_FACTOR_RECEPTOR_SIGNALING_PATHWAY	GO_EPIDERMAL_GROWTH_FACTOR_RECEPTOR_SIGNALING_PATHWAY	116	-0.563391	-1.77163	0.000101266	0.000631315	0.000301032	8672	tags=57%, list=25%, signal=43%	SH3GL2/ERRFI1/PIGR/HIP1R/ARAP1/GPER1/FBXW7/FAM83B/CNOT9/GRB2/ZFYVE28/PTPN12/ADAM17/SLC30A10/NCK2/SNX6/IQGAP1/AFAP1L2/SPRY1/FER/BTC/VPS25/MVB12B/RNF115/ARHGEF7/PTPRJ/HIP1/ITGA1/CDH13/AKT1/DUSP3/EPS15/TGFA/GRB7/SNX5/CHMP6/PTPN11/EPS8/CBL/ERBIN/VIL1/ABL1/SPRY2/PSEN1/SOS1/SOX9/PTK2/CEACAM1/SOCS5/PTPN3/DAB2IP/RPS6KA5/RAB7A/PIK3CA/STAM/SOCS4/KIF16B/CDC42/PDPK1/STAM2/PIK3C2A/TSG101/GAB1/GAREM1/APP
GO_METHYLTRANSFERASE_COMPLEX	GO_METHYLTRANSFERASE_COMPLEX	GO_METHYLTRANSFERASE_COMPLEX	116	-0.601241	-1.89065	0.000101266	0.000631315	0.000301032	8102	tags=64%, list=23%, signal=49%	POGZ/PELP1/DPY30/KANSL1/RUVBL1/WTAP/KAT8/TAF6/PAXIP1/RNMT/TAF9/MTF2/CLNS1A/KDM5C/HCFC1/TAF7/KMT2D/RAMAC/PHF20/TRMT6/SETD1A/TRMT61B/SNRPD3/KDM6B/TRIM37/SETD1B/MAX/TAF4/KDM4D/HDAC9/RIOK1/WDR5B/JARID2/KDM4A/TAF1/CBX5/EZH1/ZFP64/E2F6/KDM5B/KDM5A/WDR5/ZNF507/ZNF451/PRMT5/RBM15/KDM6A/HCFC2/ZC3H13/PRDM10/RNF2/KDM4C/ZNF407/KMT2C/TEX10/BPTF/MGA/WDR82/HDAC2/KMT2A/ZNF462/CBLL1/PRDM4/ASH2L/RBM15B/SIRT1/AEBP2…
GO_PHOSPHATIDYLINOSITOL_BIOSYNTHETIC_PROCESS	GO_PHOSPHATIDYLINOSITOL_BIOSYNTHETIC_PROCESS	GO_PHOSPHATIDYLINOSITOL_BIOSYNTHETIC_PROCESS	116	-0.658562	-2.0709	0.000101266	0.000631315	0.000301032	8632	tags=66%, list=25%, signal=49%	SYNJ2/PIP4K2A/MTMR8/DPM1/OCRL/PITPNM1/PIGP/PLEKHA8/PITPNM3/INPP4B/PIGC/RUFY1/PIP5K1A/PIK3R2/IMPA1/PIP5K1C/ATM/PI4K2A/PIK3R4/PI4K2B/PIGA/PI4KA/PIGW/CDIPT/MTMR2/SACM1L/PIGX/MTMR14/MTMR1/PTEN/INPP4A/SLC27A1/PIK3C2B/PDGFB/PLEKHA1/ARF1/PIP5K1B/SH3YL1/PIGS/MTMR6/PGAP1/SYNJ1/PIGK/MPPE1/PIGN/PIGY/MTMR3/PLEKHA2/PIGF/PIK3R3/INPP5F/PGAP3/PIKFYVE/PIP4K2B/RAB4A/PIK3CA/RAB5A/INPP5K/PIK3C3/PIK3CB/PIGO/PIGH/FIG4…
GO_NEGATIVE_REGULATION_OF_VASCULATURE_DEVELOPMENT	GO_NEGATIVE_REGULATION_OF_VASCULATURE_DEVELOPMENT	GO_NEGATIVE_REGULATION_OF_VASCULATURE_DEVELOPMENT	115	-0.538263	-1.69144	0.000101297	0.000631315	0.000301032	5949	tags=43%, list=17%, signal=35%	ECSCR/TIE1/CNMD/PGK1/HOXA5/STARD13/THBS1/FOXC1/GPR4/SEMA6A/EPHA2/NFATC1/COL4A3/BMP4/KLF4/TGFB2/KLF2/SARS/FOXJ2/PDCD10/KRIT1/MECP2/HEY2/SPRED1/PDGFB/NGFR/ROCK1/MAP2K5/MMRN2/SPRY2/ROCK2/ATF2/GTF2I/RGCC/DAB2IP/PDCD4/NF1/TEK/NFATC3/HDAC5/CTNNB1/AGO1/EPN2/RHOA/PPARG/FOXO4/SYNJ2BP/AMOT
GO_POSITIVE_REGULATION_OF_MITOCHONDRION_ORGANIZATION	GO_POSITIVE_REGULATION_OF_MITOCHONDRION_ORGANIZATION	GO_POSITIVE_REGULATION_OF_MITOCHONDRION_ORGANIZATION	115	-0.528379	-1.66038	0.000101297	0.000631315	0.000301032	9429	tags=59%, list=27%, signal=43%	TP53/PLD6/CSNK2A2/UBE2L3/SAE1/YWHAZ/GBA/FIS1/VPS13C/TOMM7/HIP1R/CDC37/GPER1/FBXW7/DNM1L/TNFSF10/PRKN/SMURF1/HUWE1/HIF1A/BCL2L11/BOK/BNIP3/PPARGC1A/NPEPPS/PPP3CC/OPTN/BAP1/ATG13/SH3GLB1/YWHAQ/RHOU/TFDP2/PPP3R1/YWHAH/HTRA2/MFF/ARIH2/TP53BP2/VPS13D/TFDP1/GSK3B/DDHD2/PPP1R13B/OPA1/SREBF2/HTT/WDR35/FZD5/PRKAA1/YWHAB/LEPROT/KDR/MARCH5/MIEF2/MIEF1/VPS35/UBE2D3/BCL2/MOAP1/HSPA1L/PINK1/MFN2/MAPK8/FBXO7/MU…
GO_TOR_SIGNALING	GO_TOR_SIGNALING	GO_TOR_SIGNALING	115	-0.560473	-1.76123	0.000101297	0.000631315	0.000301032	7787	tags=56%, list=23%, signal=43%	STK11/RRAGB/DEPTOR/ARNTL/WDR59/HIF1A/MIOS/C9orf72/MTOR/ATM/RPS6KB1/TIPRL/LARS/C12orf66/MAPKAPK5/RFFL/CASTOR3/MAPKAP1/GAS6/FNIP1/LAMTOR1/GPAT3/SYAP1/RRAGC/SPAAR/SESN1/BMT2/KLHL22/LARP1/LAMTOR5/RICTOR/ZMPSTE24/RRAGD/AKT1/RRAGA/WDR24/CASTOR2/RNF152/TSC1/SLC38A9/GOLPH3/FNIP2/SEH1L/SIRT1/TBCK/PRKAA1/PIK3CA/FBXO9/LAMTOR3/SH3BP4/SMCR8/PRKAA2/UBR1/UBR2/TMEM127/EPM2A/AKT3/DYRK3/MTM1/PINK1/PKHD1/EIF4EBP2/S…
GO_ENDOTHELIUM_DEVELOPMENT	GO_ENDOTHELIUM_DEVELOPMENT	GO_ENDOTHELIUM_DEVELOPMENT	113	-0.611001	-1.91907	0.000101307	0.000631315	0.000301032	8157	tags=60%, list=24%, signal=46%	PROC/SETSIP/GSTM3/CSNK2B/HEY1/RAPGEF3/SOX17/DLL1/ACVRL1/FGF1/BMP6/FOXP1/NRG1/RAP1B/MYADM/ATOH8/NOTCH1/GJA4/KDM6B/CNMD/ID1/STARD13/CDH5/BMP4/PDE4D/ENG/GJA5/PPP1R16B/CD34/FOXJ2/PDE2A/NR2F2/HEY2/MSN/RHOB/RAP1A/ZEB1/JAG1/HEG1/SLC40A1/ACVR1/NRP1/ROCK1/S1PR1/PECAM1/APOLD1/ROCK2/F2RL1/CLIC4/BMPR2/RAPGEF1/CEACAM1/F11R/ACVR2B/AFDN/CTNNB1/KDR/EZR/RDX/RHOA/TJP1/MARVELD2/RAPGEF2/COL4A4/SMAD4/VEZF1/TJP2
GO_REGULATION_OF_CELLULAR_RESPONSE_TO_TRANSFORMING_GROWTH_FACTOR_BETA_STIMULUS	GO_REGULATION_OF_CELLULAR_RESPONSE_TO_TRANSFORMING_GROWTH_FACTOR_BETA_STIMULUS	GO_REGULATION_OF_CELLULAR_RESPONSE_TO_TRANSFORMING_GROWTH_FACTOR_BETA_STIMULUS	113	-0.537458	-1.68808	0.000101307	0.000631315	0.000301032	8523	tags=51%, list=25%, signal=39%	SKIL/NREP/HSPA5/SDCBP/MEN1/BCL9L/STK11/CFLAR/CDKN1C/SMURF1/SNW1/LDLRAD4/SMAD7/ADAM17/TGFBR1/PRDM16/CDKN2B/NRROS/SNX6/SNX25/ING2/HSP90AB1/ADAMTSL2/THBS1/NPNT/SMAD6/FOLR1/ENG/TRIM33/VEPH1/SMAD3/SMURF2/ITGA8/BAMBI/ZEB1/ZBTB7A/PBLD/PIN1/ZNF451/EID2/SKI/DAB2/RNF111/GOT1/UBB/HIPK2/CREBBP/SIRT1/GLG1/PDPK1/TGFBR2/LEMD3/SMAD2/PPM1A/EP300/TGFBR3/SMAD4
GO_RENAL_SYSTEM_PROCESS	GO_RENAL_SYSTEM_PROCESS	GO_RENAL_SYSTEM_PROCESS	113	-0.530887	-1.66745	0.000101307	0.000631315	0.000301032	8062	tags=54%, list=23%, signal=42%	ADRA1A/LGMN/AVPR1A/HSD11B2/PRKAR2B/ADCY1/PSAP/REN/MAGED2/AQP2/TRPV5/MLLT6/ADCY2/SLC9A3R1/SPX/HNF1A/KCNQ1/WFS1/MYO1E/SLC22A6/SUCNR1/GNAI2/GAS6/RRM2B/EDN1/AQP4/HYAL2/ADGRF5/BMP4/BTC/GJA5/PCSK5/TFAP2B/CD34/XPNPEP3/ADCY6/MYO5B/AGTR1/SNX5/PDGFB/CLDN4/GSN/CYP4A11/F2RL1/PRKACB/PRKACA/BCR/SGK1/INPP5K/EDNRB/NPR3/RAB11A/BCL2/RHOA/AQP1/ADCY5/PRKAR2A/PRKAR1A/RAB11FIP2/ADCY9
GO_SPROUTING_ANGIOGENESIS	GO_SPROUTING_ANGIOGENESIS	GO_SPROUTING_ANGIOGENESIS	113	-0.54011	-1.69641	0.000101307	0.000631315	0.000301032	7144	tags=50%, list=21%, signal=40%	DLL1/NR4A1/ITGB1/PKM/GATA2/ACVRL1/FGF1/TBXA2R/ESM1/GPLD1/RAMP2/ANGPT1/NOTCH1/APLNR/FLT4/STARD13/SMAD1/THBS1/HDAC9/SEMA6A/EPHA2/BMP4/KLF4/KLF2/SRF/PPP1R16B/CLEC14A/PDCD10/AGTR1/CDH13/AKT1/EPHB4/SPRED1/EFNB2/PARVA/NGFR/NRP1/MAP2K5/RECK/ABL1/MMRN2/FLT1/MAP3K3/PIK3R3/CEACAM1/SEMA5A/TEK/HDAC5/PDPK1/KDR/JAK1/EPN2/RHOA/PIK3C2A/AKT3/SYNJ2BP
GO_POSITIVE_REGULATION_OF_AUTOPHAGY	GO_POSITIVE_REGULATION_OF_AUTOPHAGY	GO_POSITIVE_REGULATION_OF_AUTOPHAGY	114	-0.633431	-1.98992	0.000101327	0.000631315	0.000301032	8778	tags=68%, list=25%, signal=51%	GBA/VPS13C/SESN3/PIP4K2A/TOMM7/TFEB/CDC37/TBK1/STK11/TRIM21/PRKN/LRSAM1/SMURF1/HIF1A/TRIM22/TICAM1/C9orf72/BCL2L11/BAG3/DHRSX/ATG7/MTDH/MAP3K7/SVIP/BNIP3/OPTN/TRIM8/SH3GLB1/SESN1/GNAI3/LARP1/BNIP3L/ADRB2/LRRK2/RNF152/HMGB1/TSC1/BECN1/SPTLC2/FYCO1/ROCK1/SCOC/RAB12/FOXO1/AMBRA1/TP53INP2/VPS13D/RAB3GAP2/PAFAH1B2/MID2/DAPK1/SIRT1/HTT/PIP4K2B/RALB/CALCOCO2/PRKAA1/PIK3CB/RAB3GAP1/SH3BP4/KDR/SMCR8/MAPK3…
GO_REGULATION_OF_CELL_MATRIX_ADHESION	GO_REGULATION_OF_CELL_MATRIX_ADHESION	GO_REGULATION_OF_CELL_MATRIX_ADHESION	114	-0.567099	-1.78154	0.000101327	0.000631315	0.000301032	7845	tags=54%, list=23%, signal=42%	CORO1C/CAMSAP3/BST1/CASK/ACVRL1/SDC4/SFRP1/PEAK1/IQGAP1/NF2/THBS1/PHLDB2/ARHGAP6/GPM6B/PPM1F/LDB1/WDPCP/FMN1/PTEN/PTPRJ/RASA1/SMAD3/ILK/CD36/CDH13/DUSP3/MACF1/PRKCZ/JAG1/DUSP22/TSC1/CLASP1/NRP1/ROCK1/FAM107A/DLC1/ABL1/ROCK2/GSK3B/PLEKHA2/DAG1/PTK2/DMTN/AJAP1/HOXA7/NF1/TEK/PIK3CB/BCAS3/CX3CL1/UTRN/DDR1/ACER2/KDR/BCL2/RHOA/JUP/LIMCH1/CLASP2/SLK/EPB41L5
GO_REGULATION_OF_PHOSPHOPROTEIN_PHOSPHATASE_ACTIVITY	GO_REGULATION_OF_PHOSPHOPROTEIN_PHOSPHATASE_ACTIVITY	GO_REGULATION_OF_PHOSPHOPROTEIN_PHOSPHATASE_ACTIVITY	112	-0.562956	-1.76718	0.000101327	0.000631315	0.000301032	6927	tags=50%, list=20%, signal=40%	FKBP1A/MTOR/PPP1R2B/PHACTR4/SLC39A10/TIPRL/GNAI2/CALM2/IGBP1/JAK2/HSP90AB1/MYOZ1/RCAN3/PPP1R12A/PPP1R16B/PPP2R5C/PPP2R2A/EIF2AK2/PPP4R1/ITGA1/PPP2R3A/PPP2R5D/PPP1R7/PPP2R5A/RCAN1/TSC1/SHOC2/ROCK1/PPP1R15B/PPP1R10/ENSA/MGAT5/RCAN2/PPP2R5E/ROCK2/GSK3B/PPP1R26/PPP4R2/CALM1/PPP1R2/URI1/PPP2R2D/PHACTR2/HTT/CALM3/VRK3/PPP6R3/PPP1R11/SET/PPP1R8/LMTK2/ARPP19/PPP2R1B/CRY2/FAM122A
GO_REGULATION_OF_STEROID_METABOLIC_PROCESS	GO_REGULATION_OF_STEROID_METABOLIC_PROCESS	GO_REGULATION_OF_STEROID_METABOLIC_PROCESS	114	-0.537386	-1.6882	0.000101327	0.000631315	0.000301032	7552	tags=46%, list=22%, signal=36%	EGR1/TM7SF2/BMP5/ACACB/IGFBP7/VDR/KPNB1/INSIG2/NFYB/FGF1/BMP6/LSS/PMVK/SC5D/PANK2/MBTPS2/ABCG1/PPARGC1A/LAMTOR1/GPAM/BMP2/SCAP/ASAH1/AGTR1/SP1/FDPS/GGPS1/NFYA/ARV1/SF1/ERLIN1/ACADL/NFYC/NFKB1/RORA/CYP51A1/SREBF2/ATP1A1/SIRT1/HMGCR/IDI1/PRKAA1/DDX20/HMGCS1/TTC39B/MBTPS1/REST/RORC/EPHX2/STAT5B/FDFT1/ERLIN2
GO_RESPONSE_TO_AMINO_ACID	GO_RESPONSE_TO_AMINO_ACID	GO_RESPONSE_TO_AMINO_ACID	112	-0.527896	-1.65713	0.000101327	0.000631315	0.000301032	6472	tags=44%, list=19%, signal=36%	NSMF/BCL2L1/RPS6KB1/LARS/CASTOR3/PPARGC1A/DHODH/LAMTOR1/RELA/EDN1/GCLM/RRAGC/SPAAR/SESN1/KLHL22/LAMTOR5/PCK1/CAPN2/PDGFC/RRAGD/RRAGA/ZEB1/FYN/CASTOR2/CDKN1B/SLC38A9/MTHFR/TOMM20/ATP7A/IPO5/HNRNPD/UFL1/CREB1/TMBIM6/OPA1/CPEB4/PIK3C3/LAMTOR3/GCLC/SH3BP4/CHUK/PDGFD/IREB2/UBR1/UBR2/RHOA/CPEB3/ALAD
GO_BLOOD_VESSEL_ENDOTHELIAL_CELL_MIGRATION	GO_BLOOD_VESSEL_ENDOTHELIAL_CELL_MIGRATION	GO_BLOOD_VESSEL_ENDOTHELIAL_CELL_MIGRATION	111	-0.590701	-1.8532	0.000101348	0.000631315	0.000301032	8975	tags=61%, list=26%, signal=45%	NOS3/RHOJ/MIA3/VASH1/EGR3/VEGFA/PRKCA/FBXW7/MAP2K3/CSNK2B/JCAD/NR4A1/ITGB1/HIF1A/GATA2/ANGPT4/ACVRL1/TBXA2R/ADAM17/GPLD1/ANGPT1/NOTCH1/MYH9/ID1/ATP5F1B/STARD13/THBS1/HDAC9/EPHA2/KLF4/SRF/CLEC14A/MEF2C/PDCD10/MECP2/SP1/AKT1/EPHB4/SPRED1/PDGFB/EFNB2/HMGB1/NRP1/MAP2K5/ABL1/MMRN2/NFE2L2/MAP3K3/RGCC/ETS1/PIK3R3/NUS1/NF1/SIRT1/HDAC5/PRCP/ATP5F1A/PDPK1/KDR/PRKD1/RHOA/JUP/PPARG/PIK3C2A/AMOTL1/AKT3/AMOT
GO_DNA_TEMPLATED_TRANSCRIPTION_ELONGATION	GO_DNA_TEMPLATED_TRANSCRIPTION_ELONGATION	GO_DNA_TEMPLATED_TRANSCRIPTION_ELONGATION	111	-0.612431	-1.92137	0.000101348	0.000631315	0.000301032	8345	tags=63%, list=24%, signal=48%	POLR2K/GTF2H2/ERCC3/DDX39B/CCNT2/NELFCD/BRD4/TCEA1/CDK13/ELP3/PCID2/GTF2H1/NCBP2/NELFE/SSRP1/TBP/CDK9/TSFM/POLR2D/TAF1A/ERCC6/ZNF326/SUPT16H/IWS1/POLR1E/LDB1/CCNK/EAF1/SUPT4H1/POLR2E/GTF2H3/MLLT3/CDK12/ERCC2/NCBP1/POLR1A/PAF1/EAF2/MNAT1/UBTF/RNF168/WDR61/CCNT1/CDC73/GTF2F1/POLR2A/POLR2B/AFF4/EAPP/RTF1/PBRM1/LEO1/ELOA/SUPT6H/TWISTNB/TEFM/NELFB/SETD2/CCAR2/HTATSF1/RNF8/TAF1B/ELP1/POLR1B/HNRNPU/ELP4…
GO_EXOPEPTIDASE_ACTIVITY	GO_EXOPEPTIDASE_ACTIVITY	GO_EXOPEPTIDASE_ACTIVITY	111	-0.511258	-1.60396	0.000101348	0.000631315	0.000301032	9994	tags=59%, list=29%, signal=42%	ACE/CPO/KDM8/METAP1D/MME/NAALAD2/F11/LAP3/NAALADL1/CNDP1/VASH1/ERAP1/PREP/PEPD/HPN/CPVL/GGT1/CTSH/CPD/SCRN2/AGBL5/NUDT16/TPP2/JMJD7/MMP15/DPEP1/PRSS16/ENPEP/NPEPPS/CPA3/TPP1/RNPEP/GGT6/MINDY4/CPXM2/ZMPSTE24/AGBL4/XPNPEP3/PM20D2/SCRN1/APEH/LNPEP/MINDY1/ASRGL1/CPM/CNDP2/AGTPBP1/ACE2/CPQ/GGT7/AOPEP/LTA4H/BLMH/BACE1/MINDY3/METAP2/CLTRN/DPP8/PRCP/MINDY2/DPP4/PREPL/METAP1/SCRN3/TRHDE
GO_FC_EPSILON_RECEPTOR_SIGNALING_PATHWAY	GO_FC_EPSILON_RECEPTOR_SIGNALING_PATHWAY	GO_FC_EPSILON_RECEPTOR_SIGNALING_PATHWAY	111	-0.550728	-1.72779	0.000101348	0.000631315	0.000301032	7454	tags=50%, list=22%, signal=40%	PSMC5/PSMD9/PSMD3/GRB2/PSMB7/PSMC2/PIK3R2/MAP2K7/PSME1/MAP3K7/MS4A2/PSMC6/PRKCQ/FER/RELA/TEC/PSMC1/NFATC1/PSMD12/TAB1/PSMF1/PSMD10/PSMD6/PAK1/PPP3R1/PAK2/MAP3K1/MAPK9/PPP3CB/PSMD5/BCL10/PSME3/PPP3CA/GAB2/TAB3/SOS1/CALM1/NFKB1/MAPK1/PIK3CA/SKP1/VAV2/TAB2/NFATC3/PIK3CB/PDPK1/FBXW11/MAPK10/CHUK/MAP2K4/MAPK3/VAV3/MAPK8/BTRC/TRAF6
GO_HISTONE_DEACETYLASE_BINDING	GO_HISTONE_DEACETYLASE_BINDING	GO_HISTONE_DEACETYLASE_BINDING	111	-0.523304	-1.64176	0.000101348	0.000631315	0.000301032	6180	tags=45%, list=18%, signal=37%	HDAC4/GMNN/HSP90AB1/HDAC1/RELA/UHRF1BP1/HDAC9/HSP90AA1/PHF6/ZBTB7B/KLF4/SRF/TCF21/CBX5/MEF2C/MEF2D/CRY1/HEY2/SP1/MIER1/NRIP1/NCOR1/SUDS3/BCOR/BORCS8-MEF2B/HNRNPD/PHB/KAT2B/KCTD21/DHX36/MIER3/NUDT21/HDAC2/TOP2B/BRMS1L/NACC2/PKN2/YWHAB/RBBP4/BEX4/DDX20/HDAC5/CCND1/WDTC1/MEF2A/MAPK8/SP2/YWHAE/TRAF6
GO_REGULATION_OF_POSTTRANSCRIPTIONAL_GENE_SILENCING	GO_REGULATION_OF_POSTTRANSCRIPTIONAL_GENE_SILENCING	GO_REGULATION_OF_POSTTRANSCRIPTIONAL_GENE_SILENCING	111	-0.512335	-1.60734	0.000101348	0.000631315	0.000301032	6765	tags=41%, list=20%, signal=33%	NUP188/POM121C/TRIM71/NUP155/NDC1/POLR2D/POM121/NUP98/WTIP/NUP50/NUP58/BMP4/POLR2E/ZMPSTE24/MAP2K1/AJUBA/MYCN/STAT3/FMR1/NUP43/ELAVL1/NCOR1/DDX5/NUP35/LIMD1/H3F3B/NUP54/POLR2A/POLR2B/PPP3CA/RIPK1/NUP133/SEH1L/NUP153/PUM2/ZC3H10/DHX9/NUP160/AGO1/RANBP2/BCDIN3D/IPO8/PPARG/POLR2C/PUM1
GO_REGULATION_OF_PROTEIN_LOCALIZATION_TO_NUCLEUS	GO_REGULATION_OF_PROTEIN_LOCALIZATION_TO_NUCLEUS	GO_REGULATION_OF_PROTEIN_LOCALIZATION_TO_NUCLEUS	111	-0.513327	-1.61045	0.000101348	0.000631315	0.000301032	10523	tags=61%, list=30%, signal=43%	NUP62/MCRS1/PARK7/PIK3R1/SMO/CCT2/UBR5/RAB23/FLCN/PARP9/SESN2/MDFIC/LMNA/FERMT1/CABP1/PARP1/TPR/GLIS2/STK11/CCT4/CCT7/CCT8/PKIG/DMAP1/DTX3L/DCLK2/PINX1/BAG3/PIK3R2/ANGPT1/ZPR1/NF2/EIF2AK3/HYAL2/NUP58/BMP4/TRIM8/TCP1/EFCAB7/MAPK14/NMD3/MAVS/SUFU/SMAD3/CD36/NOLC1/RBM22/AKT1/POLR1A/FYN/NGFR/CDH1/PIN1/NUP54/GSK3B/IPO5/PSEN1/CD2AP/TARDBP/NF1/MAPK1/CHP1/SIN3A/JUP/OTUD7B/MFHAS1/KAT7
GO_ACETYLTRANSFERASE_ACTIVITY	GO_ACETYLTRANSFERASE_ACTIVITY	GO_ACETYLTRANSFERASE_ACTIVITY	107	-0.59979	-1.87951	0.000101379	0.000631315	0.000301032	7400	tags=58%, list=21%, signal=46%	TADA3/KAT8/ELP3/TAF9/NAA16/HCFC1/HGSNAT/PHF20/GNPAT/TADA2A/NAA20/TAF5/NAT1/TAF1/BRPF1/TAF9B/KAT14/NAA60/TAF5L/ACAT1/NAA15/WDR5/EPC1/POLE3/PHF10/KANSL1L/NAA50/CLOCK/SUPT3H/HAT1/NAT8/ATF2/KAT2B/DPF2/TADA1/NCOA3/EPC2/SMARCE1/SRCAP/PAFAH1B2/MEAF6/CREBBP/GTF2B/USP22/ING3/KAT6A/NAA30/HADHA/RSF1/KAT6B/DLAT/NAA35/EP300/CRAT/TADA2B/KAT5/GTF3C4/NCOA1/KAT7/ACAA2/DBT
GO_CARDIAC_SEPTUM_DEVELOPMENT	GO_CARDIAC_SEPTUM_DEVELOPMENT	GO_CARDIAC_SEPTUM_DEVELOPMENT	107	-0.545763	-1.71021	0.000101379	0.000631315	0.000301032	8976	tags=57%, list=26%, signal=42%	HEYL/CITED2/NOS3/BMP7/CRELD1/CHD7/CCN1/RARA/ANK2/NPRL3/ID2/PRDM1/HEY1/BMP5/SLIT3/SMAD7/TGFBR1/NOTCH1/NDST1/NOTCH2/BMP4/SMAD6/ROBO2/TBX3/LMO4/ENG/GJA5/TGFB2/TAB1/MYH10/PCSK5/FGFR2/CPLANE1/MAML1/SUFU/HEY2/JAG1/HEG1/SNX17/PARVA/ACVR1/NRP1/RBM15/BMPR2/ZBTB14/DCTN5/SALL1/RARB/LRP2/EGLN1/FRS2/SAV1/LUZP1/BMPR1A/FZD1/TGFBR2/TGFBR3/TRIP11/SMAD4/AP2B1
GO_CELL_CELL_ADHERENS_JUNCTION	GO_CELL_CELL_ADHERENS_JUNCTION	GO_CELL_CELL_ADHERENS_JUNCTION	110	-0.51074	-1.60171	0.000101379	0.000631315	0.000301032	10676	tags=62%, list=31%, signal=43%	CDH6/CDH3/SORBS1/CXADR/SHROOM2/PARK7/KIAA1210/CTNNA3/CDC42EP1/ANXA1/CTNND2/LYN/ADD1/NDRG1/PPP1CA/FLOT1/HMCN1/PTPRM/PAK4/CAMSAP3/CDH2/CDH8/BAIAP2/ARVCF/PARD3/SSX2IP/FLOT2/SMAD7/PDLIM5/MYH9/CDH4/KIFC3/ATP2A2/CDH9/CDH5/VCL/DSP/SNAP23/CD99L2/CDH13/CDH1/TMOD3/DSC2/CDC42EP4/RAB10/BMPR2/DAG1/PGM5/EIF4G2/AJAP1/PKP4/CNN3/AFDN/DDX6/FRS2/CTNNB1/CTNND1/APC/CTNNA1/RDX/JUP/TJP1/PLEKHA7/NECTIN3/PARD3B/ITGA6/MPP5
GO_CILIARY_PLASM	GO_CILIARY_PLASM	GO_CILIARY_PLASM	110	-0.511748	-1.60487	0.000101379	0.000631315	0.000301032	7411	tags=40%, list=21%, signal=32%	TULP3/DYNLRB2/CFAP206/MAATS1/HYDIN/ATG7/WDR34/IFT140/DNAL1/PIK3R4/MNS1/DRC3/DNALI1/GABARAP/LCA5/MAP1LC3B/KIFAP3/DCDC2/WDPCP/MAP4/ARL13B/ARL6/ATG5/ATG14/DYNC2H1/WDR78/DYNC2LI1/AMBRA1/GAS8/PRKACA/WDR11/CCDC103/WDR35/PIK3C3/ARFGEF2/BBS7/SPAG16/TRAF3IP1/NEK4/PRKAR2A/PRKAR1A/IFT57/BBS1
GO_CORTICAL_CYTOSKELETON	GO_CORTICAL_CYTOSKELETON	GO_CORTICAL_CYTOSKELETON	110	-0.552983	-1.73419	0.000101379	0.000631315	0.000301032	9286	tags=59%, list=27%, signal=43%	SPTAN1/CIB2/PLEKHH2/TMOD1/MTSS2/GYPC/CALD1/FLOT1/WIPF1/HIP1R/NOS2/BIN3/CALB1/NUMA1/RAPGEF3/MYRIP/CDH2/TRPC4/FLOT2/MYADM/NSMF/RTKN/MYH9/MAEA/NF2/EPB41L2/ACTR2/DCDC2/EEF1A1/LLGL1/LANCL2/LLGL2/MPP1/HIP1/CAPN2/MAPRE1/SHROOM4/TRPV4/LASP1/MED28/CAP1/CDH1/HFE/CLASP1/PPP1R9A/GSN/WDR1/DLC1/SHROOM3/PCLO/CAPZA2/DMTN/CAP2/DSTN/WASL/GMFB/UTRN/EZR/RDX/ACTN4/PLS1/SPTBN1/WIPF2/SNX9
GO_MRNA_EXPORT_FROM_NUCLEUS	GO_MRNA_EXPORT_FROM_NUCLEUS	GO_MRNA_EXPORT_FROM_NUCLEUS	110	-0.508745	-1.59546	0.000101379	0.000631315	0.000301032	7769	tags=52%, list=23%, signal=40%	DDX39B/AGFG1/HHEX/CHTOP/PCID2/NCBP2/HNRNPA2B1/SMG1/NUP188/MCM3AP/POM121C/RNPS1/ZC3H11A/NUP155/NDC1/POLR2D/SLBP/POM121/NUP98/SMG6/SRRM1/RBM8A/SRSF5/ALKBH5/NUP50/FIP1L1/NUP58/IWS1/SRSF1/CPSF2/NCBP1/NUP43/CASC3/UPF2/NUP35/NUP54/DDX19B/SLU7/NUP133/UPF1/SEH1L/SUPT6H/RBM15B/SRSF3/SETD2/FYTTD1/SMG7/NUP153/POLDIP3/WDR33/NUP160/YTHDC1/EIF4E/RANBP2/GLE1/CDC40
GO_MUSCLE_ADAPTATION	GO_MUSCLE_ADAPTATION	GO_MUSCLE_ADAPTATION	110	-0.524981	-1.64637	0.000101379	0.000631315	0.000301032	8806	tags=48%, list=26%, signal=36%	ATP2B4/ERRFI1/LMNA/SCN5A/PRKCA/NR4A3/PARP1/DDX39B/CFLAR/CAMK2G/KLF15/MTOR/TNNI1/PDE5A/GATA5/HDAC4/RPS6KB1/NOTCH1/CDK9/PPARGC1A/MTPN/MYOZ1/ATP2A2/EDN1/PDE9A/JARID2/KDM4A/KLF4/MEF2C/PAK1/SMAD3/HEY2/PIN1/BECN1/GSN/ROCK1/IL6ST/FOXO1/PPP3CA/ROCK2/DAG1/PTK2/CAMK2D/GATM/INPP5F/YY1/AKAP6/PPARA/UTRN/MEF2A/IREB2/SMAD4
GO_N_ACYLTRANSFERASE_ACTIVITY	GO_N_ACYLTRANSFERASE_ACTIVITY	GO_N_ACYLTRANSFERASE_ACTIVITY	107	-0.587027	-1.83952	0.000101379	0.000631315	0.000301032	7397	tags=55%, list=21%, signal=43%	KAT8/ELP3/TAF9/NAA16/HCFC1/HGSNAT/PHF20/TADA2A/NAA20/TAF5/ALAS1/NAT1/TAF1/BRPF1/TAF9B/CERS6/KAT14/NAA60/TAF5L/NMT2/NAA15/GLYAT/WDR5/EPC1/POLE3/PHF10/KANSL1L/NAA50/CLOCK/SUPT3H/HAT1/NAT8/ATF2/KAT2B/DPF2/TADA1/NATD1/NCOA3/EPC2/SMARCE1/SRCAP/MEAF6/CREBBP/GTF2B/USP22/ING3/KAT6A/NAA30/GLYATL1/RSF1/KAT6B/NAA35/EP300/TADA2B/KAT5/GTF3C4/NCOA1/KAT7
GO_PROTEIN_N_TERMINUS_BINDING	GO_PROTEIN_N_TERMINUS_BINDING	GO_PROTEIN_N_TERMINUS_BINDING	107	-0.572426	-1.79376	0.000101379	0.000631315	0.000301032	8187	tags=57%, list=24%, signal=44%	SDCBP/MEN1/DAXX/SLC9A3R1/PARP1/ERCC3/NTSR1/SCFD1/MYO7A/MAU2/BIRC2/PPP1CC/TBL1XR1/ATM/PDLIM5/CALM2/CFAP36/ERCC6/ID1/HDAC1/VWF/RELA/EXOC4/VPS25/TAF11/YWHAQ/DCTN4/PEX5/RPA2/GTF2H3/MAP2K1/PDCD10/MECP2/ERCC2/STX5/ARF6/CSNK2A1/CHMP6/MNAT1/TSC1/PEX14/APTX/CALM1/ERCC4/NCOA3/SMARCE1/CALM3/EXOC2/EXOC5/NPAT/SMARCC1/ACOX1/ACTN4/MORF4L1/TDRD7/STXBP1/ALG2/PEX19/NCOA1/TRAF6
GO_REGULATION_OF_PROTEIN_COMPLEX_DISASSEMBLY	GO_REGULATION_OF_PROTEIN_COMPLEX_DISASSEMBLY	GO_REGULATION_OF_PROTEIN_COMPLEX_DISASSEMBLY	110	-0.553815	-1.7368	0.000101379	0.000631315	0.000301032	6041	tags=47%, list=18%, signal=39%	TBC1D25/MID1/BNIP3/FGF13/MTRF1/TMOD2/MTPN/WASHC2C/ETF1/CFL2/PHF23/SCIN/NES/CARMIL1/ADRB2/ZMPSTE24/CAMSAP2/TRPV4/OGFOD1/EPS8/TMOD3/BMERB1/CLASP1/FYCO1/GSN/RUBCN/WDR1/VIL1/SETX/INSR/TTBK2/F2RL1/UPF1/TAOK1/CAPZA2/DMTN/SEMA5A/DSTN/CALCOCO2/SWAP70/TRIOBP/ADD3/SMCR8/GLE1/APC/RDX/UVRAG/CAMSAP1/CLASP2/SPTBN1/IGF1R
GO_REGULATION_OF_PROTEIN_LOCALIZATION_TO_CELL_PERIPHERY	GO_REGULATION_OF_PROTEIN_LOCALIZATION_TO_CELL_PERIPHERY	GO_REGULATION_OF_PROTEIN_LOCALIZATION_TO_CELL_PERIPHERY	110	-0.53792	-1.68695	0.000101379	0.000631315	0.000301032	7982	tags=49%, list=23%, signal=38%	GPER1/LYPLA1/NUMA1/VAMP8/STAC/RER1/ITGB1/BCL2L1/ARHGEF16/PRKCI/EPB41L2/PPFIA1/EPHA2/STAC2/GPC6/EFCAB7/ACSL3/VTI1B/ARF6/AKT1/RAP1A/PRKCZ/PPP2R5A/PRKCH/GOPC/DLG1/RAMP3/GPC4/VIL1/DAB2/STX3/CLTC/DAG1/KIF5B/AR/TMBIM1/GNAI1/PTPN9/ADAM10/PDPK1/PICALM/CNST/EZR/PRKCE/NUMB/RAB11A/STX7/PLS1/TMEM59/APPL1/SPTBN1/RAB11FIP2/LZTFL1
GO_FIBROBLAST_GROWTH_FACTOR_RECEPTOR_SIGNALING_PATHWAY	GO_FIBROBLAST_GROWTH_FACTOR_RECEPTOR_SIGNALING_PATHWAY	GO_FIBROBLAST_GROWTH_FACTOR_RECEPTOR_SIGNALING_PATHWAY	108	-0.548235	-1.7179	0.000101451	0.000631315	0.000301032	7661	tags=44%, list=22%, signal=35%	SPRY3/GRB2/NCBP2/FGF1/TIAL1/TRIM71/FUZ/ESRP1/IQGAP1/NDST1/POLR2D/SPRY1/THBS1/SPRY4/PTBP1/FGFR2/POLR2E/CEP57/CRKL/NCBP1/HNRNPA1/SPRED1/RBFOX2/PTPN11/CBL/SHOC2/SETX/GTF2F1/POLR2A/POLR2B/FGFR3/SPRY2/HNRNPF/FLRT3/MAPK1/KIF16B/SPRED2/FRS2/HNRNPM/CTNNB1/NPTN/FAT4/MAPK3/POLR2C/DSTYK/KL/RAB14
GO_GOLGI_ASSOCIATED_VESICLE_MEMBRANE	GO_GOLGI_ASSOCIATED_VESICLE_MEMBRANE	GO_GOLGI_ASSOCIATED_VESICLE_MEMBRANE	109	-0.56165	-1.7605	0.000101451	0.000631315	0.000301032	6675	tags=50%, list=19%, signal=40%	CLTA/GOSR2/VMA21/ZDHHC17/GPR89A/B2M/CLBA1/COPZ1/SAR1A/GJA1/PI4KA/ARCN1/COPB2/AP1S1/LMAN1/FOLR1/PEF1/SCAP/COPB1/SEC23B/RASSF9/SEC31A/VTI1B/STX5/TMED7/TGFA/SPPL2A/TMED10/GOPC/HLA-E/SAR1B/KLHL12/ARFGAP3/SEC24C/CLTC/CNIH1/COPA/USO1/SEC23IP/SPPL3/CD59/AFTPH/MCFD2/SREBF2/VTI1A/ZDHHC13/SYNRG/TMEM199/ARFGAP2/SEC24B/ITM2B/STX17/AP1G1
GO_MODIFICATION_OF_MORPHOLOGY_OR_PHYSIOLOGY_OF_OTHER_ORGANISM_INVOLVED_IN_SYMBIOTIC_INTERACTION	GO_MODIFICATION_OF_MORPHOLOGY_OR_PHYSIOLOGY_OF_OTHER_ORGANISM_INVOLVED_IN_SYMBIOTIC_INTERACTION	GO_MODIFICATION_OF_MORPHOLOGY_OR_PHYSIOLOGY_OF_OTHER_ORGANISM_INVOLVED_IN_SYMBIOTIC_INTERACTION	108	-0.546901	-1.71373	0.000101451	0.000631315	0.000301032	7863	tags=52%, list=23%, signal=40%	PLG/CHD1/CTSG/PRKN/ITGAV/SFTPD/SNW1/KPNB1/BCL2L11/ATG7/KPNA3/BCL2L1/YTHDC2/CALM2/RXRA/HDAC1/TYMS/HYAL2/RAB9A/TUSC2/TAF11/TNIP1/CCNK/NUCKS1/KPNA4/EIF2AK2/SMAD3/ZNF502/SP1/FMR1/RRAGA/FBXL2/KPNA5/SUGT1/ZNF639/VAPB/CCNT1/INSR/F2RL1/DAG1/STOM/CALM1/KPNA1/HIPK2/SMARCB1/TARDBP/GTF2B/CALM3/INPP5K/NAPEPLD/REST/SMC3/AQP1/VAPA/EP300
GO_NEGATIVE_REGULATION_OF_CELLULAR_PROTEIN_LOCALIZATION	GO_NEGATIVE_REGULATION_OF_CELLULAR_PROTEIN_LOCALIZATION	GO_NEGATIVE_REGULATION_OF_CELLULAR_PROTEIN_LOCALIZATION	109	-0.608643	-1.9078	0.000101451	0.000631315	0.000301032	7318	tags=53%, list=21%, signal=42%	PKIG/BARD1/SIRT4/DCLK2/BAG3/ABHD17C/BCL2L1/ANGPT1/UBAC2/UBE2G2/TERF1/SVIP/FZD9/PPFIA1/NEDD4L/GPM6B/LMAN1/LEPROTL1/BAG4/UBE2J1/COMMD1/ASTN2/RIPOR2/SUFU/ERLEC1/CD36/ARF6/NSFL1C/LRRK2/POLR1A/PPP2R5A/GOPC/YOD1/DAB2/TP53INP2/TTBK2/CLTC/ROCK2/GSK3B/DMTN/UBXN2B/DNAJA1/NF1/TMBIM1/CHP1/INPP5K/MAPT/LEPROT/PICALM/VPS35/NUMB/SIN3A/OTUD7B/TMEM59/MFHAS1/ABHD17B/LZTFL1
GO_NEGATIVE_REGULATION_OF_DEPHOSPHORYLATION	GO_NEGATIVE_REGULATION_OF_DEPHOSPHORYLATION	GO_NEGATIVE_REGULATION_OF_DEPHOSPHORYLATION	108	-0.546508	-1.71249	0.000101451	0.000631315	0.000301032	7684	tags=52%, list=22%, signal=40%	CAMSAP3/CSRNP2/MPHOSPH10/ZCCHC9/TMEM132D/PPP1R1B/FKBP1A/RBM26/PPP1R2B/PCIF1/TIPRL/GNAI2/GPATCH2/IQGAP1/MYOZ1/CSRNP3/FKBP15/WNK1/CCDC8/TGFB2/PPP1R16B/BAG4/MYO1D/SH2D4A/SPRED1/ROCK1/SEMA4D/MARF1/PPP1R10/ENSA/MGAT5/ROCK2/GSK3B/PPP1R26/PPP1R2/URI1/CD2BP2/PHACTR2/CHP1/ZFYVE1/YWHAB/INPP5K/SWAP70/FARP1/PPP1R11/SET/PPP1R8/CNST/LMTK2/ARPP19/DLG3/MFHAS1/YWHAE/CRY2/FAM122A
GO_NUCLEAR_MATRIX	GO_NUCLEAR_MATRIX	GO_NUCLEAR_MATRIX	109	-0.521468	-1.63455	0.000101451	0.000631315	0.000301032	8138	tags=53%, list=24%, signal=41%	GMCL1/MEN1/CSNK2B/DDX39B/NUMA1/RUVBL1/KAT8/CASK/PAXIP1/PHF5A/OGG1/SNW1/SRPK1/HNRNPA2B1/NUFIP1/ARFGEF1/NSMF/HLCS/RUNX1T1/JAK2/MORC3/YEATS4/ENC1/MAEA/SRRM1/ATXN3/ZNF326/POLA1/PSPC1/CFL2/ATXN7/AHCTF1/PRPF40A/PRKCZ/ATXN1/SATB1/ERCC8/PPIG/SMC1A/SMARCAD1/RAD21/HAT1/CLIC4/PIAS4/ZNF350/RNASEL/YY1/SATB2/STAG1/MBD1/HNRNPM/SMC3/STAG2/SCAF8/HNRNPU/MATR3/DCAF7
GO_NUCLEAR_RECEPTOR_BINDING	GO_NUCLEAR_RECEPTOR_BINDING	GO_NUCLEAR_RECEPTOR_BINDING	108	-0.574854	-1.80132	0.000101451	0.000631315	0.000301032	8153	tags=57%, list=24%, signal=44%	KDM3A/DAXX/NR4A3/PARP1/PPID/TADA3/NR4A1/SNW1/VDR/FOXP1/KDM1A/DNAAF4/WIPI1/RXRA/PPARGC1A/BAZ2A/WBP2/RNF14/TCF21/TRIM24/PRMT2/RNF4/STAT3/SMAD3/UBA3/ETS2/YWHAH/NRIP1/DDX5/ZBTB7A/PRPF6/ARID1A/NSD1/CNOT1/ARRB1/TRIM68/KDM4C/RB1/NCOA2/ZNF366/PIAS2/PIAS1/NCOA3/LATS1/SUMO1/SMARCE1/RNF6/MED1/RARB/C1D/CTNNB1/DCAF1/STRN/STAT5B/SLC30A9/TRIP4/PPARG/EP300/NCOA4/KAT5/NCOA1
GO_NUCLEOTIDE_EXCISION_REPAIR	GO_NUCLEOTIDE_EXCISION_REPAIR	GO_NUCLEOTIDE_EXCISION_REPAIR	108	-0.51488	-1.61339	0.000101451	0.000631315	0.000301032	8715	tags=56%, list=25%, signal=42%	CETN2/GTF2H5/POLR2K/GTF2H2/NEIL2/PARP1/XAB2/ERCC3/RBBP8/COPS5/POLL/TCEA1/COPS7A/OGG1/GTF2H2C/GTF2H1/LIG3/RFC3/POLD3/XRCC1/USP45/AQR/CUL4B/POLR2D/ERCC6/ATXN3/ISY1/HUS1/DDB1/POLR2E/RPA2/GTF2H3/LIG4/ERCC2/FAN1/MNAT1/ERCC8/COPS8/COPS2/POLR2A/POLR2B/RNF111/ERCC4/UBB/CUL4A/POLK/ZNF830/RPA1/RFC1/SIRT1/USP7/RAD23B/XPC/SLC30A9/POLR2C/EP300/XPA/FANCC/COPS4
GO_RNA_POLYMERASE_COMPLEX	GO_RNA_POLYMERASE_COMPLEX	GO_RNA_POLYMERASE_COMPLEX	108	-0.595842	-1.86708	0.000101451	0.000631315	0.000301032	8345	tags=65%, list=24%, signal=49%	TENT2/POLR2K/GTF2H2/TAF13/PRIM1/ERCC3/TCEA1/TADA3/SETD5/TBPL1/TAF6/POLR1D/TAF9/GTF2H2C/GTF2H1/TAF2/TAF7/TBP/GTF2A2/POLR2D/TAF4B/TAF5/TAF4/POLA1/TAF8/POLR1E/POLR3A/TAF11/TAF1/POLR2E/GTF2H3/POLR3C/GTF2E1/MCM3/POLR3F/TAF9B/ZNF768/TAF5L/TRRAP/ERCC2/POLR1A/PAF1/MNAT1/POLR3GL/CRCP/WDR61/CDC73/SUPT3H/RPRD1B/GTF2F1/POLR2A/POLR2B/PEX2/POLR2M/TAF3/RTF1/LEO1/ERCC4/GTF2A1/POLR3B/ZNFX1/TWISTNB/GTF2B/RPRD1A/PO…
GO_TRANSLATION_REGULATOR_ACTIVITY_NUCLEIC_ACID_BINDING	GO_TRANSLATION_REGULATOR_ACTIVITY_NUCLEIC_ACID_BINDING	GO_TRANSLATION_REGULATOR_ACTIVITY_NUCLEIC_ACID_BINDING	108	-0.592471	-1.85652	0.000101451	0.000631315	0.000301032	8411	tags=57%, list=24%, signal=44%	C1QBP/EIF2S3B/DHFR/RARA/EIF2B1/EEF2K/COPS5/EIF2D/EIF2B3/MTIF3/EIF2A/GATB/EIF1AD/EIF2S3/GCN1/TSFM/EIF4A2/EIF3CL/EIF1/MTRF1/EIF3H/TYMS/MTIF2/CPEB2/GSPT2/EIF3M/EIF3L/ETF1/EIF4G3/GTPBP1/LARP1/EEF1A1/PAIP1/EEFSEC/GSPT1/GFM2/GFM1/EIF3J/EIF2S1/EFL1/CELF1/EIF4B/DHX29/EIF4H/PAIP2/ZNF540/MTRF1L/EIF4G2/CPEB4/SHMT1/EIF1B/ABCF1/EIF1AX/PAIP2B/EIF4E/HBS1L/EIF3A/EIF5/CPEB3/PURA/EIF4E3
GO_PROTEIN_KINASE_COMPLEX	GO_PROTEIN_KINASE_COMPLEX	GO_PROTEIN_KINASE_COMPLEX	106	-0.554433	-1.73628	0.000101513	0.000631315	0.000301032	8345	tags=55%, list=24%, signal=42%	GTF2H2/CDKN1A/IRS1/CDK6/ERCC3/CCNJ/CCNT2/CDK13/GTF2H2C/GTF2H1/SNW1/C9orf72/ACVRL1/TGFBR1/CDK9/PRKAB2/CCND3/MAP3K7/ATG13/RB1CC1/CDK14/CCNK/GTF2H3/CDK12/BCCIP/ERCC2/CCNG1/MAP3K5/ZBTB7A/MNAT1/ACVR1B/ACVR1/PRKAB1/CCNY/CCNT1/PRKAG1/RB1/INSR/ERC1/ACVR2B/PRKAA1/CCND1/PHKB/CHUK/CAB39/SMCR8/PRKAA2/IFIT5/UVRAG/TBC1D5/CCNG2/CCNI/PRKAR2A/PRKAR1A/IGF1R/ACVR2A/SIK2
GO_SINGLE_STRANDED_DNA_BINDING	GO_SINGLE_STRANDED_DNA_BINDING	GO_SINGLE_STRANDED_DNA_BINDING	106	-0.514529	-1.61132	0.000101513	0.000631315	0.000301032	8265	tags=54%, list=24%, signal=41%	PRIM1/TOP3A/RAD51D/RBBP8/SSBP3/RAD51B/CTC1/RAD18/SSBP2/HNRNPA2B1/TERF1/RBMS1/POLR2D/POT1/TDP1/FUBP1/SMC2/TOP1/NUCKS1/TDP2/RPA2/POLR3C/REXO4/HNRNPA1/RAD50/HMGB1/NUP35/LRPPRC/PCBP2/STN1/RNF138/MSH2/TERF2IP/APTX/TSN/MLH1/DHX36/RTF1/ERCC4/PURB/RPA1/MYEF2/WBP11/RAD23B/MAPT/PCBP1/MSH3/XPC/TERF2/TSNAX/DHX9/PMS2/HNRNPU/PURA/HNRNPK/CRY2
GO_REGULATION_OF_NUCLEOCYTOPLASMIC_TRANSPORT	GO_REGULATION_OF_NUCLEOCYTOPLASMIC_TRANSPORT	GO_REGULATION_OF_NUCLEOCYTOPLASMIC_TRANSPORT	105	-0.580227	-1.81567	0.000101585	0.000631315	0.000301032	7288	tags=54%, list=21%, signal=43%	RAPGEF3/BARD1/XPO1/PPP1CC/DMAP1/NCBP2/RBM26/NEDD4/BAG3/PIK3R2/RBM4/ANGPT1/ZPR1/GAS6/ANP32B/HYAL2/NUP58/BMP4/IWS1/PPP1R12A/EFCAB7/MAPK14/MAVS/SUFU/SMAD3/CD36/NOLC1/RBM22/UHMK1/PTPN11/CDH1/PTPN14/CHCHD4/NUP54/CPSF6/GSK3B/IPO5/PSEN1/RBM27/PRKACA/SUPT6H/TARDBP/NF1/SETD2/MAPK1/XPO4/CHP1/NUP153/KHDRBS1/CTDSPL2/DHX9/TCF7L2/DNAJC27/JUP/PPM1A/YWHAE
GO_NCRNA_TRANSCRIPTION	GO_NCRNA_TRANSCRIPTION	GO_NCRNA_TRANSCRIPTION	104	-0.530477	-1.65946	0.000101616	0.000631315	0.000301032	8283	tags=54%, list=24%, signal=41%	GTF3C5/SNAPC4/TAF13/CCNT2/TAF6/TAF9/NCBP2/MTOR/SNAPC1/INTS9/TBP/GTF2A2/CDK9/POLR2D/GTF3C3/TAF5/SNAPC5/TAF8/INTS6/TAF11/CCNK/POLR2E/PWP1/GTF2E1/BRF1/POU2F1/SP1/NCBP1/USPL1/ZNF143/CCNT1/RPRD1B/GTF2F1/INTS2/POLR2A/NCL/POLR2B/GTF2A1/IPPK/SMARCB1/ICE1/GTF2B/INTS12/ICE2/RPRD1A/PHAX/TAF1B/POLR1B/INTS14/SNAPC3/POLR2C/INTS5/GTF3C4/RPRD2/SPIN1
GO_NEURAL_TUBE_FORMATION	GO_NEURAL_TUBE_FORMATION	GO_NEURAL_TUBE_FORMATION	104	-0.566543	-1.77229	0.000101616	0.000631315	0.000301032	8366	tags=58%, list=24%, signal=44%	MED12/RARG/RARA/BBS4/IFT52/ZEB2/KIF20B/TMED2/TULP3/RALA/SPINT2/BMP5/HIF1A/PRICKLE1/GDF7/SDC4/SFRP1/TRIM71/FUZ/FZD3/PHACTR4/GRHL2/PAX2/SPINT1/BMP4/FOLR1/LMO4/OVOL2/TGFB2/MTHFD1/STK3/SUFU/GRHL3/LIAS/TSC1/ARID1A/KDM6A/DLC1/BCL10/ABL1/SKI/MTHFR/SHROOM3/IFT122/PRKACB/PRKACA/CC2D2A/SETD2/MIB1/ARHGAP35/PTCH1/LRP2/LUZP1/FZD1/COBL/LRP6/SEC24B/IFT57/TRAF6
GO_POST_GOLGI_VESICLE_MEDIATED_TRANSPORT	GO_POST_GOLGI_VESICLE_MEDIATED_TRANSPORT	GO_POST_GOLGI_VESICLE_MEDIATED_TRANSPORT	104	-0.6835	-2.13816	0.000101616	0.000631315	0.000301032	5317	tags=62%, list=15%, signal=53%	RABIF/C16orf70/OPTN/EXOC4/VPS13A/AP3D1/GGA2/AMN/EHD3/SNAP23/LLGL1/COMMD1/ACSL3/VAMP7/EXOC1/VTI1B/NSF/EPS15/MACF1/GOPC/ARF1/DOP1A/RABEP1/GOLGA4/RAB10/SYS1/KLHL20/VPS54/GBF1/GOLPH3/SORT1/SCAMP1/EXOC6/BLZF1/GOLPH3L/LAMP1/VTI1A/AP1AR/BBS2/EXOC2/STEAP2/ARFGEF2/GOLGA7/IGF2R/EXOC5/TRIM23/KIF16B/SORL1/ARF3/ANKFY1/ANK3/CNST/VAMP3/KIF13A/RBSN/VAMP2/VPS35L/SCAMP2/EXOC6B/SPTBN1/RAB14/ARL3/BBS1/AP1G1
GO_REGULATION_OF_DNA_BIOSYNTHETIC_PROCESS	GO_REGULATION_OF_DNA_BIOSYNTHETIC_PROCESS	GO_REGULATION_OF_DNA_BIOSYNTHETIC_PROCESS	104	-0.522618	-1.63488	0.000101616	0.000631315	0.000301032	7672	tags=49%, list=22%, signal=38%	CCT7/DDX39B/CCT8/DCP2/CTC1/ACVRL1/RFC3/HNRNPA2B1/PINX1/MAP2K7/HMBOX1/ATM/MAPKAPK5/TERF1/POT1/HSP90AB1/PRKCQ/SMG6/PTGES3/XRN1/GRHL2/HSP90AA1/PARP4/DACH1/TCP1/KLF4/PARM1/TNKS/HNRNPA1/NEK7/PDGFB/GNL3L/HNRNPC/MAP3K4/STN1/TFDP1/TNKS2/HNRNPD/BMPR2/RGCC/XRCC5/MAPK1/SMG7/TENT4B/TERF2/NAF1/CTNNB1/MAPK3/HNRNPU/PPARG
GO_SNARE_BINDING	GO_SNARE_BINDING	GO_SNARE_BINDING	104	-0.523437	-1.63744	0.000101616	0.000631315	0.000301032	4382	tags=54%, list=13%, signal=47%	STX8/VPS11/SYT15/HECTD3/STX19/SNAPIN/DOC2B/VPS52/EXOC3/BAIAP3/SNPH/SCFD1/STX6/GOSR2/RNF40/SNAP29/EXOC3L1/NAPA/GOLGA2/SNAP23/TXLNG/SNAP47/VPS18/VAMP7/VTI1B/STX5/SYT11/NSF/LRRK2/TMED10/BLOC1S6/ABL1/SEC24C/SYT9/STX3/VPS54/VPS50/STXBP3/STX12/NAPG/DAPK1/STXBP4/RAB4A/VTI1A/ANKRD27/PICALM/VAMP3/GABARAPL2/UNC13B/RAB11A/STX7/UVRAG/VAMP2/STXBP1/STX17
GO_TRANSLATIONAL_TERMINATION	GO_TRANSLATIONAL_TERMINATION	GO_TRANSLATIONAL_TERMINATION	104	-0.530432	-1.65932	0.000101616	0.000631315	0.000301032	7483	tags=49%, list=22%, signal=39%	MRPL57/MRPL3/PTCD3/MRPL43/MRPL4/MRPS5/MRPL20/MRPL48/MTRF1/MRPS27/MRPL42/GSPT2/ETF1/MRPS10/MRPS7/MRPL16/OXA1L/MRPL33/MRPS28/MRPL10/MRPL39/MRPL35/MRPS35/MRPS36/GSPT1/MRPS18C/OGFOD1/APEH/GFM2/ABCE1/MRPL32/MRPS18A/MRRF/MRPS30/MRPS31/UPF1/MRPS22/MRPS2/MRPL30/MTRF1L/MRPS14/MRPL19/MRPL45/MRPL46/MRPS9/GLE1/MRPL44/MRPL50/MRPS18B/MRPL49
GO_FATTY_ACID_CATABOLIC_PROCESS	GO_FATTY_ACID_CATABOLIC_PROCESS	GO_FATTY_ACID_CATABOLIC_PROCESS	103	-0.652179	-2.03848	0.000101698	0.000631315	0.000301032	7225	tags=62%, list=21%, signal=49%	DECR1/ACACB/FAAH/AMACR/MTOR/ACADS/ACOX2/HSD17B4/ECHS1/ACAD10/LPIN2/ECH1/HADH/PCK1/MCEE/MMAA/ACAT1/AIG1/AKT1/SCP2/ABHD2/LIPE/PCK2/PEX13/LONP2/ACAD11/ACADL/PEX2/CROT/GCDH/PHYH/ACAA1/HACL1/SLC25A17/ECHDC1/ACBD5/ETFA/AKT2/PPARA/HAO2/PECR/BDH2/PEX7/PCCA/HADHA/ETFDH/AUH/ABCD3/ACOX1/HADHB/HIBCH/CPT2/SLC27A2/ALDH3A2/CRAT/ECI2/EHHADH/ACADM/ETFBKMT/CPT1A/ACAA2/IVD/MMUT
GO_LYSOSOMAL_TRANSPORT	GO_LYSOSOMAL_TRANSPORT	GO_LYSOSOMAL_TRANSPORT	103	-0.638928	-1.99706	0.000101698	0.000631315	0.000301032	7366	tags=63%, list=21%, signal=50%	CLU/VPS39/C9orf72/DTX3L/BIN1/SCYL2/NEDD4/HGSNAT/LARS/GNPTAB/ARSB/SNX16/TMEM106B/VIPAS39/LAMP2/AP3D1/HMGXB4/ZFYVE16/HSPA8/ADRB2/EHD3/HOOK3/VPS33A/VPS18/AP3B1/VCP/VAMP7/VPS41/RHOB/LRRK2/VPS51/ATG14/SCARB2/ARF1/VPS53/CHMP2B/GPRASP1/RAB12/GCC2/VPS54/SORT1/AP3M1/TGFBRAP1/SNX27/LAMP1/RAB7A/TRAK1/AKTIP/IGF2R/SORL1/ANKFY1/HOOK1/KIF13A/VPS35/RBSN/CHMP5/CHMP3/TSG101/NCOA4/TRAK2/MTM1/PINK1/VPS4B/AP1G1
GO_PEPTIDE_METABOLIC_PROCESS	GO_PEPTIDE_METABOLIC_PROCESS	GO_PEPTIDE_METABOLIC_PROCESS	103	-0.530903	-1.65941	0.000101698	0.000631315	0.000301032	10018	tags=60%, list=29%, signal=43%	ACE/GSTA2/NCSTN/HAP1/GGA3/GSTP1/GSTM1/MME/SOD1/REN/GSTM2/GSR/PAM/GSTM3/MIPEP/GGT1/CLU/CPD/OPLAH/DPEP1/BIN1/GSTA1/GSTM4/IDE/SPCS3/PSEN2/PCSK5/CPXM2/FURIN/NLN/SEC11A/APEH/CTNS/TMED10/SPON1/BECN1/SPCS1/MMACHC/ROCK1/CPM/ALDH5A1/IMMP2L/DYRK1A/GGT7/NAT8/SPCS2/GSTA4/ROCK2/BACE1/PSEN1/CARNMT1/NFE2L1/SPPL3/APH1A/ADAM10/SORL1/PICALM/GLO1/CLN5/EPHA4/APP
GO_ATPASE_COMPLEX	GO_ATPASE_COMPLEX	GO_ATPASE_COMPLEX	101	-0.559673	-1.74705	0.000101719	0.000631315	0.000301032	6366	tags=44%, list=18%, signal=36%	ATP1B1/YEATS4/ATP1B2/SMARCA5/HDAC1/ACTR8/HMGXB4/YY1AP1/NFRKB/VCP/TRRAP/SMARCC2/CHRAC1/CSNK2A1/GATAD2A/ZBTB7A/PHF10/ARID1A/RB1/ANP32E/INO80/GATAD2B/DPF2/BPTF/PBRM1/HDAC2/SMARCE1/SRCAP/YY1/UCHL5/SMARCB1/RFC1/ATP1A1/SUZ12/ING3/RBBP4/SMARCA1/SMARCC1/SMARCA2/ARID1B/RSF1/BICRAL/KAT5
[truncated: 4,602 more rows]
