# Supplementary material for: An immune infiltration-related prognostic model of kidney renal clear cell carcinoma with two valuable markers: CAPN12 and MSC
Source: Front Oncol. 2023 Mar 21;13:1161666. doi: 10.3389/fonc.2023.1161666 (PMC10071012; doi:10.3389/fonc.2023.1161666)
Supplement: Supplementary Table 6 — Gene set enrichment analysis (GSEA) of the risk score in KEGG [file Table_6.xlsx]

## Sheet: 工作表 1 - Gene set enrichment ana
Gene set enrichment analysis (GSEA) of risk score in KEGG
	ID	Description	setSize	enrichmentScore	NES	pvalue	p.adjust	qvalues	rank	leading_edge	core_enrichment
KEGG_PATHWAYS_IN_CANCER	KEGG_PATHWAYS_IN_CANCER	KEGG_PATHWAYS_IN_CANCER	325	-0.502227	-1.63862	0.0001	0.00050528	0.0002002	8280	tags=45%, list=24%, signal=35%	CYCS/VEGFA/NOS2/DAPK2/CDKN1A/PRKCA/RARA/CDK6/CASP9/TPR/LAMC2/TRAF3/ZBTB16/RALA/VHL/GRB2/ITGAV/CTBP1/ITGB1/BIRC2/HIF1A/FGF1/RXRG/MTOR/PIK3R2/CCDC6/FZD7/TGFBR1/BCL2L1/FZD3/WNT8B/FAS/RXRB/CDKN2B/RUNX1T1/RXRA/FADD/LAMC1/HSP90AB1/FGF13/NFKBIA/HDAC1/FZD9/RELA/MAX/TCF7L1/HSP90AA1/BMP4/EGLN3/BMP2/TGFB2/MSH6/FGFR2/TPM3/MAP2K1/XIAP/PTEN/RAF1/SUFU/STAT3/SMAD3/CRKL/CUL2/AKT1/TGFA/ITGA2/NRAS/PDGFB/CDKN1B/CBL/…
KEGG_MAPK_SIGNALING_PATHWAY	KEGG_MAPK_SIGNALING_PATHWAY	KEGG_MAPK_SIGNALING_PATHWAY	267	-0.484334	-1.57341	0.00010002	0.00050528	0.0002002	6790	tags=40%, list=20%, signal=32%	DUSP8/NR4A1/CACNB2/PLA2G12A/FGF1/RASGRP1/HSPA2/RAP1B/MAP2K7/TGFBR1/FLNB/FAS/MAPKAPK5/CACNA2D2/MAP3K7/TAOK2/FGF13/MAPK13/PPP3CC/RELA/MAX/RASGRF2/MAPKAPK2/MRAS/PPP5C/HSPA8/RPS6KA3/TGFB2/BDNF/TAB1/DUSP7/FGFR2/RASGRP3/SRF/STK3/MAP2K1/ELK4/MEF2C/MAPK14/RAF1/PAK1/MAP3K2/RASA1/CRKL/PPP3R1/MAP3K5/AKT1/RAP1A/DUSP3/RRAS2/NRAS/PDGFB/PAK2/MAP3K1/DUSP6/MAP4K3/MAPK9/MAP3K4/TAOK3/PPP3CB/PRKX/MAP2K5/GNG12/ARRB1/…
KEGG_REGULATION_OF_ACTIN_CYTOSKELETON	KEGG_REGULATION_OF_ACTIN_CYTOSKELETON	KEGG_REGULATION_OF_ACTIN_CYTOSKELETON	212	-0.506108	-1.63205	0.00010011	0.00050528	0.0002002	7308	tags=44%, list=21%, signal=35%	MYLK3/ITGAV/ITGB1/BAIAP2/PPP1CC/ITGA4/FGF1/PIP5K1A/PIK3R2/PIP5K1C/GIT1/ITGB8/MYH9/PAK6/IQGAP1/ITGB3/FGF13/SSH1/MYLK/MRAS/CFL2/WASF1/MYL12A/ITGA9/VCL/PPP1R12A/SCIN/MYH10/FGFR2/ARHGEF7/MAP2K1/RAF1/PAK1/ARPC4/CRKL/ITGA1/MSN/SSH2/PDGFC/ITGA8/CYFIP2/RRAS2/ITGA2/NRAS/DIAPH2/PDGFB/GNA13/PAK2/MYL12B/PIP5K1B/GSN/ROCK1/CHRM3/GNG12/DIAPH1/IQGAP2/WASF2/FGFR3/ROCK2/PPP1CB/SOS1/PTK2/CYFIP1/PIK3R3/BRK1/KRAS/PIK…
KEGG_FOCAL_ADHESION	KEGG_FOCAL_ADHESION	KEGG_FOCAL_ADHESION	199	-0.491838	-1.58276	0.00010013	0.00050528	0.0002002	7245	tags=43%, list=21%, signal=34%	GRB2/ITGAV/ITGB1/BIRC2/PPP1CC/ITGA4/TNN/RAP1B/PIK3R2/PIP5K1C/FLNB/ITGB8/PAK6/CCND3/LAMC1/ITGB3/VWF/FLT4/TLN1/THBS1/MYLK/MYL12A/ITGA9/VCL/PPP1R12A/MAP2K1/XIAP/PTEN/RAF1/PAK1/ILK/CRKL/ITGA1/CAPN2/PDGFC/ITGA8/AKT1/RAP1A/ITGA2/FYN/PDGFB/PAK2/PARVA/MYL12B/MAPK9/ROCK1/DIAPH1/FLT1/ROCK2/GSK3B/PPP1CB/SOS1/PTK2/RAPGEF1/PIK3R3/ARHGAP35/MAPK1/PIK3CA/VAV2/BRAF/PIK3CB/AKT2/CCND1/CDC42/PDPK1/CTNNB1/KDR/MAPK10/…
KEGG_ENDOCYTOSIS	KEGG_ENDOCYTOSIS	KEGG_ENDOCYTOSIS	180	-0.576683	-1.85043	0.0001002	0.00050528	0.0002002	7127	tags=52%, list=21%, signal=41%	SMURF1/PARD3/VPS37A/RUFY1/SH3GLB2/HSPA2/PIP5K1A/CLTA/CHMP4A/NEDD4/PIP5K1C/ASAP1/GIT1/ARAP2/DNM3/STAMBP/PRKCI/PARD6B/RAB11FIP3/NEDD4L/VPS25/MVB12B/SH3GLB1/SMAP1/HSPA8/FGFR2/PARD6G/ADRB2/EHD3/DNAJC6/SMURF2/ARF6/EPS15/RAB11B/PRKCZ/CHMP6/CBL/VPS37B/HLA-E/ACAP2/RABEP1/EHD1/RAB11FIP4/PIP5K1B/ARFGAP3/CHMP2B/PLD1/ARRB1/VPS37C/DAB2/RAB11FIP1/EHD4/FGFR3/FLT1/CLTC/WWP1/IQSEC1/VTA1/AP2A2/PIKFYVE/PIP4K2B/ITCH…
KEGG_WNT_SIGNALING_PATHWAY	KEGG_WNT_SIGNALING_PATHWAY	KEGG_WNT_SIGNALING_PATHWAY	150	-0.564336	-1.79552	0.000100563	0.00050528	0.0002002	7673	tags=51%, list=22%, signal=40%	RUVBL1/CUL1/SOX17/CTBP1/CER1/CAMK2G/PRICKLE1/CTNNBIP1/TBL1XR1/SFRP1/FZD7/FZD3/WNT8B/CSNK1A1/CCND3/MAP3K7/CXXC4/PPP3CC/FZD9/TCF7L1/NFATC1/CACYBP/PLCB1/PPP2R5C/LRP5/NFAT5/SMAD3/PPP3R1/FRAT2/CSNK2A1/PPP2R5D/PPP2R5A/PRICKLE2/SIAH1/MAPK9/ROCK1/PPP3CB/PRKX/PPP2CB/NLK/PPP3CA/PPP2R5E/ROCK2/GSK3B/PSEN1/PRKACB/PRKACA/DAAM1/CAMK2D/TBL1X/CREBBP/VANGL1/FZD5/CHP1/FZD4/SKP1/SENP2/NFATC3/PPP2CA/CCND1/CTNNB1/FZD1…
KEGG_INSULIN_SIGNALING_PATHWAY	KEGG_INSULIN_SIGNALING_PATHWAY	KEGG_INSULIN_SIGNALING_PATHWAY	137	-0.554777	-1.75931	0.000100725	0.00050528	0.0002002	6472	tags=47%, list=19%, signal=38%	ACACB/PPP1CC/MTOR/FLOT2/PIK3R2/RPS6KB1/CALM2/PRKAB2/PPARGC1A/PRKCI/SOCS2/PKLR/MAP2K1/RAF1/CRKL/PCK1/G6PC/AKT1/PRKCZ/NRAS/CBL/TSC1/PRKAB1/LIPE/MAPK9/PCK2/PRKX/PRKAG1/FOXO1/INSR/GSK3B/PPP1CB/SOS1/PRKACB/CALM1/PRKACA/RAPGEF1/PIK3R3/KRAS/CALM3/MAPK1/PRKAA1/PIK3CA/PPP1R3D/INPP5K/BRAF/PIK3CB/AKT2/EXOC7/SOCS4/FBP1/PHKB/PDPK1/MAPK10/EIF4E/MAPK3/PRKAA2/CRK/AKT3/PRKAR2A/SOS2/PRKAR1A/MAPK8
KEGG_UBIQUITIN_MEDIATED_PROTEOLYSIS	KEGG_UBIQUITIN_MEDIATED_PROTEOLYSIS	KEGG_UBIQUITIN_MEDIATED_PROTEOLYSIS	133	-0.599296	-1.89841	0.000100857	0.00050528	0.0002002	9172	tags=70%, list=27%, signal=52%	UBE2L3/PPIL2/UBE2A/HERC2/ANAPC2/SAE1/UBA6/UBE2U/UBE2O/UBE2M/HERC4/UBE2D2/FBXW7/UBE2QL1/UBE2E2/UBE2B/CUL1/CDC16/PRKN/VHL/SMURF1/UBE2H/BIRC2/HUWE1/UBE2E1/ANAPC1/CUL7/UBE2D4/NEDD4/RHOBTB2/UBE2G2/MID1/UBA1/CUL4B/SYVN1/FBXW8/TRIM37/UBE2Q2/NEDD4L/FZR1/DDB1/UBE2J1/UBE3C/XIAP/UBE2W/CUL2/SMURF2/UBA3/UBOX5/UBA2/UBE2K/UBE2R2/ANAPC10/MAP3K1/CBL/ERCC8/SIAH1/UBE2N/BIRC6/UBE2Q1/TRIP12/CDC26/UBE2G1/KLHL13/UBE3B/…
KEGG_TIGHT_JUNCTION	KEGG_TIGHT_JUNCTION	KEGG_TIGHT_JUNCTION	132	-0.571619	-1.81017	0.000100898	0.00050528	0.0002002	5979	tags=48%, list=17%, signal=40%	MYH9/JAM3/PRKCQ/PRKCI/EPB41L2/PARD6B/EXOC4/MRAS/MYL12A/EPB41L3/GNAI3/MYH10/PARD6G/LLGL1/PPP2R2A/PTEN/LLGL2/CLDN2/MPDZ/AKT1/CSNK2A1/CLDN16/RRAS2/PRKCZ/NRAS/PRKCH/CLDN4/CLDN3/MYL12B/PPP2CB/CLDN23/MAGI1/CLDN19/PPP2R2D/F11R/KRAS/MAGI3/GNAI1/YES1/AKT2/AFDN/PPP2CA/CGN/CDC42/CTNNB1/PATJ/ASH1L/CLDN10/OCLN/PRKCE/CTNNA1/ACTN4/RHOA/VAPA/AMOTL1/AKT3/TJP1/PPP2R1B/CRB3/MPP5/EPB41L1/TJP2
KEGG_NEUROTROPHIN_SIGNALING_PATHWAY	KEGG_NEUROTROPHIN_SIGNALING_PATHWAY	KEGG_NEUROTROPHIN_SIGNALING_PATHWAY	126	-0.615728	-1.94604	0.00010101	0.00050528	0.0002002	7391	tags=57%, list=21%, signal=45%	GRB2/BEX3/IRAK2/IRAK3/CAMK2G/RAP1B/SH2B3/PIK3R2/MAP2K7/CALM2/NFKBIA/MAPK13/RELA/MAPKAPK2/YWHAQ/RPS6KA3/BDNF/MAP2K1/MAPK14/RAF1/CRKL/YWHAH/MAP3K5/AKT1/RAP1A/NRAS/PTPN11/MAP3K1/NGFR/MAPK9/MAP2K5/ABL1/ZNF274/GSK3B/FOXO3/MAP3K3/SORT1/PSEN1/SOS1/CALM1/NFKB1/CAMK2D/RPS6KA2/RAPGEF1/PIK3R3/PRDM4/RPS6KA6/KRAS/RPS6KA5/CALM3/MAPK1/PIK3CA/YWHAB/BRAF/PIK3CB/AKT2/CDC42/FRS2/PDPK1/MAPK10/MAPK3/CRK/BCL2/RHOA/AKT…
KEGG_SPLICEOSOME	KEGG_SPLICEOSOME	KEGG_SPLICEOSOME	126	-0.516519	-1.63249	0.00010101	0.00050528	0.0002002	9271	tags=56%, list=27%, signal=41%	U2AF2/DHX8/HNRNPA1L2/U2AF1/DHX16/EIF4A3/SNRPB2/RBM25/SF3B6/XAB2/SF3B1/CHERP/DDX39B/PHF5A/SNW1/NCBP2/SNRNP40/HSPA2/SNRPD3/AQR/SF3B3/SRSF10/PPIL1/DDX23/RBM8A/SRSF5/CRNKL1/SF3B2/ISY1/HSPA8/DDX42/SRSF1/HNRNPA3/LSM6/RBM22/PRPF40A/NCBP1/HNRNPA1/DDX5/PRPF6/SF3A3/HNRNPC/SNRNP200/SNRNP27/SLU7/SYF2/ZMAT2/CDC5L/PRPF4/RBMX/TRA2B/SMNDC1/LSM3/BCAS2/DDX46/WBP11/SRSF3/DHX15/PCBP1/HNRNPM/PLRG1/PRPF38A/HNRNPU/CDC4…
KEGG_T_CELL_RECEPTOR_SIGNALING_PATHWAY	KEGG_T_CELL_RECEPTOR_SIGNALING_PATHWAY	KEGG_T_CELL_RECEPTOR_SIGNALING_PATHWAY	108	-0.557901	-1.74817	0.00010143	0.00050528	0.0002002	6255	tags=45%, list=18%, signal=37%	MAP2K7/NCK2/PAK6/NCK1/MAP3K7/PRKCQ/NFKBIA/MAPK13/PPP3CC/RELA/TEC/NFATC1/MAP2K1/MAPK14/RAF1/NFAT5/PAK1/PPP3R1/AKT1/NRAS/FYN/PAK2/DLG1/CBL/MAPK9/PPP3CB/BCL10/PPP3CA/GSK3B/SOS1/NFKB1/PIK3R3/KRAS/MAPK1/CHP1/PIK3CA/VAV2/NFATC3/PIK3CB/AKT2/CDC42/PDPK1/CHUK/MAPK3/VAV3/RHOA/AKT3/SOS2
KEGG_PROSTATE_CANCER	KEGG_PROSTATE_CANCER	KEGG_PROSTATE_CANCER	89	-0.618871	-1.91436	0.000102438	0.00050528	0.0002002	5587	tags=51%, list=16%, signal=42%	NFKBIA/RELA/TCF7L1/HSP90AA1/FGFR2/CREB3L2/MAP2K1/PTEN/RAF1/PDGFC/AKT1/TGFA/NRAS/PDGFB/CDKN1B/CREB3/FOXO1/RB1/GSK3B/SOS1/NFKB1/PIK3R3/CREB1/AR/CREBBP/KRAS/MAPK1/PIK3CA/BRAF/PIK3CB/AKT2/CCND1/PDPK1/CTNNB1/CHUK/PDGFD/MAPK3/TCF7L2/BCL2/AKT3/EP300/SOS2/IGF1R/ERBB2
KEGG_APOPTOSIS	KEGG_APOPTOSIS	KEGG_APOPTOSIS	87	-0.59122	-1.82555	0.000102585	0.00050528	0.0002002	8337	tags=57%, list=24%, signal=44%	CASP6/CYCS/AIFM1/CASP9/CASP10/TNFSF10/IRAK4/CFLAR/BIRC2/IRAK2/IRAK3/PIK3R2/EXOG/TNFRSF10C/ATM/BCL2L1/FAS/MYD88/FADD/NFKBIA/TNFRSF10D/PPP3CC/RELA/TNFRSF10A/XIAP/PPP3R1/CAPN2/AKT1/CAPN1/CASP7/PPP3CB/PRKX/PPP3CA/RIPK1/PRKACB/PRKACA/NFKB1/PIK3R3/CHP1/PIK3CA/PIK3CB/AKT2/CHUK/DFFA/BCL2/AKT3/PRKAR2A/ENDOD1/PRKAR1A
KEGG_ERBB_SIGNALING_PATHWAY	KEGG_ERBB_SIGNALING_PATHWAY	KEGG_ERBB_SIGNALING_PATHWAY	87	-0.588069	-1.81582	0.000102585	0.00050528	0.0002002	8294	tags=57%, list=24%, signal=44%	ERBB3/CDKN1A/PRKCA/PAK4/GRB2/CAMK2G/NRG1/MTOR/PIK3R2/MAP2K7/NCK2/RPS6KB1/NRG3/PAK6/NCK1/BTC/MAP2K1/RAF1/PAK1/CRKL/AKT1/TGFA/NRAS/PAK2/CDKN1B/CBL/MAPK9/ABL1/GSK3B/SOS1/PTK2/CAMK2D/PIK3R3/KRAS/MAPK1/PIK3CA/BRAF/PIK3CB/AKT2/MAPK10/STAT5B/MAP2K4/MAPK3/CRK/AKT3/SOS2/GAB1/MAPK8/ERBB2
KEGG_TGF_BETA_SIGNALING_PATHWAY	KEGG_TGF_BETA_SIGNALING_PATHWAY	KEGG_TGF_BETA_SIGNALING_PATHWAY	85	-0.591506	-1.82302	0.000102701	0.00050528	0.0002002	7084	tags=54%, list=21%, signal=43%	BMP5/SMAD9/ACVRL1/BMP6/GDF7/SMAD7/TGFBR1/RPS6KB1/CDKN2B/GDF6/ID1/SMAD1/THBS1/BMP4/SMAD6/ZFYVE16/BMP2/TGFB2/ID4/SMAD3/SMURF2/SP1/ACVR1/ROCK1/PPP2CB/TFDP1/ROCK2/BMPR2/SMAD5/RBL2/CREBBP/ACVR2B/MAPK1/SKP1/PPP2CA/BMPR1A/TGFBR2/MAPK3/RHOA/SMAD2/EP300/PPP2R1B/SMAD4/ACVR2A/ZFYVE9
KEGG_SMALL_CELL_LUNG_CANCER	KEGG_SMALL_CELL_LUNG_CANCER	KEGG_SMALL_CELL_LUNG_CANCER	84	-0.566725	-1.74335	0.000102891	0.00050528	0.0002002	9387	tags=56%, list=27%, signal=41%	LAMC3/LAMA1/PIK3CG/CYCS/NOS2/CDK6/CASP9/LAMC2/TRAF3/ITGAV/ITGB1/BIRC2/FHIT/RXRG/PIK3R2/BCL2L1/RXRB/CDKN2B/RXRA/LAMC1/NFKBIA/RELA/MAX/XIAP/PTEN/AKT1/ITGA2/CDKN1B/RB1/PIAS2/PTK2/NFKB1/PIAS1/PIAS4/PIK3R3/PIK3CA/RARB/PIK3CB/AKT2/CCND1/CHUK/BCL2/AKT3/COL4A4/ITGA6/TRAF6
KEGG_PEROXISOME	KEGG_PEROXISOME	KEGG_PEROXISOME	78	-0.692186	-2.1184	0.000103391	0.00050528	0.0002002	6656	tags=64%, list=19%, signal=52%	ABCD4/DAO/ACSL4/FAR1/GNPAT/PEX11G/PMVK/PXMP4/ACOX2/HSD17B4/FAR2/PEX11A/PEX5/PXMP2/ECH1/PEX1/ACSL3/PEX10/SCP2/PEX14/NUDT12/DDO/PEX13/ACSL1/HMGCL/PEX3/PEX2/CROT/DHRS4/PHYH/PEX26/ACAA1/HACL1/SLC25A17/PEX11B/AGPS/HAO2/PECR/PEX7/EPHX2/ABCD3/PEX12/ACOX1/CAT/SLC27A2/CRAT/ECI2/EHHADH/PEX19
KEGG_PHOSPHATIDYLINOSITOL_SIGNALING_SYSTEM	KEGG_PHOSPHATIDYLINOSITOL_SIGNALING_SYSTEM	KEGG_PHOSPHATIDYLINOSITOL_SIGNALING_SYSTEM	76	-0.59564	-1.81938	0.000103605	0.00050528	0.0002002	8632	tags=59%, list=25%, signal=44%	SYNJ2/PIP4K2A/PRKCA/OCRL/INPP5B/INPP4B/PIP5K1A/PIK3R2/IMPA1/PIP5K1C/CALM2/ITPR2/DGKB/ITPR1/PI4KA/ITPK1/CDIPT/INPP1/PLCB1/DGKH/PTEN/INPP4A/PIK3C2B/PIP5K1B/PLCD1/DGKE/ITPKB/SYNJ1/CALM1/PIK3R3/IPPK/PIKFYVE/PIP4K2B/CALM3/PIK3CA/INPP5K/PIK3C3/PIK3CB/INPP5A/CDS2/PIP4K2C/PIK3C2A/CDS1/IMPA2
KEGG_ADHERENS_JUNCTION	KEGG_ADHERENS_JUNCTION	KEGG_ADHERENS_JUNCTION	73	-0.622917	-1.89521	0.000103961	0.00050528	0.0002002	6890	tags=60%, list=20%, signal=48%	PARD3/WASF3/SSX2IP/TGFBR1/IQGAP1/MAP3K7/FER/TCF7L1/WASF1/VCL/PTPRJ/SMAD3/CSNK2A1/FYN/CDH1/ACP1/NLK/WASF2/INSR/CREBBP/FARP2/MAPK1/WASL/YES1/AFDN/PTPRB/CDC42/CTNNB1/CTNND1/TGFBR2/MAPK3/TCF7L2/LMO7/CTNNA1/ACTN4/RHOA/SMAD2/EP300/TJP1/NECTIN3/SMAD4/IGF1R/ERBB2
KEGG_CHRONIC_MYELOID_LEUKEMIA	KEGG_CHRONIC_MYELOID_LEUKEMIA	KEGG_CHRONIC_MYELOID_LEUKEMIA	73	-0.619602	-1.88512	0.000103961	0.00050528	0.0002002	6255	tags=56%, list=18%, signal=46%	TGFBR1/BCL2L1/NFKBIA/HDAC1/RELA/TGFB2/MAP2K1/RAF1/SMAD3/CRKL/AKT1/NRAS/PTPN11/CDKN1B/CBL/ABL1/RB1/MECOM/GAB2/SOS1/NFKB1/PIK3R3/HDAC2/BCR/KRAS/MAPK1/PIK3CA/BRAF/PIK3CB/AKT2/CCND1/CHUK/TGFBR2/STAT5B/MAPK3/CTBP2/CRK/AKT3/SOS2/SMAD4
KEGG_PANCREATIC_CANCER	KEGG_PANCREATIC_CANCER	KEGG_PANCREATIC_CANCER	70	-0.618552	-1.87525	0.000104254	0.00050528	0.0002002	6255	tags=51%, list=18%, signal=42%	TGFBR1/BCL2L1/RELA/TGFB2/MAP2K1/RAF1/STAT3/SMAD3/AKT1/TGFA/MAPK9/PLD1/RB1/NFKB1/PIK3R3/KRAS/RALB/MAPK1/PIK3CA/BRAF/PIK3CB/AKT2/CCND1/CDC42/MAPK10/CHUK/TGFBR2/JAK1/MAPK3/SMAD2/AKT3/RALBP1/MAPK8/SMAD4/ERBB2
KEGG_RENAL_CELL_CARCINOMA	KEGG_RENAL_CELL_CARCINOMA	KEGG_RENAL_CELL_CARCINOMA	70	-0.633801	-1.92148	0.000104254	0.00050528	0.0002002	4682	tags=53%, list=14%, signal=46%	TGFB2/MAP2K1/RAF1/PAK1/CRKL/CUL2/AKT1/RAP1A/TGFA/NRAS/PDGFB/PTPN11/PAK2/ARNT2/FH/SOS1/ETS1/RAPGEF1/PIK3R3/EPAS1/CREBBP/KRAS/MAPK1/PIK3CA/BRAF/PIK3CB/AKT2/ARNT/EGLN1/CDC42/MAPK3/CRK/AKT3/EP300/SOS2/GAB1
KEGG_PPAR_SIGNALING_PATHWAY	KEGG_PPAR_SIGNALING_PATHWAY	KEGG_PPAR_SIGNALING_PATHWAY	69	-0.570588	-1.7277	0.000104319	0.00050528	0.0002002	6638	tags=46%, list=19%, signal=38%	LPL/ACSL4/RXRB/ACOX2/RXRA/HMGCS2/ACSL3/SLC27A1/ILK/CYP4A22/CD36/PCK1/GK/SCP2/AQP7/PCK2/CYP4A11/CYP27A1/ACSL1/ACADL/ACAA1/PPARA/SCD5/PDPK1/ACOX1/PPARG/CPT2/SLC27A2/EHHADH/ACADM/CPT1A
KEGG_EPITHELIAL_CELL_SIGNALING_IN_HELICOBACTER_PYLORI_INFECTION	KEGG_EPITHELIAL_CELL_SIGNALING_IN_HELICOBACTER_PYLORI_INFECTION	KEGG_EPITHELIAL_CELL_SIGNALING_IN_HELICOBACTER_PYLORI_INFECTION	68	-0.575748	-1.74153	0.00010433	0.00050528	0.0002002	6367	tags=44%, list=18%, signal=36%	GIT1/ATP6V0A1/JAM3/ATP6V1G2/NFKBIA/ATP6V0A2/MAPK13/RELA/ATP6V0D1/ATP6V1A/MAPK14/PAK1/ATP6V1E1/PTPN11/MAPK9/ATP6AP1/ATP6V1D/ATP6V1C1/NFKB1/F11R/ATP6V1G1/ATP6V1B2/ADAM10/CDC42/MAPK10/CHUK/MAP2K4/TJP1/MAPK8
KEGG_ADIPOCYTOKINE_SIGNALING_PATHWAY	KEGG_ADIPOCYTOKINE_SIGNALING_PATHWAY	KEGG_ADIPOCYTOKINE_SIGNALING_PATHWAY	67	-0.612594	-1.85065	0.00010445	0.00050528	0.0002002	7002	tags=58%, list=20%, signal=46%	STK11/ACACB/RXRG/MTOR/ACSL4/ADIPOR2/RXRB/PRKAB2/JAK2/RXRA/PPARGC1A/PRKCQ/NFKBIA/RELA/ACSL3/STAT3/CD36/PCK1/G6PC/AKT1/PTPN11/PRKAB1/MAPK9/LEPR/PCK2/ACSL1/PRKAG1/NFKB1/ADIPOR1/PRKAA1/AKT2/PPARA/MAPK10/CHUK/PRKAA2/AKT3/MAPK8/CPT1A
KEGG_COLORECTAL_CANCER	KEGG_COLORECTAL_CANCER	KEGG_COLORECTAL_CANCER	62	-0.645396	-1.93287	0.00010543	0.00050528	0.0002002	4507	tags=52%, list=13%, signal=45%	MSH6/MAP2K1/RAF1/SMAD3/AKT1/MAPK9/MSH2/GSK3B/MLH1/PIK3R3/KRAS/MAPK1/PIK3CA/BRAF/PIK3CB/AKT2/MSH3/CCND1/CTNNB1/MAPK10/TGFBR2/MAPK3/TCF7L2/APC/BCL2/RHOA/SMAD2/AKT3/APPL1/MAPK8/SMAD4
KEGG_INOSITOL_PHOSPHATE_METABOLISM	KEGG_INOSITOL_PHOSPHATE_METABOLISM	KEGG_INOSITOL_PHOSPHATE_METABOLISM	54	-0.62668	-1.85261	0.00010644	0.00050528	0.0002002	8632	tags=65%, list=25%, signal=49%	SYNJ2/PIP4K2A/OCRL/INPP5B/MINPP1/INPP4B/PIP5K1A/IMPA1/PIP5K1C/PI4KA/ITPK1/CDIPT/INPP1/PLCB1/PTEN/INPP4A/PIK3C2B/MIOX/PIP5K1B/PLCD1/ITPKB/SYNJ1/IPPK/PIKFYVE/PIP4K2B/PIK3CA/INPP5K/PIK3C3/PIK3CB/INPP5A/PIP4K2C/PIK3C2A/IMPA2/ALDH6A1
KEGG_ENDOMETRIAL_CANCER	KEGG_ENDOMETRIAL_CANCER	KEGG_ENDOMETRIAL_CANCER	52	-0.659182	-1.94256	0.000106724	0.00050528	0.0002002	4110	tags=54%, list=12%, signal=48%	PTEN/RAF1/ILK/AKT1/NRAS/CDH1/GSK3B/FOXO3/SOS1/MLH1/PIK3R3/KRAS/MAPK1/PIK3CA/BRAF/PIK3CB/AKT2/CCND1/PDPK1/CTNNB1/MAPK3/TCF7L2/APC/CTNNA1/AKT3/SOS2/ERBB2
KEGG_MTOR_SIGNALING_PATHWAY	KEGG_MTOR_SIGNALING_PATHWAY	KEGG_MTOR_SIGNALING_PATHWAY	52	-0.616645	-1.81721	0.000106724	0.00050528	0.0002002	8705	tags=60%, list=25%, signal=45%	PIK3CG/EIF4E2/VEGFA/STK11/HIF1A/MTOR/PIK3R2/RPS6KB1/ULK2/RPS6KA3/RICTOR/AKT1/TSC1/EIF4B/RPS6KA2/PIK3R3/RPS6KA6/MAPK1/PRKAA1/PIK3CA/BRAF/PIK3CB/AKT2/PDPK1/CAB39/EIF4E/MAPK3/PRKAA2/AKT3/CAB39L
KEGG_LYSINE_DEGRADATION	KEGG_LYSINE_DEGRADATION	KEGG_LYSINE_DEGRADATION	44	-0.667227	-1.92645	0.000108873	0.00050528	0.0002002	6882	tags=68%, list=20%, signal=55%	EHMT1/OGDHL/ALDH1B1/SETD1A/NSD3/ECHS1/SETD1B/HADH/ACAT1/BBOX1/SETDB2/AASS/NSD1/SETD7/GCDH/ALDH2/AASDHPPT/OGDH/SETD2/AASDH/ALDH7A1/KMT5B/DLST/ASH1L/HADHA/TMLHE/ALDH9A1/ALDH3A2/EHHADH
KEGG_VALINE_LEUCINE_AND_ISOLEUCINE_DEGRADATION	KEGG_VALINE_LEUCINE_AND_ISOLEUCINE_DEGRADATION	KEGG_VALINE_LEUCINE_AND_ISOLEUCINE_DEGRADATION	44	-0.747717	-2.15885	0.000108873	0.00050528	0.0002002	6295	tags=77%, list=18%, signal=63%	ACADS/ALDH1B1/ECHS1/HMGCS2/HADH/MCEE/ACAT1/MCCC2/HMGCL/ACAA1/HIBADH/ALDH2/ABAT/DLD/BCKDHB/ALDH7A1/HMGCS1/PCCA/HADHA/AUH/ACAD8/HADHB/ALDH9A1/HIBCH/ALDH3A2/EHHADH/ACADM/ACAA2/IVD/MMUT/DBT/ACADSB/ALDH6A1
KEGG_FATTY_ACID_METABOLISM	KEGG_FATTY_ACID_METABOLISM	KEGG_FATTY_ACID_METABOLISM	42	-0.710382	-2.04056	0.000109027	0.00050528	0.0002002	6299	tags=69%, list=18%, signal=57%	ACADS/ALDH1B1/ECHS1/ACSL3/HADH/CYP4A22/ACAT1/ADH6/CYP4A11/ACSL1/ACADL/GCDH/ACAA1/ALDH2/ALDH7A1/HADHA/ACOX1/HADHB/ALDH9A1/CPT2/ALDH3A2/ECI2/EHHADH/ACADM/CPT1A/ADH5/ACAA2/ACADSB
KEGG_VASOPRESSIN_REGULATED_WATER_REABSORPTION	KEGG_VASOPRESSIN_REGULATED_WATER_REABSORPTION	KEGG_VASOPRESSIN_REGULATED_WATER_REABSORPTION	43	-0.696388	-2.00529	0.000109039	0.00050528	0.0002002	5238	tags=58%, list=15%, signal=49%	AQP4/CREB3L2/DCTN4/ADCY6/NSF/RAB11B/DYNC2H1/CREB3/DYNC2LI1/PRKX/PRKACB/PRKACA/CREB1/DCTN6/DYNC1LI1/DYNC1LI2/DCTN5/RAB5A/DYNC1I2/RAB11A/VAMP2/RAB5C/DYNLL2/ADCY9
KEGG_PYRUVATE_METABOLISM	KEGG_PYRUVATE_METABOLISM	KEGG_PYRUVATE_METABOLISM	40	-0.655108	-1.86764	0.000109733	0.00050528	0.0002002	7926	tags=60%, list=23%, signal=46%	MDH2/MDH1/ACACB/PKM/LDHB/ALDH1B1/PDHA1/HAGH/ACSS1/PKLR/LDHD/PCK1/ACAT1/PCK2/ALDH2/DLD/ALDH7A1/GRHPR/GLO1/DLAT/ALDH9A1/PDHB/ALDH3A2
KEGG_TRYPTOPHAN_METABOLISM	KEGG_TRYPTOPHAN_METABOLISM	KEGG_TRYPTOPHAN_METABOLISM	40	-0.631632	-1.80071	0.000109733	0.00050528	0.0002002	7590	tags=57%, list=22%, signal=45%	HAAO/AFMID/AADAT/WARS/OGDHL/ALDH1B1/ECHS1/MAOB/HADH/ACAT1/ACMSD/DDC/GCDH/ALDH2/OGDH/ALDH7A1/WARS2/HADHA/CAT/ALDH9A1/ALDH3A2/EHHADH
KEGG_REGULATION_OF_AUTOPHAGY	KEGG_REGULATION_OF_AUTOPHAGY	KEGG_REGULATION_OF_AUTOPHAGY	35	-0.645684	-1.80926	0.000111458	0.00050528	0.0002002	6320	tags=40%, list=18%, signal=33%	GABARAPL1/PIK3R4/ULK2/GABARAP/ATG5/ATG4A/ATG4C/BECN1/ATG3/PRKAA1/PIK3C3/PRKAA2/GABARAPL2
KEGG_PROPANOATE_METABOLISM	KEGG_PROPANOATE_METABOLISM	KEGG_PROPANOATE_METABOLISM	32	-0.726992	-2.01157	0.000112486	0.00050528	0.0002002	8310	tags=81%, list=24%, signal=62%	LDHA/PCCB/ACACB/LDHB/ALDH1B1/ECHS1/ACSS1/MCEE/ACAT1/ACSS3/SUCLG1/SUCLG2/ALDH2/ABAT/ALDH7A1/PCCA/HADHA/ALDH9A1/HIBCH/ALDH3A2/EHHADH/ACADM/MMUT/SUCLA2/ALDH6A1
KEGG_GLYCINE_SERINE_AND_THREONINE_METABOLISM	KEGG_GLYCINE_SERINE_AND_THREONINE_METABOLISM	KEGG_GLYCINE_SERINE_AND_THREONINE_METABOLISM	31	-0.663515	-1.82759	0.000112905	0.00050528	0.0002002	7097	tags=48%, list=21%, signal=38%	GLDC/DAO/PHGDH/CTH/ALAS1/MAOB/AGXT2/BHMT/GATM/DMGDH/DLD/SHMT1/SRR/CHDH
KEGG_CITRATE_CYCLE_TCA_CYCLE	KEGG_CITRATE_CYCLE_TCA_CYCLE	KEGG_CITRATE_CYCLE_TCA_CYCLE	30	-0.738122	-2.02047	0.000113546	0.00050528	0.0002002	8577	tags=87%, list=25%, signal=65%	IDH3G/MDH2/MDH1/OGDHL/IDH3B/PDHA1/CS/ACO1/PCK1/IDH3A/PCK2/SUCLG1/FH/SUCLG2/ACLY/OGDH/DLD/SDHB/ACO2/DLST/SDHC/DLAT/PDHB/SDHD/SUCLA2
KEGG_GLYCOSYLPHOSPHATIDYLINOSITOL_GPI_ANCHOR_BIOSYNTHESIS	KEGG_GLYCOSYLPHOSPHATIDYLINOSITOL_GPI_ANCHOR_BIOSYNTHESIS	KEGG_GLYCOSYLPHOSPHATIDYLINOSITOL_GPI_ANCHOR_BIOSYNTHESIS	25	-0.730184	-1.93705	0.000116428	0.000505468	0.000200274	7364	tags=64%, list=21%, signal=50%	PIGC/GPLD1/PIGA/PIGW/PIGX/PIGS/PGAP1/PIGK/PIGN/PIGY/PIGF/PIGO/PIGH/PIGM/PIGV
KEGG_HUNTINGTONS_DISEASE	KEGG_HUNTINGTONS_DISEASE	KEGG_HUNTINGTONS_DISEASE	177	-0.477949	-1.53227	0.000200501	0.000841968	0.000333601	9414	tags=49%, list=27%, signal=36%	TP53/SOD1/SLC25A5/COX7C/NDUFV2/NDUFV1/NDUFB8/NDUFA9/POLR2K/CYCS/COX8A/ATP5PF/NDUFB5/CASP9/UQCRB/ATP5MC3/GRM5/ATP5PD/PPID/TBPL1/NDUFC2/NDUFAB1/CREB5/NDUFA8/CLTA/VDAC1/TBP/COX7A2L/NDUFB3/DNAL1/POLR2D/TAF4B/PPARGC1A/ITPR1/HDAC1/ATP5F1B/DCTN2/TAF4/DNALI1/COX4I2/NDUFA5/DNAL4/BDNF/CREB3L2/PLCB1/NRF1/DCTN4/UQCRH/POLR2E/HIP1/SP1/NDUFS4/VDAC3/UQCRC1/UQCRFS1/NDUFA10/CREB3/NDUFS2/VDAC2/POLR2A/POLR2B/CLTC/ND…
KEGG_MELANOGENESIS	KEGG_MELANOGENESIS	KEGG_MELANOGENESIS	101	-0.519997	-1.62333	0.000203397	0.000841968	0.000333601	6090	tags=41%, list=18%, signal=34%	FZD3/WNT8B/GNAI2/CALM2/FZD9/EDN1/TCF7L1/GNAI3/CREB3L2/PLCB1/MAP2K1/RAF1/ADCY6/NRAS/CREB3/PRKX/KITLG/GSK3B/PRKACB/CALM1/PRKACA/CAMK2D/CREB1/CREBBP/KRAS/CALM3/FZD5/MAPK1/FZD4/GNAI1/EDNRB/GNAQ/MITF/CTNNB1/FZD1/MAPK3/TCF7L2/EP300/ADCY5/ADCY9
KEGG_AXON_GUIDANCE	KEGG_AXON_GUIDANCE	KEGG_AXON_GUIDANCE	129	-0.502272	-1.58835	0.000302877	0.00115044	0.00045582	6088	tags=46%, list=18%, signal=38%	UNC5D/CXCL12/PAK4/EFNB3/UNC5B/NTNG1/ITGB1/SLIT3/NCK2/GNAI2/PAK6/NCK1/PPP3CC/PLXNA2/CFL2/SRGAP3/SEMA6A/EPHA2/NFATC1/ROBO2/GNAI3/SEMA3F/SRGAP2/SEMA3D/NFAT5/PAK1/RASA1/PPP3R1/EPHB4/NRAS/FYN/DPYSL2/PAK2/EFNB2/SEMA6D/NRP1/ROCK1/PPP3CB/SEMA4D/ABL1/PPP3CA/SEMA3G/ROCK2/GSK3B/PTK2/SEMA5A/KRAS/MAPK1/CHP1/GNAI1/NFATC3/NTN4/CDC42/MAPK3/RHOA/ABLIM1/ARHGEF12/EPHA4
KEGG_LYSOSOME	KEGG_LYSOSOME	KEGG_LYSOSOME	121	-0.496204	-1.56493	0.000303061	0.00115044	0.00045582	8204	tags=59%, list=24%, signal=45%	AP1S3/CTSC/CTSK/SMPD1/GGA3/ACP5/ATP6V1H/NEU1/PSAP/GBA/SLC11A2/PLA2G15/GNPTG/CTSG/ATP6V0C/LAPTM4B/LIPA/ARSG/CTSH/GLB1/CLTA/HGSNAT/GNS/NAPSA/FUCA1/AP1B1/ATP6V0A1/GNPTAB/AP4E1/ARSB/CTSL/IDS/ATP6V0A2/TPP1/LAMP2/AP3M2/NAGLU/AP3D1/ATP6V0D1/AP1S1/GGA2/AP1S2/ASAH1/CTSF/AGA/AP3B1/MANBA/AP3S2/CTNS/SCARB2/CTSO/NAGA/ATP6AP1/LAPTM4A/SLC17A5/AP4S1/SUMF1/CLTC/SORT1/PPT1/AP3M1/MFSD8/CD164/GALC/HYAL1/LAMP1/PPT2/I…
KEGG_LEUKOCYTE_TRANSENDOTHELIAL_MIGRATION	KEGG_LEUKOCYTE_TRANSENDOTHELIAL_MIGRATION	KEGG_LEUKOCYTE_TRANSENDOTHELIAL_MIGRATION	116	-0.498653	-1.56859	0.000303521	0.00115044	0.00045582	7285	tags=43%, list=21%, signal=34%	ITGB1/ITGA4/RAP1B/CLDN7/PIK3R2/VCAM1/GNAI2/JAM3/MAPK13/CDH5/MYL12A/ESAM/VCL/GNAI3/MAPK14/CLDN2/MSN/RAP1A/CLDN16/PTPN11/CLDN4/CLDN3/MYL12B/ROCK1/PECAM1/ROCK2/RAPGEF4/CLDN23/PTK2/CLDN19/PIK3R3/F11R/ARHGAP35/PIK3CA/VAV2/GNAI1/PIK3CB/AFDN/CDC42/CTNNB1/CTNND1/EZR/CLDN10/OCLN/VAV3/CTNNA1/ACTN4/RHOA/ARHGAP5
KEGG_OOCYTE_MEIOSIS	KEGG_OOCYTE_MEIOSIS	KEGG_OOCYTE_MEIOSIS	112	-0.508493	-1.59635	0.000303767	0.00115044	0.00045582	5845	tags=43%, list=17%, signal=36%	ITPR2/ITPR1/PPP3CC/YWHAQ/RPS6KA3/PPP2R5C/MAP2K1/ADCY6/PPP3R1/YWHAH/PPP2R5D/PPP2R5A/ANAPC10/PPP3CB/SMC1A/PRKX/PPP2CB/CDC26/CDC27/PPP3CA/PPP2R5E/PPP1CB/PRKACB/CALM1/PRKACA/CAMK2D/RPS6KA2/AR/RPS6KA6/CDC23/ANAPC13/CALM3/MAPK1/CHP1/SKP1/YWHAB/PPP2CA/SMC3/FBXW11/MAPK3/ADCY5/PPP2R1B/BTRC/SLK/IGF1R/YWHAE/ADCY9
KEGG_BUTANOATE_METABOLISM	KEGG_BUTANOATE_METABOLISM	KEGG_BUTANOATE_METABOLISM	34	-0.627169	-1.75032	0.000335721	0.00124496	0.000493274	7130	tags=65%, list=21%, signal=51%	ACSM2A/ACADS/ALDH1B1/PDHA1/ECHS1/HMGCS2/HADH/ACAT1/ALDH5A1/HMGCL/ALDH2/ABAT/ALDH7A1/HMGCS1/BDH2/HADHA/ALDH9A1/PDHB/ALDH3A2/EHHADH/L2HGDH
KEGG_RNA_DEGRADATION	KEGG_RNA_DEGRADATION	KEGG_RNA_DEGRADATION	57	-0.567548	-1.68809	0.000423684	0.0015157	0.000600543	7325	tags=58%, list=21%, signal=46%	MPHOSPH6/DCP2/ZCCHC7/HSPA9/EXOSC9/XRN1/CNOT10/EXOSC6/PNPT1/ENO1/EXOSC3/XRN2/EDC3/PATL1/LSM6/CNOT8/WDR61/DCP1A/TTC37/PAPOLG/CNOT1/CNOT7/EXOSC2/PAPOLA/CNOT6/LSM3/MTREX/DDX6/C1D/CNOT6L/CNOT4/DIS3
KEGG_NON_SMALL_CELL_LUNG_CANCER	KEGG_NON_SMALL_CELL_LUNG_CANCER	KEGG_NON_SMALL_CELL_LUNG_CANCER	54	-0.576488	-1.70423	0.000425758	0.0015157	0.000600543	8076	tags=57%, list=23%, signal=44%	CDK6/CASP9/GRB2/FHIT/RXRG/PIK3R2/RXRB/RXRA/MAP2K1/RAF1/AKT1/TGFA/NRAS/RB1/FOXO3/SOS1/PIK3R3/KRAS/MAPK1/PIK3CA/BRAF/RARB/PIK3CB/AKT2/CCND1/PDPK1/MAPK3/AKT3/SOS2/ERBB2
KEGG_FC_GAMMA_R_MEDIATED_PHAGOCYTOSIS	KEGG_FC_GAMMA_R_MEDIATED_PHAGOCYTOSIS	KEGG_FC_GAMMA_R_MEDIATED_PHAGOCYTOSIS	95	-0.509424	-1.58194	0.000510882	0.00178308	0.000706483	6709	tags=44%, list=19%, signal=36%	PIP5K1A/PIK3R2/PIP5K1C/MYO10/ASAP1/RPS6KB1/DNM3/SPHK2/CFL2/WASF1/SCIN/MAP2K1/RAF1/PAK1/ARPC4/CRKL/ARF6/AKT1/PIP5K1B/GSN/PLD1/WASF2/GAB2/PIK3R3/PIKFYVE/PIP4K2B/MAPK1/PIK3CA/VAV2/WASL/PLPP1/PIK3CB/AKT2/CDC42/ASAP2/MAPK3/PRKCE/CRK/VAV3/AKT3/PLPP3
KEGG_LONG_TERM_POTENTIATION	KEGG_LONG_TERM_POTENTIATION	KEGG_LONG_TERM_POTENTIATION	70	-0.543936	-1.64904	0.000521268	0.00178434	0.000706983	7624	tags=53%, list=22%, signal=41%	RAPGEF3/CAMK2G/PPP1CC/RAP1B/CALM2/ITPR2/ITPR1/GRIA2/PPP3CC/RPS6KA3/PPP1R12A/PLCB1/MAP2K1/RAF1/PPP3R1/RAP1A/NRAS/PPP3CB/PRKX/PPP3CA/PPP1CB/PRKACB/CALM1/PRKACA/CAMK2D/RPS6KA2/CREBBP/RPS6KA6/KRAS/CALM3/MAPK1/CHP1/BRAF/GNAQ/MAPK3/EP300
KEGG_HISTIDINE_METABOLISM	KEGG_HISTIDINE_METABOLISM	KEGG_HISTIDINE_METABOLISM	29	-0.640425	-1.74519	0.000571298	0.0019187	0.000760218	10033	tags=72%, list=29%, signal=51%	ACY3/AOC1/FTCD/CNDP1/LCMT1/TRMT11/METTL2B/METTL6/ALDH1B1/HEMK1/ASPA/MAOB/DDC/AMDHD1/ALDH2/ALDH7A1/HNMT/ALDH9A1/ALDH3A2/LCMT2
KEGG_B_CELL_RECEPTOR_SIGNALING_PATHWAY	KEGG_B_CELL_RECEPTOR_SIGNALING_PATHWAY	KEGG_B_CELL_RECEPTOR_SIGNALING_PATHWAY	75	-0.541745	-1.65261	0.000622342	0.00205142	0.000812805	6255	tags=45%, list=18%, signal=37%	CD81/BLNK/NFKBIA/PPP3CC/RELA/NFATC1/RASGRP3/MAP2K1/RAF1/NFAT5/PPP3R1/AKT1/NRAS/PPP3CB/BCL10/PPP3CA/GSK3B/SOS1/NFKB1/PIK3R3/KRAS/MAPK1/CHP1/PIK3CA/VAV2/NFATC3/PIK3CB/AKT2/CHUK/MAPK3/VAV3/AKT3/SOS2
KEGG_PROGESTERONE_MEDIATED_OOCYTE_MATURATION	KEGG_PROGESTERONE_MEDIATED_OOCYTE_MATURATION	KEGG_PROGESTERONE_MEDIATED_OOCYTE_MATURATION	85	-0.51668	-1.59241	0.000924309	0.0029914	0.00118524	6518	tags=47%, list=19%, signal=38%	PIK3R2/GNAI2/HSP90AB1/MAPK13/HSP90AA1/FZR1/RPS6KA3/GNAI3/MAP2K1/MAPK14/RAF1/ADCY6/AKT1/ANAPC10/MAPK9/PRKX/CDC26/CDC27/PRKACB/PRKACA/RPS6KA2/PIK3R3/RPS6KA6/CDC23/KRAS/ANAPC13/MAPK1/PIK3CA/GNAI1/BRAF/PIK3CB/AKT2/MAPK10/MAPK3/AKT3/ADCY5/MAPK8/IGF1R/ADCY9
KEGG_PROXIMAL_TUBULE_BICARBONATE_RECLAMATION	KEGG_PROXIMAL_TUBULE_BICARBONATE_RECLAMATION	KEGG_PROXIMAL_TUBULE_BICARBONATE_RECLAMATION	23	-0.660255	-1.72697	0.0010612	0.00337309	0.00133647	7954	tags=65%, list=23%, signal=50%	MDH1/SLC9A3/CA2/ATP1B1/GLS/ATP1B2/SLC4A4/CA4/PCK1/PCK2/GLUD1/ATP1A1/GLUD2/AQP1
KEGG_BASAL_TRANSCRIPTION_FACTORS	KEGG_BASAL_TRANSCRIPTION_FACTORS	KEGG_BASAL_TRANSCRIPTION_FACTORS	35	-0.59137	-1.65706	0.00111458	0.00348061	0.00137907	8187	tags=69%, list=24%, signal=52%	TAF13/TBPL1/TAF6/TAF9/GTF2H1/TAF2/TAF7/TBP/GTF2A2/TAF4B/TAF5/TAF4/TAF11/TAF1/GTF2H3/GTF2E1/TAF9B/TAF5L/STON1/GTF2F1/GTF2I/GTF2A1/GTF2B
KEGG_THYROID_CANCER	KEGG_THYROID_CANCER	KEGG_THYROID_CANCER	29	-0.617545	-1.68284	0.00125686	0.00379371	0.00150313	6638	tags=62%, list=19%, signal=50%	CCDC6/RXRB/RXRA/TCF7L1/TPM3/MAP2K1/NRAS/CDH1/KRAS/MAPK1/BRAF/CCND1/CTNNB1/MAPK3/TCF7L2/PPARG/NCOA4
KEGG_GLIOMA	KEGG_GLIOMA	KEGG_GLIOMA	65	-0.535225	-1.61109	0.00125747	0.00379371	0.00150313	9960	tags=60%, list=29%, signal=43%	EGFR/PLCG2/PDGFRB/TP53/PDGFA/PIK3CG/CDKN1A/PRKCA/CDK6/GRB2/CAMK2G/MTOR/PIK3R2/CALM2/MAP2K1/PTEN/RAF1/AKT1/TGFA/NRAS/PDGFB/RB1/SOS1/CALM1/CAMK2D/PIK3R3/KRAS/CALM3/MAPK1/PIK3CA/BRAF/PIK3CB/AKT2/CCND1/MAPK3/AKT3/SOS2/IGF1R
KEGG_GLYCOLYSIS_GLUCONEOGENESIS	KEGG_GLYCOLYSIS_GLUCONEOGENESIS	KEGG_GLYCOLYSIS_GLUCONEOGENESIS	62	-0.534884	-1.6019	0.00137059	0.00402701	0.00159556	8291	tags=60%, list=24%, signal=45%	G6PC2/ALDOB/HK1/GPI/ALDOC/PGAM4/PFKL/PGM1/LDHA/PKM/PFKP/LDHB/ALDH1B1/PDHA1/PGK1/PGAM1/ENO1/ACSS1/GALM/PKLR/PCK1/G6PC/ADH6/PCK2/PFKM/PGM2/ALDH2/DLD/ALDH7A1/FBP1/BPGM/DLAT/ALDH9A1/PDHB/ALDH3A2/ADH5
KEGG_GLYCEROLIPID_METABOLISM	KEGG_GLYCEROLIPID_METABOLISM	KEGG_GLYCEROLIPID_METABOLISM	48	-0.571769	-1.66713	0.00140011	0.00402701	0.00159556	6621	tags=46%, list=19%, signal=37%	LPL/ALDH1B1/MBOAT1/DGKB/GPAT3/GPAT4/TKFC/GPAM/DGKH/MBOAT2/GK/AGPAT3/DGKE/LCLAT1/AGPAT1/ALDH2/PLPP1/ALDH7A1/ALDH9A1/ALDH3A2/PLPP3
KEGG_CHEMOKINE_SIGNALING_PATHWAY	KEGG_CHEMOKINE_SIGNALING_PATHWAY	KEGG_CHEMOKINE_SIGNALING_PATHWAY	187	-0.438589	-1.40884	0.00140267	0.00402701	0.00159556	6449	tags=31%, list=19%, signal=25%	PIK3R2/PREX1/GNB2/GNAI2/GNG10/JAK2/NFKBIA/RELA/GNAI3/PLCB1/MAP2K1/RAF1/PAK1/STAT3/ADCY6/CRKL/AKT1/RAP1A/PRKCZ/NRAS/ROCK1/PRKX/GNG12/ARRB1/ROCK2/GSK3B/FOXO3/SOS1/PRKACB/PRKACA/PTK2/NFKB1/PIK3R3/GNB1/KRAS/GNG7/MAPK1/PIK3CA/VAV2/WASL/GNAI1/BRAF/PIK3CB/AKT2/CX3CL1/CDC42/CHUK/STAT5B/MAPK3/CRK/VAV3/RHOA/AKT3/ADCY5/SOS2/GNB5/ADCY9
KEGG_BIOSYNTHESIS_OF_UNSATURATED_FATTY_ACIDS	KEGG_BIOSYNTHESIS_OF_UNSATURATED_FATTY_ACIDS	KEGG_BIOSYNTHESIS_OF_UNSATURATED_FATTY_ACIDS	22	-0.653293	-1.6972	0.00154028	0.00435191	0.00172429	4019	tags=45%, list=12%, signal=40%	ACOT2/YOD1/ACAA1/HACD2/SCD5/PECR/HSD17B12/HADHA/ACOX1
KEGG_SELENOAMINO_ACID_METABOLISM	KEGG_SELENOAMINO_ACID_METABOLISM	KEGG_SELENOAMINO_ACID_METABOLISM	26	-0.633994	-1.6943	0.00173671	0.00483024	0.00191381	7379	tags=65%, list=21%, signal=51%	LCMT1/TRMT11/METTL2B/METTL6/CTH/HEMK1/GGT6/SCLY/GGT7/MARS2/MAT2A/SEPHS1/MAT2B/PAPSS1/AHCYL1/LCMT2
KEGG_RIG_I_LIKE_RECEPTOR_SIGNALING_PATHWAY	KEGG_RIG_I_LIKE_RECEPTOR_SIGNALING_PATHWAY	KEGG_RIG_I_LIKE_RECEPTOR_SIGNALING_PATHWAY	71	-0.519165	-1.57569	0.00187461	0.00513355	0.00203399	7770	tags=44%, list=23%, signal=34%	CASP10/TBK1/TRAF3/SIKE1/FADD/MAP3K7/TANK/NFKBIA/CYLD/MAPK13/TRIM25/RELA/TKFC/MAPK14/MAVS/ATG5/DDX58/MAP3K1/PIN1/MAPK9/NLRX1/RIPK1/IFIH1/NFKB1/DDX3X/AZI2/MAPK10/CHUK/MAPK8/TRAF6
KEGG_ACUTE_MYELOID_LEUKEMIA	KEGG_ACUTE_MYELOID_LEUKEMIA	KEGG_ACUTE_MYELOID_LEUKEMIA	57	-0.539087	-1.60344	0.0020125	0.00542765	0.00215052	6472	tags=58%, list=19%, signal=47%	FLT3/RARA/ZBTB16/GRB2/MTOR/PIK3R2/RPS6KB1/RUNX1T1/RELA/TCF7L1/MAP2K1/RAF1/STAT3/AKT1/NRAS/SOS1/NFKB1/PIK3R3/KRAS/MAPK1/PIK3CA/BRAF/PIK3CB/AKT2/CCND1/CHUK/STAT5B/MAPK3/TCF7L2/JUP/AKT3/SOS2
KEGG_GAP_JUNCTION	KEGG_GAP_JUNCTION	KEGG_GAP_JUNCTION	89	-0.492664	-1.52396	0.00204876	0.00544298	0.00215659	5979	tags=57%, list=17%, signal=47%	SRC/TUBA4A/ADRB1/EGF/PRKG2/ITPR3/EGFR/TUBB4A/PDGFRB/GUCY1A2/PDGFA/ADCY1/LPAR1/PRKCA/ADCY2/GRM5/GUCY1B1/GRB2/GNAI2/ITPR2/PRKG1/ITPR1/GJA1/GUCY1A1/GNAI3/TUBB4B/PLCB1/MAP2K1/RAF1/MAP3K2/ADCY6/PDGFC/NRAS/PDGFB/PRKX/MAP2K5/SOS1/PRKACB/PRKACA/KRAS/MAPK1/GNAI1/GNAQ/PDGFD/MAPK3/GNA11/TJP1/ADCY5/SOS2/ADCY9
KEGG_MELANOMA	KEGG_MELANOMA	KEGG_MELANOMA	71	-0.514004	-1.56003	0.00249948	0.00654275	0.00259234	4110	tags=55%, list=12%, signal=48%	EGF/PIK3CD/FGF2/PIK3R1/EGFR/PDGFRB/TP53/FGFR1/PDGFA/PIK3CG/FGF12/CDKN1A/CDK6/FGF1/PIK3R2/FGF13/MAP2K1/PTEN/RAF1/PDGFC/AKT1/NRAS/PDGFB/CDH1/RB1/PIK3R3/KRAS/MAPK1/PIK3CA/BRAF/PIK3CB/AKT2/MITF/CCND1/PDGFD/MAPK3/AKT3/IGF1R
KEGG_TERPENOID_BACKBONE_BIOSYNTHESIS	KEGG_TERPENOID_BACKBONE_BIOSYNTHESIS	KEGG_TERPENOID_BACKBONE_BIOSYNTHESIS	15	-0.700473	-1.68425	0.00276834	0.00714152	0.00282958	5915	tags=67%, list=17%, signal=55%	HMGCS2/DHDDS/ACAT1/FDPS/GGPS1/HMGCR/IDI1/HMGCS1/PDSS2
KEGG_SPHINGOLIPID_METABOLISM	KEGG_SPHINGOLIPID_METABOLISM	KEGG_SPHINGOLIPID_METABOLISM	39	-0.567423	-1.61222	0.00319771	0.00813131	0.00322175	9833	tags=69%, list=28%, signal=50%	ACER3/NEU1/NEU4/GBA/DEGS2/NEU3/UGCG/GLB1/B4GALT6/SGPL1/UGT8/SPHK2/CERK/ASAH1/SGPP2/SGPP1/ASAH2/SPTLC2/SGMS2/GALC/PLPP1/ACER2/SGMS1/KDSR/PLPP3/SPTLC1
KEGG_N_GLYCAN_BIOSYNTHESIS	KEGG_N_GLYCAN_BIOSYNTHESIS	KEGG_N_GLYCAN_BIOSYNTHESIS	46	-0.549653	-1.5954	0.00335752	0.00841745	0.00333512	8968	tags=57%, list=26%, signal=42%	MAN1C1/MAN2A2/DPAGT1/DPM1/ALG13/B4GALT3/MAN1A1/RFT1/RPN1/GANAB/STT3A/ALG14/MAN2A1/STT3B/MGAT2/DAD1/ALG12/ALG10B/MGAT5/ALG5/ALG10/MGAT4A/MAN1A2/ALG2/ALG11
KEGG_PROTEIN_EXPORT	KEGG_PROTEIN_EXPORT	KEGG_PROTEIN_EXPORT	23	-0.631916	-1.65284	0.00341941	0.00845354	0.00334942	8224	tags=70%, list=24%, signal=53%	SRPRB/SEC63/SEC62/SPCS3/OXA1L/SRP14/SRP54/SEC11A/SRPRA/SPCS1/SRP72/SRP68/IMMP2L/SPCS2/SRP9
KEGG_ALZHEIMERS_DISEASE	KEGG_ALZHEIMERS_DISEASE	KEGG_ALZHEIMERS_DISEASE	163	-0.436689	-1.39426	0.00361409	0.00881245	0.00349163	9436	tags=45%, list=27%, signal=33%	ATP2A3/CACNA1S/COX7C/NDUFV2/NDUFV1/CACNA1D/NDUFB8/NDUFA9/CYCS/COX8A/ATP5PF/NDUFB5/CASP9/UQCRB/ATP5MC3/ATP5PD/NDUFC2/NDUFAB1/NDUFA8/LPL/ADAM17/FAS/COX7A2L/CALM2/IDE/NDUFB3/FADD/ITPR2/ITPR1/PSEN2/PPP3CC/ATP5F1B/ATP2A2/EIF2AK3/COX4I2/NDUFA5/PLCB1/UQCRH/PPP3R1/CAPN2/NDUFS4/UQCRC1/UQCRFS1/NDUFA10/CAPN1/NDUFS2/CASP7/PPP3CB/PPP3CA/GSK3B/BACE1/NDUFB6/PSEN1/CALM1/UQCRC2/APH1A/CALM3/MAPK1/CHP1/ATF6/SDHB/MA…
KEGG_RIBOSOME	KEGG_RIBOSOME	KEGG_RIBOSOME	86	0.436516	2.03939	0.0037594	0.00904288	0.00358293	4961	tags=34%, list=14%, signal=29%	RPS19/RPL28/RPS2/RPS20/RPL22L1/RPLP1/RPL13/RPL37/RPLP0/RPL27A/RPS15/RPL36/RPL36A/RPLP2/RPL8/RPL35/RPL13A/RPS17/RPL39/RPL18/RPS8/RPS7/RPL38/RPS21/RPL18A/RPL30/RPL12/RPSA/RPL9
KEGG_ALDOSTERONE_REGULATED_SODIUM_REABSORPTION	KEGG_ALDOSTERONE_REGULATED_SODIUM_REABSORPTION	KEGG_ALDOSTERONE_REGULATED_SODIUM_REABSORPTION	42	-0.550957	-1.58262	0.00414304	0.00983282	0.00389592	9960	tags=60%, list=29%, signal=42%	HSD11B2/FXYD2/PIK3CG/PRKCA/ATP1A2/IRS1/SCNN1A/PIK3R2/ATP1B1/ATP1B2/KCNJ1/NEDD4L/SLC9A3R2/INSR/PIK3R3/SGK1/ATP1A1/KRAS/MAPK1/PIK3CA/NR3C2/PIK3CB/PDPK1/MAPK3
KEGG_JAK_STAT_SIGNALING_PATHWAY	KEGG_JAK_STAT_SIGNALING_PATHWAY	KEGG_JAK_STAT_SIGNALING_PATHWAY	155	-0.433096	-1.38082	0.0046194	0.0108191	0.0042867	6298	tags=29%, list=18%, signal=24%	PIK3R2/BCL2L1/CCND3/JAK2/CTF1/SPRY1/SOCS2/SPRY4/IL6R/CISH/STAT3/AKT1/SPRED1/PTPN11/CBL/LEPR/IL6ST/SPRY2/PIAS2/SOS1/PIAS1/PIAS4/PIK3R3/GHR/IFNAR1/SOCS5/CREBBP/PIK3CA/MPL/SOCS7/STAM/PIK3CB/AKT2/SOCS4/CCND1/SPRED2/STAM2/STAT5B/IFNLR1/JAK1/AKT3/EP300/LIFR/SOS2
KEGG_VASCULAR_SMOOTH_MUSCLE_CONTRACTION	KEGG_VASCULAR_SMOOTH_MUSCLE_CONTRACTION	KEGG_VASCULAR_SMOOTH_MUSCLE_CONTRACTION	115	-0.454699	-1.42945	0.00495901	0.0114637	0.00454209	9408	tags=50%, list=27%, signal=36%	CACNA1S/ADCY1/EDNRA/CACNA1D/CALD1/ARHGEF11/PPP1CA/ADRA1B/PLA2G4A/PRKCA/ADCY2/GUCY1B1/MYLK3/PPP1CC/PLA2G12A/MRVI1/RAMP2/CALM2/PPP1R12B/ITPR2/PRKCQ/PRKG1/ITPR1/MYLK/GUCY1A1/PPP1R12A/PLCB1/MAP2K1/RAF1/ADCY6/CYP4A22/AGTR1/PRKCH/GNA13/RAMP3/ROCK1/PRKX/CYP4A11/ROCK2/PPP1CB/PRKACB/CALM1/PRKACA/CALCRL/AVPR1B/CALM3/MAPK1/BRAF/GNAQ/MAPK3/PRKCE/GNA11/RHOA/ADCY5/ARHGEF12/ADCY9
KEGG_AMINOACYL_TRNA_BIOSYNTHESIS	KEGG_AMINOACYL_TRNA_BIOSYNTHESIS	KEGG_AMINOACYL_TRNA_BIOSYNTHESIS	41	-0.549189	-1.57099	0.00558659	0.0127489	0.0050513	7394	tags=61%, list=21%, signal=48%	VARS/RARS/VARS2/WARS/KARS/LARS/EARS2/AARS2/SARS/FARSA/DARS/NARS2/SEPSECS/RARS2/DARS2/TARSL2/MARS2/NARS/LARS2/IARS2/WARS2/MTFMT/PARS2/FARS2
KEGG_GNRH_SIGNALING_PATHWAY	KEGG_GNRH_SIGNALING_PATHWAY	KEGG_GNRH_SIGNALING_PATHWAY	101	-0.459881	-1.43566	0.00569511	0.012832	0.00508424	8290	tags=43%, list=24%, signal=32%	PRKCA/ADCY2/MAP2K3/GRB2/CAMK2G/PLA2G12A/MAP2K7/CALM2/ITPR2/ITPR1/MAPK13/PLCB1/MAP2K1/MAPK14/RAF1/MAP3K2/ADCY6/NRAS/MAP3K1/MAPK9/MAP3K4/PRKX/PLD1/MAP3K3/SOS1/PRKACB/CALM1/PRKACA/CAMK2D/KRAS/CALM3/MAPK1/GNAQ/CDC42/MAPK10/MAP2K4/MAPK3/GNA11/ADCY5/SOS2/MAPK8/ADCY9
KEGG_TOLL_LIKE_RECEPTOR_SIGNALING_PATHWAY	KEGG_TOLL_LIKE_RECEPTOR_SIGNALING_PATHWAY	KEGG_TOLL_LIKE_RECEPTOR_SIGNALING_PATHWAY	102	-0.454138	-1.41881	0.00690916	0.0153729	0.00609097	7737	tags=40%, list=22%, signal=31%	TLR1/TLR5/TBK1/MAP2K3/TRAF3/IRAK4/TICAM1/PIK3R2/MAP2K7/MYD88/FADD/MAP3K7/NFKBIA/MAPK13/RELA/TAB1/MAP2K1/MAPK14/AKT1/TLR4/MAPK9/TLR3/RIPK1/NFKB1/PIK3R3/IFNAR1/MAPK1/PIK3CA/TAB2/PIK3CB/AKT2/MAPK10/TIRAP/CHUK/MAP2K4/MAPK3/AKT3/MAPK8/TOLLIP/TRAF6
KEGG_FC_EPSILON_RI_SIGNALING_PATHWAY	KEGG_FC_EPSILON_RI_SIGNALING_PATHWAY	KEGG_FC_EPSILON_RI_SIGNALING_PATHWAY	79	-0.468823	-1.43559	0.00940374	0.020665	0.00818779	9092	tags=48%, list=26%, signal=36%	LYN/PIK3CG/PLA2G4A/PRKCA/SYK/MAP2K3/GRB2/PLA2G12A/PIK3R2/MAP2K7/MS4A2/MAPK13/MAP2K1/MAPK14/RAF1/AKT1/NRAS/FYN/MAPK9/GAB2/SOS1/PIK3R3/KRAS/MAPK1/PIK3CA/VAV2/PIK3CB/AKT2/PDPK1/MAPK10/MAP2K4/MAPK3/PRKCE/VAV3/AKT3/SOS2/MAPK8
KEGG_BETA_ALANINE_METABOLISM	KEGG_BETA_ALANINE_METABOLISM	KEGG_BETA_ALANINE_METABOLISM	22	-0.608764	-1.58152	0.0114929	0.024948	0.00988477	8679	tags=73%, list=25%, signal=54%	CNDP1/SMS/MLYCD/ALDH1B1/ECHS1/UPB1/ALDH2/ABAT/ALDH7A1/HADHA/ALDH9A1/HIBCH/ALDH3A2/EHHADH/ACADM
KEGG_TYPE_II_DIABETES_MELLITUS	KEGG_TYPE_II_DIABETES_MELLITUS	KEGG_TYPE_II_DIABETES_MELLITUS	47	-0.516045	-1.50036	0.0120078	0.0254477	0.0100828	10958	tags=60%, list=32%, signal=41%	PDX1/PIK3CD/PIK3R1/CACNA1E/HK1/SLC2A4/CACNA1D/PIK3CG/IRS1/PKM/MTOR/PIK3R2/SOCS2/SLC2A2/PKLR/PRKCZ/MAPK9/INSR/PIK3R3/MAPK1/PIK3CA/PIK3CB/SOCS4/MAPK10/MAPK3/PRKCE/MAPK8
KEGG_COMPLEMENT_AND_COAGULATION_CASCADES	KEGG_COMPLEMENT_AND_COAGULATION_CASCADES	KEGG_COMPLEMENT_AND_COAGULATION_CASCADES	69	0.320228	1.4362	0.0120192	0.0254477	0.0100828	5406	tags=30%, list=16%, signal=26%	C1S/C1R/C3/SERPINE1/PLAUR/CFB/C2/SERPINF2/C4B/C4A/FGA/CFH/SERPINA1/F3/C1QA/CFD/PLAU/FGB/F2/C1QB/FGG
KEGG_SNARE_INTERACTIONS_IN_VESICULAR_TRANSPORT	KEGG_SNARE_INTERACTIONS_IN_VESICULAR_TRANSPORT	KEGG_SNARE_INTERACTIONS_IN_VESICULAR_TRANSPORT	38	-0.53803	-1.5237	0.012152	0.0254477	0.0100828	7477	tags=53%, list=22%, signal=41%	STX18/STX6/GOSR2/SNAP29/BET1L/VAMP4/SNAP23/SNAP47/VAMP7/VTI1B/STX5/STX3/STX12/VTI1A/VAMP3/STX7/VAMP2/GOSR1/STX17
KEGG_CALCIUM_SIGNALING_PATHWAY	KEGG_CALCIUM_SIGNALING_PATHWAY	KEGG_CALCIUM_SIGNALING_PATHWAY	177	-0.408523	-1.3097	0.0134336	0.0278044	0.0110165	10905	tags=48%, list=32%, signal=33%	TRPC1/ADRB1/F2R/PTAFR/CAMK4/ITPR3/ADRA1A/PTGFR/AVPR1A/EGFR/PLCG2/CACNA1E/PDE1C/PDGFRB/PLCD3/SLC25A6/ATP2A3/SLC25A5/CACNA1S/ADCY1/EDNRA/CACNA1D/NOS3/BDKRB2/ATP2B4/ADRA1B/PDE1B/ERBB4/NOS2/ERBB3/PRKCA/ADCY2/NTSR1/GRM5/GNAL/SLC8A1/PPID/PLN/BST1/MYLK3/CAMK2G/TBXA2R/TACR3/VDAC1/PTGER3/CALM2/ITPR2/ITPR1/ATP2B1/GNA14/PPP3CC/SPHK2/ATP2A2/MYLK/TACR1/HRH2/PLCB1/ADRB2/CYSLTR1/PPP3R1/AGTR1/ATP2B2/VDAC3/VDAC2/…
KEGG_PENTOSE_PHOSPHATE_PATHWAY	KEGG_PENTOSE_PHOSPHATE_PATHWAY	KEGG_PENTOSE_PHOSPHATE_PATHWAY	26	-0.567786	-1.51736	0.0187565	0.0383754	0.0152049	9868	tags=62%, list=29%, signal=44%	ALDOB/RPIA/PRPS2/GPI/ALDOC/PFKL/PGM1/H6PD/PGD/PFKP/PRPS1/RPE/PFKM/PGM2/FBP1
KEGG_O_GLYCAN_BIOSYNTHESIS	KEGG_O_GLYCAN_BIOSYNTHESIS	KEGG_O_GLYCAN_BIOSYNTHESIS	30	-0.547325	-1.4982	0.0199841	0.0404224	0.016016	9490	tags=70%, list=27%, signal=51%	GCNT1/GALNT10/ST3GAL1/GALNT14/GALNT6/GALNT9/ST6GALNAC1/B4GALT5/GALNT1/GALNT16/GALNT3/ST3GAL2/GALNT15/C1GALT1C1/GCNT4/C1GALT1/GALNT12/GALNT11/GALNT18/GALNT4
KEGG_SYSTEMIC_LUPUS_ERYTHEMATOSUS	KEGG_SYSTEMIC_LUPUS_ERYTHEMATOSUS	KEGG_SYSTEMIC_LUPUS_ERYTHEMATOSUS	132	0.257546	1.29355	0.021978	0.043956	0.0174161	8926	tags=38%, list=26%, signal=28%	C1S/C1R/C3/H2AFB3/FCGR1A/GRIN2B/HIST1H2BH/H2AFX/C2/ACTN2/ACTN3/C4B/HIST2H2AA3/C4A/HIST2H2AC/GRIN2A/HIST1H2BF/HIST1H2AL/HIST2H2BF/HIST1H3D/C1QA/ACTN1/H2AFB2/CD80/HIST2H2AA4/HIST1H2AD/HIST1H2BG/H2AFJ/SNRPB/C1QB/HIST1H4J/CD40LG/HIST1H3J/H2AFB1/C1QC/CD28/HIST1H2AJ/FCGR2B/H3.Y/IFNG/HIST2H3D/HIST1H2AH/HIST1H2BM/FCGR3B/C8G/HIST1H3I/HIST1H2BJ/HIST2H3A/HIST2H3C/HLA-DQB1
KEGG_NOTCH_SIGNALING_PATHWAY	KEGG_NOTCH_SIGNALING_PATHWAY	KEGG_NOTCH_SIGNALING_PATHWAY	47	-0.496924	-1.44477	0.0228256	0.0449229	0.0177991	8975	tags=55%, list=26%, signal=41%	DVL2/NOTCH3/CIR1/JAG2/DLL1/CTBP1/SNW1/DTX3L/ADAM17/NOTCH1/HDAC1/PSEN2/NOTCH2/MAML1/JAG1/PSEN1/KAT2B/HDAC2/MAML3/CREBBP/APH1A/CTBP2/MAML2/NUMB/EP300
KEGG_RNA_POLYMERASE	KEGG_RNA_POLYMERASE	KEGG_RNA_POLYMERASE	29	-0.546341	-1.48881	0.0229662	0.0449229	0.0177991	9066	tags=59%, list=26%, signal=43%	POLR3D/POLR2K/POLR1D/POLR2D/POLR1E/POLR3A/POLR2E/POLR3C/POLR3F/POLR1A/POLR3GL/POLR2A/POLR2B/POLR3B/POLR1B/POLR2C
KEGG_VEGF_SIGNALING_PATHWAY	KEGG_VEGF_SIGNALING_PATHWAY	KEGG_VEGF_SIGNALING_PATHWAY	76	-0.451973	-1.38055	0.0245545	0.046848	0.0185619	5400	tags=37%, list=16%, signal=31%	PPP3CC/SPHK2/MAPKAPK2/NFATC1/MAP2K1/MAPK14/RAF1/NFAT5/PPP3R1/AKT1/NRAS/PPP3CB/PPP3CA/MAPKAPK3/PTK2/PIK3R3/KRAS/MAPK1/CHP1/PIK3CA/NFATC3/PIK3CB/AKT2/CDC42/KDR/MAPK3/AKT3
KEGG_ARGININE_AND_PROLINE_METABOLISM	KEGG_ARGININE_AND_PROLINE_METABOLISM	KEGG_ARGININE_AND_PROLINE_METABOLISM	54	-0.482341	-1.42591	0.024694	0.046848	0.0185619	11091	tags=57%, list=32%, signal=39%	PRODH2/ALDH4A1/GLUL/PRODH/AOC1/AZIN2/LAP3/NOS3/SMS/NOS2/P4HA1/PYCR2/DAO/ALDH1B1/GLS/ACY1/OAT/MAOB/GOT2/GOT1/ALDH2/GATM/ODC1/GLUD1/AGMAT/ALDH7A1/GLUD2/ALDH9A1/ALDH3A2/AMD1
KEGG_PARKINSONS_DISEASE	KEGG_PARKINSONS_DISEASE	KEGG_PARKINSONS_DISEASE	125	-0.419402	-1.32507	0.02474	0.046848	0.0185619	10791	tags=49%, list=31%, signal=34%	GPR37/NDUFB2/UQCRHL/SLC18A2/NDUFC1/NDUFB4/PARK7/SLC25A6/SLC25A5/COX7C/NDUFV2/UBE2L6/NDUFV1/UBE2L3/NDUFB8/NDUFA9/CYCS/COX8A/ATP5PF/NDUFB5/CASP9/UQCRB/ATP5MC3/ATP5PD/PPID/PRKN/NDUFC2/NDUFAB1/NDUFA8/VDAC1/UBE2G2/COX7A2L/UBA1/NDUFB3/ATP5F1B/COX4I2/NDUFA5/UQCRH/UBE2J1/HTRA2/NDUFS4/LRRK2/VDAC3/UQCRC1/UQCRFS1/NDUFA10/NDUFS2/VDAC2/UBE2G1/NDUFB6/SLC25A4/UQCRC2/UBB/SDHB/ATP5F1A/ATP5PB/SDHC/NDUFS1/PINK1/SDHD
KEGG_DORSO_VENTRAL_AXIS_FORMATION	KEGG_DORSO_VENTRAL_AXIS_FORMATION	KEGG_DORSO_VENTRAL_AXIS_FORMATION	24	-0.566791	-1.49214	0.0269384	0.0501286	0.0198617	10445	tags=67%, list=30%, signal=47%	PIWIL1/EGFR/NOTCH3/GRB2/NOTCH1/NOTCH2/SPIRE1/MAP2K1/ETS2/SOS1/ETS1/KRAS/MAPK1/MAPK3/SOS2
KEGG_VIBRIO_CHOLERAE_INFECTION	KEGG_VIBRIO_CHOLERAE_INFECTION	KEGG_VIBRIO_CHOLERAE_INFECTION	54	-0.479952	-1.41885	0.0270357	0.0501286	0.0198617	8076	tags=43%, list=23%, signal=33%	ACTG1/ATP6V0C/KCNQ1/ATP6V0A1/ATP6V1G2/ATP6V0A2/ATP6V0D1/ATP6V1A/ATP6V1E1/ARF1/ATP6AP1/PRKX/SLC12A2/ATP6V1D/ATP6V1C1/PRKACB/PRKACA/ATP6V1G1/ATP6V1B2/TJP1/ADCY9/TJP2
KEGG_TYROSINE_METABOLISM	KEGG_TYROSINE_METABOLISM	KEGG_TYROSINE_METABOLISM	42	-0.502578	-1.44365	0.0282381	0.0518184	0.0205312	7590	tags=33%, list=22%, signal=26%	LCMT1/TRMT11/METTL2B/HGD/METTL6/HEMK1/MAOB/GOT2/ADH6/DDC/GOT1/ADH5/LCMT2
KEGG_OXIDATIVE_PHOSPHORYLATION	KEGG_OXIDATIVE_PHOSPHORYLATION	KEGG_OXIDATIVE_PHOSPHORYLATION	129	-0.41426	-1.31003	0.0292781	0.0529173	0.0209666	9290	tags=40%, list=27%, signal=29%	COX7C/NDUFV2/NDUFV1/NDUFB8/NDUFA9/COX8A/ATP5PF/NDUFB5/UQCRB/ATP5MC3/ATP5PD/ATP6V0C/NDUFC2/NDUFAB1/ATP12A/NDUFA8/COX7A2L/ATP6V0A1/NDUFB3/ATP6V1G2/ATP6V0A2/ATP5F1B/COX4I2/NDUFA5/ATP6V0D1/ATP6V1A/PPA2/UQCRH/NDUFS4/UQCRC1/UQCRFS1/NDUFA10/ATP6V1E1/NDUFS2/ATP6AP1/ATP6V1D/ATP6V1C1/NDUFB6/UQCRC2/ATP6V1G1/COX11/ATP6V1B2/COX10/SDHB/ATP5F1A/ATP5PB/SDHC/COX15/NDUFS1/SDHD
KEGG_CYSTEINE_AND_METHIONINE_METABOLISM	KEGG_CYSTEINE_AND_METHIONINE_METABOLISM	KEGG_CYSTEINE_AND_METHIONINE_METABOLISM	34	-0.520902	-1.45375	0.0294315	0.0529173	0.0209666	6193	tags=41%, list=18%, signal=34%	CTH/MTR/APIP/GOT2/ENOPH1/BHMT/GOT1/MAT2A/TRDMT1/MAT2B/AHCYL1/MTAP/AMD1
KEGG_HOMOLOGOUS_RECOMBINATION	KEGG_HOMOLOGOUS_RECOMBINATION	KEGG_HOMOLOGOUS_RECOMBINATION	28	0.397276	1.47513	0.0308544	0.0549209	0.0217605	3502	tags=39%, list=10%, signal=35%	POLD1/EME1/RAD54B/SEM1/BLM/RAD54L/RPA4/POLD4/RAD51/XRCC2/XRCC3
KEGG_GLYOXYLATE_AND_DICARBOXYLATE_METABOLISM	KEGG_GLYOXYLATE_AND_DICARBOXYLATE_METABOLISM	KEGG_GLYOXYLATE_AND_DICARBOXYLATE_METABOLISM	16	-0.609596	-1.48867	0.0317401	0.055938	0.0221635	9157	tags=62%, list=27%, signal=46%	MDH2/MDH1/AFMID/CS/ACO1/MTHFD1/HAO2/ACO2/GRHPR
KEGG_PURINE_METABOLISM	KEGG_PURINE_METABOLISM	KEGG_PURINE_METABOLISM	158	-0.40145	-1.28027	0.0324427	0.0566158	0.022432	9524	tags=49%, list=28%, signal=36%	GUCY1A2/ADCY1/ENTPD1/PRPS2/POLR1C/POLR3D/ENTPD8/NT5E/PDE1B/GART/PDE3A/POLR2K/PFAS/PAICS/PRIM1/PDE6B/GMPR/ADCY2/NT5C1A/ADPRM/GUCY1B1/POLR1D/RRM1/PRUNE1/PKM/FHIT/PDE6D/PDE5A/ADSL/POLD3/ENTPD2/PPAT/DCK/NT5C1B/AK2/NUDT2/POLR2D/PDE8A/RRM2B/PDE8B/PNPT1/PRPS1/POLA1/PDE9A/GUCY1A1/PDE4D/POLR1E/POLR3A/PKLR/POLR2E/POLR3C/PDE4A/POLR3F/PDE2A/ADCY6/AK4/NME6/NT5C2/POLR1A/POLR3GL/ENTPD5/POLE3/ADSS/POLR2A/POLR2B/…
KEGG_NOD_LIKE_RECEPTOR_SIGNALING_PATHWAY	KEGG_NOD_LIKE_RECEPTOR_SIGNALING_PATHWAY	KEGG_NOD_LIKE_RECEPTOR_SIGNALING_PATHWAY	62	-0.461722	-1.38279	0.0341592	0.0588758	0.0233275	5674	tags=35%, list=16%, signal=30%	HSP90AB1/NFKBIA/MAPK13/RELA/HSP90AA1/TAB1/CARD6/XIAP/MAPK14/SUGT1/ERBIN/MAPK9/TAB3/NFKB1/MAPK1/TAB2/MAPK10/CHUK/MAPK3/MAPK8/TRAF6
KEGG_LINOLEIC_ACID_METABOLISM	KEGG_LINOLEIC_ACID_METABOLISM	KEGG_LINOLEIC_ACID_METABOLISM	29	0.38195	1.43279	0.0344	0.0588758	0.0233275	7308	tags=45%, list=21%, signal=35%	PLA2G1B/PLA2G4B/PLA2G4E/PLA2G2D/PLA2G10/PLA2G2A/PLA2G2F/PLA2G2C/CYP2C19/ALOX15/PLA2G6/PLA2G5/AKR1B10
KEGG_GLYCOSPHINGOLIPID_BIOSYNTHESIS_GANGLIO_SERIES	KEGG_GLYCOSPHINGOLIPID_BIOSYNTHESIS_GANGLIO_SERIES	KEGG_GLYCOSPHINGOLIPID_BIOSYNTHESIS_GANGLIO_SERIES	15	-0.617306	-1.48428	0.0347301	0.0588758	0.0233275	7643	tags=47%, list=22%, signal=36%	ST6GALNAC6/GLB1/B4GALNT1/B3GALT4/SLC33A1/ST6GALNAC3
KEGG_ALPHA_LINOLENIC_ACID_METABOLISM	KEGG_ALPHA_LINOLENIC_ACID_METABOLISM	KEGG_ALPHA_LINOLENIC_ACID_METABOLISM	19	0.450605	1.51217	0.0362812	0.060925	0.0241394	6765	tags=58%, list=20%, signal=47%	PLA2G1B/PLA2G4B/ACOX3/PLA2G4E/PLA2G2D/PLA2G10/PLA2G2A/PLA2G2F/PLA2G2C/PLA2G6/PLA2G5
KEGG_BLADDER_CANCER	KEGG_BLADDER_CANCER	KEGG_BLADDER_CANCER	42	-0.491617	-1.41216	0.0370693	0.0616668	0.0244333	5122	tags=36%, list=15%, signal=30%	MAP2K1/RAF1/NRAS/CDH1/RB1/FGFR3/DAPK1/KRAS/RPS6KA5/MAPK1/BRAF/CCND1/MAPK3/ERBB2
KEGG_NITROGEN_METABOLISM	KEGG_NITROGEN_METABOLISM	KEGG_NITROGEN_METABOLISM	23	-0.553986	-1.44901	0.040915	0.067434	0.0267184	7097	tags=39%, list=21%, signal=31%	CA2/CTH/GLS/CA4/CA13/CA5B/GLUD1/GLUD2
KEGG_ONE_CARBON_POOL_BY_FOLATE	KEGG_ONE_CARBON_POOL_BY_FOLATE	KEGG_ONE_CARBON_POOL_BY_FOLATE	17	-0.588117	-1.45521	0.0440724	0.0719714	0.0285162	9157	tags=76%, list=27%, signal=56%	FTCD/GART/DHFR/AMT/MTR/TYMS/MTHFS/MTHFD1/MTHFR/SHMT1/MTFMT/ALDH1L1
KEGG_CELL_ADHESION_MOLECULES_CAMS	KEGG_CELL_ADHESION_MOLECULES_CAMS	KEGG_CELL_ADHESION_MOLECULES_CAMS	131	-0.402578	-1.27405	0.045505	0.0736354	0.0291755	11703	tags=48%, list=34%, signal=32%	HLA-DRA/CD226/HLA-DMA/CLDN20/HLA-A/MAG/HLA-DRB1/HLA-DPB1/SELE/HLA-DRB5/SELP/CLDN14/HLA-B/CDH3/HLA-DMB/HLA-DPA1/NLGN4X/JAM2/NFASC/HLA-DOA/NRXN3/HLA-C/PTPRM/ITGAV/ITGB1/CDH2/CNTN1/ITGA4/SDC4/CLDN7/VCAM1/SDC1/ITGB8/CD58/CDH4/ICAM2/JAM3/ALCAM/NLGN1/CDH5/ITGA9/ESAM/CD34/CLDN2/ITGA8/CLDN16/SDC2/CDH1/CLDN4/HLA-E/NRXN2/CLDN3/PECAM1/CLDN23/CLDN19/NEO1/F11R/GLG1/CLDN10/OCLN/NECTIN3/ITGA6
KEGG_PRIMARY_BILE_ACID_BIOSYNTHESIS	KEGG_PRIMARY_BILE_ACID_BIOSYNTHESIS	KEGG_PRIMARY_BILE_ACID_BIOSYNTHESIS	16	-0.589366	-1.43927	0.0492905	0.0790424	0.0313178	6656	tags=44%, list=19%, signal=35%	ACOX2/HSD17B4/CYP7B1/SCP2/CYP39A1/CYP27A1
KEGG_CELL_CYCLE	KEGG_CELL_CYCLE	KEGG_CELL_CYCLE	124	-0.403241	-1.27346	0.0503939	0.0800902	0.031733	6103	tags=34%, list=18%, signal=28%	CDKN2B/CCND3/ORC2/HDAC1/YWHAQ/FZR1/TGFB2/WEE1/MCM3/TFDP2/SMAD3/YWHAH/ANAPC10/CDKN1B/SMC1A/RAD21/CDC26/ORC3/ABL1/RB1/CDC27/TFDP1/GSK3B/CDC14A/HDAC2/RBL2/CREBBP/CDC23/STAG1/ANAPC13/SKP1/YWHAB/CCND1/SMC3/STAG2/SMAD2/ORC4/EP300/SMAD4/YWHAE/CDC14B
KEGG_RENIN_ANGIOTENSIN_SYSTEM	KEGG_RENIN_ANGIOTENSIN_SYSTEM	KEGG_RENIN_ANGIOTENSIN_SYSTEM	17	-0.579926	-1.43494	0.0519512	0.0818347	0.0324242	9984	tags=71%, list=29%, signal=50%	ACE/MME/REN/CTSG/CMA1/ENPEP/CPA3/AGTR1/NLN/LNPEP/ACE2
KEGG_LONG_TERM_DEPRESSION	KEGG_LONG_TERM_DEPRESSION	KEGG_LONG_TERM_DEPRESSION	70	-0.434395	-1.31695	0.0603628	0.0942507	0.0373436	8290	tags=44%, list=24%, signal=34%	PPP1R17/LYN/PLA2G4A/PRKCA/GRM5/GUCY1B1/PLA2G12A/GNAI2/ITPR2/PRKG1/ITPR1/GRIA2/GUCY1A1/GNAI3/PLCB1/MAP2K1/RAF1/NRAS/GNA13/PPP2CB/KRAS/MAPK1/GNAI1/BRAF/GNAQ/PPP2CA/MAPK3/GNA11/PPP2R1B/IGF1R
KEGG_NICOTINATE_AND_NICOTINAMIDE_METABOLISM	KEGG_NICOTINATE_AND_NICOTINAMIDE_METABOLISM	KEGG_NICOTINATE_AND_NICOTINAMIDE_METABOLISM	24	-0.530708	-1.39715	0.0614898	0.0951755	0.03771	8432	tags=50%, list=24%, signal=38%	NT5C1A/AOX1/BST1/NT5C1B/NMNAT3/NNT/NT5C2/NMRK1/NUDT12/PNP/NMNAT1
KEGG_PANTOTHENATE_AND_COA_BIOSYNTHESIS	KEGG_PANTOTHENATE_AND_COA_BIOSYNTHESIS	KEGG_PANTOTHENATE_AND_COA_BIOSYNTHESIS	16	-0.575114	-1.40446	0.0680856	0.104476	0.0413951	8823	tags=50%, list=26%, signal=37%	DPYD/PPCS/PANK2/UPB1/PANK4/PANK3/PANK1
KEGG_NUCLEOTIDE_EXCISION_REPAIR	KEGG_NUCLEOTIDE_EXCISION_REPAIR	KEGG_NUCLEOTIDE_EXCISION_REPAIR	44	-0.462296	-1.33476	0.074687	0.113626	0.0450205	8715	tags=55%, list=25%, signal=41%	CETN2/GTF2H5/GTF2H2/ERCC3/GTF2H1/RFC3/POLD3/CUL4B/ERCC6/DDB1/RPA2/GTF2H3/ERCC2/MNAT1/ERCC8/POLE3/ERCC4/CUL4A/RPA1/RFC1/RAD23B/XPC/XPA
KEGG_ALANINE_ASPARTATE_AND_GLUTAMATE_METABOLISM	KEGG_ALANINE_ASPARTATE_AND_GLUTAMATE_METABOLISM	KEGG_ALANINE_ASPARTATE_AND_GLUTAMATE_METABOLISM	32	-0.488031	-1.35037	0.0795276	0.119965	0.0475321	6387	tags=44%, list=19%, signal=36%	PPAT/GLS/ASPA/AGXT2/GOT2/DDO/ALDH5A1/ADSS/GFPT1/GOT1/ABAT/GLUD1/GLUD2
KEGG_ANTIGEN_PROCESSING_AND_PRESENTATION	KEGG_ANTIGEN_PROCESSING_AND_PRESENTATION	KEGG_ANTIGEN_PROCESSING_AND_PRESENTATION	80	-0.414182	-1.26849	0.0860804	0.128759	0.0510162	11853	tags=45%, list=34%, signal=30%	HLA-DQA2/HLA-DRA/HLA-DMA/KIR2DL1/CTSS/HLA-A/HLA-DRB1/KIR3DL1/HLA-DPB1/HLA-DRB5/HLA-B/HLA-DMB/LGMN/HLA-DPA1/HLA-DOA/TAP2/HSPA5/HLA-C/RFX5/NFYB/HSPA2/PSME1/CTSL/HSP90AB1/B2M/HSP90AA1/HSPA8/CANX/RFXAP/HLA-E/NFYA/PSME3/NFYC/CREB1/HSPA1L
KEGG_DRUG_METABOLISM_OTHER_ENZYMES	KEGG_DRUG_METABOLISM_OTHER_ENZYMES	KEGG_DRUG_METABOLISM_OTHER_ENZYMES	51	0.29436	1.25334	0.0870229	0.129084	0.051145	1586	tags=16%, list=5%, signal=15%	IMPDH1/UGT1A10/TK1/UCK2/ITPA/UGT1A8/TYMP/UGT1A7
KEGG_GLUTATHIONE_METABOLISM	KEGG_GLUTATHIONE_METABOLISM	KEGG_GLUTATHIONE_METABOLISM	47	-0.450685	-1.31033	0.0882735	0.129857	0.0514513	9966	tags=53%, list=29%, signal=38%	GSTP1/GSTM1/GSTM2/LAP3/IDH2/SMS/GSR/PGD/GSTM3/GGT1/RRM1/OPLAH/GSTA1/GSTO2/GSTM4/RRM2B/GCLM/GGT6/MGST2/MGST3/GGT7/GSTA4/ODC1/GCLC
KEGG_ASCORBATE_AND_ALDARATE_METABOLISM	KEGG_ASCORBATE_AND_ALDARATE_METABOLISM	KEGG_ASCORBATE_AND_ALDARATE_METABOLISM	25	-0.50483	-1.33923	0.095471	0.139294	0.0551903	6145	tags=32%, list=18%, signal=26%	ALDH1B1/UGT2A3/MIOX/ALDH2/ALDH7A1/ALDH9A1/ALDH3A2
KEGG_PATHOGENIC_ESCHERICHIA_COLI_INFECTION	KEGG_PATHOGENIC_ESCHERICHIA_COLI_INFECTION	KEGG_PATHOGENIC_ESCHERICHIA_COLI_INFECTION	55	-0.434177	-1.28615	0.0970554	0.140454	0.0556501	8113	tags=40%, list=24%, signal=31%	PRKCA/ACTG1/ITGB1/NCK2/NCK1/YWHAQ/TUBB4B/ARPC4/FYN/TLR4/CDH1/ROCK1/ABL1/NCL/ROCK2/WASL/CDC42/CTNNB1/EZR/OCLN/RHOA
KEGG_ARRHYTHMOGENIC_RIGHT_VENTRICULAR_CARDIOMYOPATHY_ARVC	KEGG_ARRHYTHMOGENIC_RIGHT_VENTRICULAR_CARDIOMYOPATHY_ARVC	KEGG_ARRHYTHMOGENIC_RIGHT_VENTRICULAR_CARDIOMYOPATHY_ARVC	74	-0.412826	-1.25762	0.0990027	0.142117	0.0563088	8951	tags=46%, list=26%, signal=34%	CACNA1D/EMD/LMNA/ITGB5/ACTG1/DMD/SLC8A1/ITGAV/ITGB1/CDH2/ITGA4/CACNB2/ITGB8/CACNA2D2/ITGB3/ATP2A2/TCF7L1/GJA1/ITGA9/DSP/ITGA1/ITGA8/ITGA2/DSC2/DSG2/DAG1/CTNNB1/TCF7L2/CTNNA1/ACTN4/JUP/SGCB/ITGA6
KEGG_NATURAL_KILLER_CELL_MEDIATED_CYTOTOXICITY	KEGG_NATURAL_KILLER_CELL_MEDIATED_CYTOTOXICITY	KEGG_NATURAL_KILLER_CELL_MEDIATED_CYTOTOXICITY	131	-0.381689	-1.20794	0.101302	0.144253	0.0571554	8673	tags=34%, list=25%, signal=25%	PIK3CG/IFNGR1/PRKCA/SYK/HLA-C/TNFSF10/GRB2/RAET1E/ULBP3/PIK3R2/TNFRSF10C/FAS/ICAM2/TNFRSF10D/PPP3CC/NFATC1/TNFRSF10A/MAP2K1/RAET1G/RAF1/NFAT5/PAK1/PPP3R1/NRAS/FYN/PTPN11/HLA-E/PPP3CB/PPP3CA/SOS1/PIK3R3/IFNAR1/KRAS/MAPK1/CHP1/PIK3CA/VAV2/BRAF/NFATC3/PIK3CB/MAPK3/VAV3/SOS2
KEGG_GLYCEROPHOSPHOLIPID_METABOLISM	KEGG_GLYCEROPHOSPHOLIPID_METABOLISM	KEGG_GLYCEROPHOSPHOLIPID_METABOLISM	77	-0.409608	-1.25204	0.102455	0.144738	0.0573475	9538	tags=47%, list=28%, signal=34%	LPCAT2/PHOSPHO1/PTDSS1/AGPAT4/LPGAT1/PLA2G4A/PLA2G15/ADPRM/LYPLA1/PLA2G12A/MBOAT1/GNPAT/ETNK1/GPD1L/DGKB/GPAT3/CHPT1/PCYT1A/ETNK2/CDIPT/GPAT4/LYPLA2/GPAM/DGKH/MBOAT2/AGPAT3/DGKE/PLD1/LCLAT1/AGPAT1/PLPP1/CDS2/GPD2/CDS1/PLPP3
KEGG_STEROID_BIOSYNTHESIS	KEGG_STEROID_BIOSYNTHESIS	KEGG_STEROID_BIOSYNTHESIS	17	-0.535233	-1.32435	0.117814	0.165125	0.0654249	12064	tags=76%, list=35%, signal=50%	SQLE/MSMO1/SOAT2/SOAT1/DHCR7/LIPA/TM7SF2/NSDHL/LSS/SC5D/CYP51A1/FDFT1
KEGG_AMYOTROPHIC_LATERAL_SCLEROSIS_ALS	KEGG_AMYOTROPHIC_LATERAL_SCLEROSIS_ALS	KEGG_AMYOTROPHIC_LATERAL_SCLEROSIS_ALS	52	-0.425264	-1.25322	0.130843	0.181954	0.0720928	8240	tags=42%, list=24%, signal=32%	TP53/SOD1/CYCS/DAXX/CASP9/MAP2K3/TOMM40L/BCL2L1/MAPK13/GRIA2/PPP3CC/MAPK14/PPP3R1/MAP3K5/PPP3CB/PPP3CA/CHP1/RAB5A/ALS2/CAT/BCL2
KEGG_DRUG_METABOLISM_CYTOCHROME_P450	KEGG_DRUG_METABOLISM_CYTOCHROME_P450	KEGG_DRUG_METABOLISM_CYTOCHROME_P450	70	-0.402513	-1.22029	0.141055	0.194634	0.077117	10293	tags=36%, list=30%, signal=25%	ALDH3B1/UGT1A9/GSTA2/GSTP1/GSTM1/GSTM2/GSTM3/AOX1/GSTA1/GSTO2/UGT2B7/FMO1/GSTM4/FMO2/CYP3A7/UGT2A3/MAOB/FMO5/MGST2/MGST3/ADH6/FMO4/GSTA4/ADH5
KEGG_DILATED_CARDIOMYOPATHY	KEGG_DILATED_CARDIOMYOPATHY	KEGG_DILATED_CARDIOMYOPATHY	90	-0.386832	-1.19751	0.151965	0.208075	0.0824424	9302	tags=40%, list=27%, signal=29%	ADCY1/CACNA1D/EMD/LMNA/ITGB5/ADCY2/ACTG1/DMD/SLC8A1/PLN/ITGAV/ITGB1/ITGA4/CACNB2/ITGB8/CACNA2D2/TPM1/ITGB3/ATP2A2/ITGA9/TGFB2/TPM3/ADCY6/ITGA1/ITGA8/ITGA2/PRKX/DAG1/PRKACB/PRKACA/SGCB/ADCY5/MYL3/ITGA6/ADCY9
KEGG_FRUCTOSE_AND_MANNOSE_METABOLISM	KEGG_FRUCTOSE_AND_MANNOSE_METABOLISM	KEGG_FRUCTOSE_AND_MANNOSE_METABOLISM	34	-0.449495	-1.25446	0.153648	0.208774	0.0827194	9723	tags=50%, list=28%, signal=36%	HK1/GMDS/ALDOC/PFKL/FCSK/KHK/PFKP/MTMR2/SORD/MTMR1/PMM1/PFKM/MTMR6/MPI/FPGT/FBP1
KEGG_RETINOL_METABOLISM	KEGG_RETINOL_METABOLISM	KEGG_RETINOL_METABOLISM	64	-0.390187	-1.1734	0.211448	0.285134	0.112974	6634	tags=23%, list=19%, signal=19%	CYP26B1/UGT2B7/RDH10/CYP3A7/ALDH1A2/UGT2A3/CYP4A22/ADH6/CYP4A11/PNPLA4/DHRS4/RDH11/RETSAT/ADH5
KEGG_GLYCOSAMINOGLYCAN_BIOSYNTHESIS_HEPARAN_SULFATE	KEGG_GLYCOSAMINOGLYCAN_BIOSYNTHESIS_HEPARAN_SULFATE	KEGG_GLYCOSAMINOGLYCAN_BIOSYNTHESIS_HEPARAN_SULFATE	26	-0.450902	-1.205	0.217437	0.291005	0.115301	9415	tags=46%, list=27%, signal=34%	NDST2/HS6ST2/EXT2/EXT1/NDST1/HS3ST1/HS6ST1/HS2ST1/EXTL2/EXTL3/GLCE
KEGG_AMINO_SUGAR_AND_NUCLEOTIDE_SUGAR_METABOLISM	KEGG_AMINO_SUGAR_AND_NUCLEOTIDE_SUGAR_METABOLISM	KEGG_AMINO_SUGAR_AND_NUCLEOTIDE_SUGAR_METABOLISM	44	-0.408445	-1.17928	0.220686	0.29315	0.11615	9697	tags=55%, list=28%, signal=39%	CHIA/RENBP/GNPDA1/HK1/GNPNAT1/GMDS/GPI/PGM1/UGP2/PGM3/FCSK/NANP/GALT/PMM1/CYB5R1/MPI/PGM2/GFPT1/GNPDA2/FPGT/UXS1/GALK2/GNE
KEGG_STEROID_HORMONE_BIOSYNTHESIS	KEGG_STEROID_HORMONE_BIOSYNTHESIS	KEGG_STEROID_HORMONE_BIOSYNTHESIS	55	0.256323	1.10844	0.236975	0.309318	0.122557	2437	tags=15%, list=7%, signal=14%	CYP21A2/UGT1A10/HSD17B3/CYP19A1/UGT1A8/SULT2B1/UGT1A7/SRD5A3
KEGG_HEDGEHOG_SIGNALING_PATHWAY	KEGG_HEDGEHOG_SIGNALING_PATHWAY	KEGG_HEDGEHOG_SIGNALING_PATHWAY	56	-0.389262	-1.15626	0.237762	0.309318	0.122557	7035	tags=41%, list=20%, signal=33%	SMO/RAB23/WNT7A/BMP7/DHH/BMP5/BMP6/WNT8B/CSNK1A1/CSNK1G3/BMP4/BMP2/SUFU/PRKX/GSK3B/PRKACB/PRKACA/PTCH1/LRP2/CSNK1G1/FBXW11/BTRC
KEGG_PYRIMIDINE_METABOLISM	KEGG_PYRIMIDINE_METABOLISM	KEGG_PYRIMIDINE_METABOLISM	98	-0.364524	-1.13483	0.238071	0.309318	0.122557	9217	tags=48%, list=27%, signal=35%	POLR1C/POLR3D/ENTPD8/DPYD/NT5E/POLR2K/PRIM1/NT5C1A/POLR1D/RRM1/DUT/CMPK2/POLD3/CMPK1/DCK/NT5C1B/NUDT2/POLR2D/RRM2B/TYMS/DHODH/PNPT1/POLA1/UMPS/POLR1E/POLR3A/DCTD/UPB1/POLR2E/POLR3C/POLR3F/NME6/NT5C2/POLR1A/POLR3GL/UPRT/ENTPD5/POLE3/UCK1/POLR2A/POLR2B/PNP/POLR3B/POLR1B/POLR2C/AK3
KEGG_DNA_REPLICATION	KEGG_DNA_REPLICATION	KEGG_DNA_REPLICATION	36	0.281787	1.11552	0.249503	0.321021	0.127193	2964	tags=25%, list=9%, signal=23%	POLD1/POLE/RPA4/RFC4/POLD4/LIG1/DNA2/RNASEH2A/POLA2
KEGG_RIBOFLAVIN_METABOLISM	KEGG_RIBOFLAVIN_METABOLISM	KEGG_RIBOFLAVIN_METABOLISM	16	-0.485648	-1.18598	0.250685	0.321021	0.127193	10467	tags=69%, list=30%, signal=48%	ENPP1/ACP4/ACP5/ACPP/ACP6/RFK/MTMR2/MTMR1/ACP1/MTMR6
KEGG_GLYCOSPHINGOLIPID_BIOSYNTHESIS_LACTO_AND_NEOLACTO_SERIES	KEGG_GLYCOSPHINGOLIPID_BIOSYNTHESIS_LACTO_AND_NEOLACTO_SERIES	KEGG_GLYCOSPHINGOLIPID_BIOSYNTHESIS_LACTO_AND_NEOLACTO_SERIES	26	-0.435285	-1.16327	0.261896	0.332983	0.131933	8961	tags=42%, list=26%, signal=31%	FUT4/B3GALT1/B4GALT3/FUT3/ABO/FUT1/FUT6/GCNT2/B3GNT2/B4GAT1
KEGG_GLYCOSAMINOGLYCAN_DEGRADATION	KEGG_GLYCOSAMINOGLYCAN_DEGRADATION	KEGG_GLYCOSAMINOGLYCAN_DEGRADATION	21	-0.451673	-1.16346	0.269786	0.340581	0.134944	6757	tags=38%, list=20%, signal=31%	HGSNAT/GNS/ARSB/IDS/NAGLU/HYAL2/HYAL1
KEGG_PRION_DISEASES	KEGG_PRION_DISEASES	KEGG_PRION_DISEASES	35	-0.407085	-1.14068	0.278199	0.348404	0.138043	9999	tags=43%, list=29%, signal=30%	STIP1/C7/SOD1/HSPA5/EGR1/NOTCH1/LAMC1/MAP2K1/FYN/PRKX/PRKACB/PRKACA/MAPK1/MAPK3
KEGG_BASAL_CELL_CARCINOMA	KEGG_BASAL_CELL_CARCINOMA	KEGG_BASAL_CELL_CARCINOMA	55	-0.381353	-1.12967	0.279898	0.348404	0.138043	6090	tags=29%, list=18%, signal=24%	FZD3/WNT8B/FZD9/TCF7L1/BMP4/BMP2/SUFU/GSK3B/FZD5/PTCH1/FZD4/CTNNB1/FZD1/TCF7L2/APC
KEGG_PORPHYRIN_AND_CHLOROPHYLL_METABOLISM	KEGG_PORPHYRIN_AND_CHLOROPHYLL_METABOLISM	KEGG_PORPHYRIN_AND_CHLOROPHYLL_METABOLISM	41	-0.395367	-1.13097	0.286778	0.35449	0.140454	6145	tags=24%, list=18%, signal=20%	HCCS/EARS2/UGT2A3/ALAS1/BLVRA/COX10/COX15/ALAD/FECH
KEGG_PRIMARY_IMMUNODEFICIENCY	KEGG_PRIMARY_IMMUNODEFICIENCY	KEGG_PRIMARY_IMMUNODEFICIENCY	35	0.275014	1.07868	0.28932	0.355166	0.140722	6537	tags=34%, list=19%, signal=28%	JAK3/ADA/RFXANK/ZAP70/AIRE/IL2RG/CD3D/CD79A/CD40LG/AICDA/CD3E/TNFRSF13B
KEGG_VIRAL_MYOCARDITIS	KEGG_VIRAL_MYOCARDITIS	KEGG_VIRAL_MYOCARDITIS	68	-0.368282	-1.11398	0.295357	0.358112	0.141889	11703	tags=50%, list=34%, signal=33%	HLA-DRA/CD55/HLA-DMA/MYH11/HLA-A/HLA-DRB1/HLA-DPB1/MYH8/HLA-DRB5/LAMA2/HLA-B/HLA-DMB/MYH15/CASP8/CXADR/HLA-DPA1/HLA-DOA/CYCS/ACTG1/HLA-C/CASP9/DMD/MYH14/MYH9/EIF4G3/MYH10/FYN/HLA-E/ABL1/DAG1/EIF4G2/CCND1/SGCB
KEGG_LEISHMANIA_INFECTION	KEGG_LEISHMANIA_INFECTION	KEGG_LEISHMANIA_INFECTION	69	-0.367158	-1.11173	0.295744	0.358112	0.141889	11703	tags=49%, list=34%, signal=33%	HLA-DRA/HLA-DMA/JUN/PRKCB/HLA-DRB1/HLA-DPB1/NFKBIB/HLA-DRB5/HLA-DMB/FOS/HLA-DPA1/HLA-DOA/IFNGR1/NOS2/IRAK4/ITGB1/ITGA4/MYD88/JAK2/MAP3K7/NFKBIA/MAPK13/RELA/TGFB2/TAB1/MAPK14/TLR4/NFKB1/MAPK1/TAB2/JAK1/MAPK3/TRAF6
KEGG_HYPERTROPHIC_CARDIOMYOPATHY_HCM	KEGG_HYPERTROPHIC_CARDIOMYOPATHY_HCM	KEGG_HYPERTROPHIC_CARDIOMYOPATHY_HCM	83	-0.358646	-1.1021	0.305973	0.367995	0.145805	8951	tags=39%, list=26%, signal=29%	CACNA1D/EMD/LMNA/ITGB5/ACTG1/DMD/SLC8A1/ITGAV/ITGB1/ITGA4/CACNB2/ITGB8/CACNA2D2/PRKAB2/TPM1/ITGB3/ATP2A2/ITGA9/TGFB2/TPM3/ITGA1/ITGA8/ITGA2/PRKAB1/PRKAG1/DAG1/PRKAA1/PRKAA2/SGCB/MYL3/ITGA6
KEGG_MISMATCH_REPAIR	KEGG_MISMATCH_REPAIR	KEGG_MISMATCH_REPAIR	23	-0.430572	-1.12621	0.316472	0.378067	0.149796	6632	tags=43%, list=19%, signal=35%	POLD3/MSH6/RPA2/MSH2/MLH1/RPA1/RFC1/MSH3/PMS2
KEGG_OTHER_GLYCAN_DEGRADATION	KEGG_OTHER_GLYCAN_DEGRADATION	KEGG_OTHER_GLYCAN_DEGRADATION	16	-0.458112	-1.11874	0.333831	0.396146	0.156959	9281	tags=62%, list=27%, signal=46%	NEU4/GBA/NEU3/GLB1/FUCA1/FUCA2/AGA/MANBA/MAN2B2
KEGG_BASE_EXCISION_REPAIR	KEGG_BASE_EXCISION_REPAIR	KEGG_BASE_EXCISION_REPAIR	33	0.272369	1.05225	0.347378	0.409492	0.162247	2671	tags=24%, list=8%, signal=22%	POLD1/POLE/POLD4/NEIL3/SMUG1/MPG/LIG1/MUTYH
KEGG_PHENYLALANINE_METABOLISM	KEGG_PHENYLALANINE_METABOLISM	KEGG_PHENYLALANINE_METABOLISM	18	-0.429815	-1.07476	0.389466	0.456085	0.180708	4519	tags=39%, list=13%, signal=34%	ALDH3B1/PAH/MAOB/GOT2/DDC/GOT1
KEGG_ETHER_LIPID_METABOLISM	KEGG_ETHER_LIPID_METABOLISM	KEGG_ETHER_LIPID_METABOLISM	33	-0.376772	-1.04798	0.41426	0.48195	0.190956	2787	tags=36%, list=8%, signal=33%	PLA2G4A/ENPP2/PLA2G12A/CHPT1/PLD1/PAFAH1B2/PAFAH1B1/AGPS/PLPP1/PLPP3/PAFAH2
KEGG_METABOLISM_OF_XENOBIOTICS_BY_CYTOCHROME_P450	KEGG_METABOLISM_OF_XENOBIOTICS_BY_CYTOCHROME_P450	KEGG_METABOLISM_OF_XENOBIOTICS_BY_CYTOCHROME_P450	68	-0.344738	-1.04277	0.421075	0.483984	0.191762	10293	tags=32%, list=30%, signal=23%	ALDH3B1/UGT1A9/GSTA2/GSTP1/GSTM1/GSTM2/GSTM3/AKR1C1/EPHX1/GSTA1/GSTO2/UGT2B7/GSTM4/CYP3A7/DHDH/UGT2A3/MGST2/MGST3/ADH6/GSTA4/ADH5
KEGG_INTESTINAL_IMMUNE_NETWORK_FOR_IGA_PRODUCTION	KEGG_INTESTINAL_IMMUNE_NETWORK_FOR_IGA_PRODUCTION	KEGG_INTESTINAL_IMMUNE_NETWORK_FOR_IGA_PRODUCTION	45	0.244454	1.0111	0.421446	0.483984	0.191762	6561	tags=31%, list=19%, signal=25%	IL15RA/TGFB1/IL2/TNFSF13B/CCL25/IL6/CXCR4/CD80/CCR10/TNFRSF17/CD40LG/AICDA/TNFRSF13B/CD28
KEGG_CYTOSOLIC_DNA_SENSING_PATHWAY	KEGG_CYTOSOLIC_DNA_SENSING_PATHWAY	KEGG_CYTOSOLIC_DNA_SENSING_PATHWAY	55	-0.349065	-1.03402	0.434038	0.495249	0.196225	5500	tags=24%, list=16%, signal=20%	RELA/POLR3A/POLR3C/POLR3F/MAVS/ADAR/DDX58/POLR3GL/RIPK1/NFKB1/POLR3B/CHUK
KEGG_PENTOSE_AND_GLUCURONATE_INTERCONVERSIONS	KEGG_PENTOSE_AND_GLUCURONATE_INTERCONVERSIONS	KEGG_PENTOSE_AND_GLUCURONATE_INTERCONVERSIONS	28	-0.371867	-1.00842	0.470588	0.533533	0.211394	7368	tags=25%, list=21%, signal=20%	UGT2B7/DHDH/RPE/UGT2A3/XYLB/CRYL1
KEGG_ABC_TRANSPORTERS	KEGG_ABC_TRANSPORTERS	KEGG_ABC_TRANSPORTERS	44	-0.347705	-1.00391	0.483832	0.545077	0.215968	8657	tags=30%, list=25%, signal=22%	TAP2/ABCB1/ABCC9/ABCD4/ABCG1/ABCA5/ABCA8/ABCB10/ABCB7/ABCC4/ABCG2/ABCD3
KEGG_OLFACTORY_TRANSDUCTION	KEGG_OLFACTORY_TRANSDUCTION	KEGG_OLFACTORY_TRANSDUCTION	377	0.35535	1.98159	0.5	0.559748	0.221781	12856	tags=62%, list=37%, signal=40%	CALML6/GUCY2D/OR13A1/OR1J4/OR2H2/OR1Q1/OR2B6/OR2A4/OR4D1/OR5B12/GUCA1A/OR6M1/OR6C3/OR1K1/OR52B2/OR2B2/OR5L1/OR10G3/OR51Q1/OR2J2/OR3A3/OR10H2/OR1E2/OR6N2/OR1I1/OR11A1/OR10A7/OR10H3/OR4D5/OR10J1/OR1L3/OR2F2/OR7D4/OR13J1/OR2M5/OR2T6/OR2Z1/OR8K5/OR56A5/OR5AC2/OR4K14/OR6B3/OR13D1/OR6C2/OR2K2/OR4D2/OR5P3/OR7G1/OR10A2/OR4F5/OR52A1/OR6C75/OR4M1/OR6X1/CNGA4/OR5J2/OR7G3/OR51V1/OR4C12/CNGA3/OR1A2/OR1A1/OR8K…
KEGG_GALACTOSE_METABOLISM	KEGG_GALACTOSE_METABOLISM	KEGG_GALACTOSE_METABOLISM	26	-0.368967	-0.986036	0.507352	0.564429	0.223635	8242	tags=50%, list=24%, signal=38%	PFKL/PGM1/UGP2/GLB1/PFKP/GANC/GALT/G6PC/PFKM/MGAM/PGM2/GALK2
KEGG_STARCH_AND_SUCROSE_METABOLISM	KEGG_STARCH_AND_SUCROSE_METABOLISM	KEGG_STARCH_AND_SUCROSE_METABOLISM	51	-0.336048	-0.98718	0.512785	0.56693	0.224626	10008	tags=35%, list=29%, signal=25%	UGT1A9/PYGM/GBE1/HK1/GPI/PGM1/TREH/UGP2/PGM2L1/UGT2B7/GANC/UGT2A3/G6PC/MGAM/PGM2/AGL/UXS1
KEGG_TASTE_TRANSDUCTION	KEGG_TASTE_TRANSDUCTION	KEGG_TASTE_TRANSDUCTION	51	0.226917	0.966184	0.526718	0.578739	0.229305	8784	tags=45%, list=25%, signal=34%	GNB3/TAS2R19/PLCB2/TAS2R20/GNG3/GNAS/SCNN1B/SCNN1G/TAS1R1/TAS2R42/CACNA1B/TAS1R3/TAS2R9/TAS2R39/TAS2R1/TAS2R8/TAS2R5/KCNB1/TAS1R2/TAS2R31/TAS2R7/TAS2R10/ADCY8
KEGG_CARDIAC_MUSCLE_CONTRACTION	KEGG_CARDIAC_MUSCLE_CONTRACTION	KEGG_CARDIAC_MUSCLE_CONTRACTION	77	-0.293607	-0.89746	0.689423	0.752867	0.298297	9320	tags=31%, list=27%, signal=23%	CACNA1S/COX7C/CACNA1D/COX8A/ATP1A2/UQCRB/SLC8A1/CACNB2/ATP1B1/CACNA2D2/COX7A2L/TPM1/ATP1B2/ATP2A2/COX4I2/UQCRH/TPM3/UQCRC1/UQCRFS1/UQCRC2/ATP1A1/SLC9A6/MYL3
KEGG_ECM_RECEPTOR_INTERACTION	KEGG_ECM_RECEPTOR_INTERACTION	KEGG_ECM_RECEPTOR_INTERACTION	84	-0.287454	-0.884258	0.716946	0.778149	0.308314	8854	tags=35%, list=26%, signal=26%	LAMA1/GP1BA/AGRN/ITGB5/CHAD/LAMC2/HSPG2/ITGAV/ITGB1/CD47/ITGA4/TNN/SDC4/SDC1/ITGB8/LAMC1/ITGB3/VWF/THBS1/ITGA9/CD36/ITGA1/ITGA8/ITGA2/SDC2/DAG1/COL4A4/ITGA6
KEGG_GLYCOSAMINOGLYCAN_BIOSYNTHESIS_KERATAN_SULFATE	KEGG_GLYCOSAMINOGLYCAN_BIOSYNTHESIS_KERATAN_SULFATE	KEGG_GLYCOSAMINOGLYCAN_BIOSYNTHESIS_KERATAN_SULFATE	15	-0.321788	-0.773723	0.779665	0.841093	0.333254	1363	tags=27%, list=4%, signal=26%	B4GALT3/B3GNT2/B4GAT1
KEGG_MATURITY_ONSET_DIABETES_OF_THE_YOUNG	KEGG_MATURITY_ONSET_DIABETES_OF_THE_YOUNG	KEGG_MATURITY_ONSET_DIABETES_OF_THE_YOUNG	25	-0.294979	-0.782528	0.789032	0.846071	0.335226	10730	tags=40%, list=31%, signal=28%	HNF4G/HNF4A/NR5A2/FOXA3/HHEX/HNF1A/SLC2A2/PKLR/HNF1B
KEGG_P53_SIGNALING_PATHWAY	KEGG_P53_SIGNALING_PATHWAY	KEGG_P53_SIGNALING_PATHWAY	68	-0.270471	-0.818123	0.797705	0.848773	0.336297	9435	tags=34%, list=27%, signal=25%	TP53/SESN2/SESN3/CYCS/CDKN1A/CDK6/CASP9/ATM/FAS/CCND3/ZMAT3/RRM2B/THBS1/SESN1/PTEN/CCNG1/SIAH1/EI24/PPM1D/CCND1/CCNG2/RCHY1
KEGG_PROTEASOME	KEGG_PROTEASOME	KEGG_PROTEASOME	44	-0.275813	-0.79634	0.801089	0.848773	0.336297	11978	tags=50%, list=35%, signal=33%	PSMB6/PSMD7/POMP/PSMA6/PSMD2/PSMD11/PSMB1/PSMD8/PSMA3/PSMC3/PSMC5/PSMD3/PSMB7/PSMC2/PSME1/PSMC6/PSMC1/PSMD12/PSMF1/PSMD6/PSME3
KEGG_ALLOGRAFT_REJECTION	KEGG_ALLOGRAFT_REJECTION	KEGG_ALLOGRAFT_REJECTION	35	-0.272657	-0.764006	0.824677	0.868594	0.34415	13709	tags=54%, list=40%, signal=33%	TNF/HLA-DQA1/PRF1/CD40/HLA-DQA2/HLA-DRA/HLA-DMA/HLA-A/HLA-DRB1/HLA-DPB1/HLA-DRB5/HLA-B/HLA-DMB/HLA-DPA1/HLA-DOA/HLA-C/FAS/HLA-E
KEGG_GRAFT_VERSUS_HOST_DISEASE	KEGG_GRAFT_VERSUS_HOST_DISEASE	KEGG_GRAFT_VERSUS_HOST_DISEASE	37	-0.25954	-0.732768	0.867479	0.908302	0.359883	12864	tags=51%, list=37%, signal=32%	PRF1/KIR2DL3/HLA-DQA2/HLA-DRA/HLA-DMA/KIR2DL1/HLA-A/HLA-DRB1/KIR3DL1/HLA-DPB1/HLA-DRB5/HLA-B/HLA-DMB/HLA-DPA1/HLA-DOA/HLA-C/FAS/HLA-E
KEGG_ARACHIDONIC_ACID_METABOLISM	KEGG_ARACHIDONIC_ACID_METABOLISM	KEGG_ARACHIDONIC_ACID_METABOLISM	57	-0.228107	-0.678473	0.932634	0.970812	0.384651	8815	tags=25%, list=26%, signal=18%	PLA2G4A/HPGDS/GGT1/PLA2G12A/PTGES2/CYP2J2/GGT6/CYP4A22/CYP2U1/CYP4A11/GGT7/LTA4H/EPHX2
KEGG_TYPE_I_DIABETES_MELLITUS	KEGG_TYPE_I_DIABETES_MELLITUS	KEGG_TYPE_I_DIABETES_MELLITUS	41	-0.220647	-0.631175	0.955855	0.985679	0.390541	11703	tags=41%, list=34%, signal=27%	HLA-DRA/HLA-DMA/HLA-A/HLA-DRB1/HLA-DPB1/HLA-DRB5/HLA-B/HLA-DMB/HLA-DPA1/HSPD1/HLA-DOA/HLA-C/ICA1/FAS/PTPRN2/HLA-E
KEGG_NEUROACTIVE_LIGAND_RECEPTOR_INTERACTION	KEGG_NEUROACTIVE_LIGAND_RECEPTOR_INTERACTION	KEGG_NEUROACTIVE_LIGAND_RECEPTOR_INTERACTION	272	-0.239593	-0.778762	0.957992	0.985679	0.390541	10967	tags=31%, list=32%, signal=21%	CALCR/ADORA2A/ADRB1/GABRA5/VIPR2/F2R/GNRHR/PTAFR/CHRNB4/ADRA1A/PTGFR/AVPR1A/GABRR1/GABRQ/GABRB1/UTS2R/CHRNA6/EDNRA/GABRD/RXFP1/GABBR2/NPY1R/PTGER4/GLRA2/NPY5R/BDKRB2/P2RY13/CHRNA2/NR3C1/ADRA1B/P2RY1/LPAR1/S1PR3/SSTR2/PLG/GRM3/NTSR1/GRM5/CTSG/NMUR1/SSTR1/GRIA4/HTR1E/VIPR1/PARD3/GABRP/MTNR1A/TBXA2R/PRLR/TACR3/P2RY14/PTGER3/F2RL3/NMBR/APLNR/ADRA2B/GRIA2/GRIK5/TAAR1/GABRA2/MLNR/TACR1/PTH2R/HRH2/ADRB2…
KEGG_ASTHMA	KEGG_ASTHMA	KEGG_ASTHMA	28	-0.205829	-0.558165	0.978828	0.995173	0.394303	13818	tags=61%, list=40%, signal=36%	IL5/TNF/HLA-DQA1/IL9/CD40/HLA-DQA2/HLA-DRA/HLA-DMA/HLA-DRB1/HLA-DPB1/HLA-DRB5/HLA-DMB/HLA-DPA1/FCER1A/HLA-DOA/MS4A2
KEGG_GLYCOSAMINOGLYCAN_BIOSYNTHESIS_CHONDROITIN_SULFATE	KEGG_GLYCOSAMINOGLYCAN_BIOSYNTHESIS_CHONDROITIN_SULFATE	KEGG_GLYCOSAMINOGLYCAN_BIOSYNTHESIS_CHONDROITIN_SULFATE	22	-0.205911	-0.53494	0.984005	0.995173	0.394303	12632	tags=50%, list=37%, signal=32%	CHST3/B3GALT6/CHPF/UST/XYLT1/CSGALNACT2/CHST14/CHSY1/CHST7/CSGALNACT1
KEGG_CYTOKINE_CYTOKINE_RECEPTOR_INTERACTION	KEGG_CYTOKINE_CYTOKINE_RECEPTOR_INTERACTION	KEGG_CYTOKINE_CYTOKINE_RECEPTOR_INTERACTION	262	-0.210325	-0.68287	0.992198	0.995173	0.394303	6326	tags=16%, list=18%, signal=13%	PRLR/TNFRSF10C/TNFSF15/TGFBR1/FAS/TNFRSF10D/IL17RA/CTF1/FLT4/BMP2/TGFB2/TNFRSF10A/IL6R/PDGFC/TNFRSF21/PDGFB/NGFR/ACVR1B/ACVR1/LEPR/IL6ST/KITLG/FLT1/BMPR2/EDA/TNFSF13/EDAR/GHR/IFNAR1/ACVR2B/TNFRSF19/TNFSF12/MPL/CX3CL1/BMPR1A/KDR/TGFBR2/IFNLR1/LIFR/ACVR2A
KEGG_AUTOIMMUNE_THYROID_DISEASE	KEGG_AUTOIMMUNE_THYROID_DISEASE	KEGG_AUTOIMMUNE_THYROID_DISEASE	50	-0.176612	-0.517734	0.994004	0.995173	0.394303	13139	tags=36%, list=38%, signal=22%	HLA-DQA1/PRF1/CD40/HLA-DQA2/HLA-DRA/HLA-DMA/HLA-A/HLA-DRB1/HLA-DPB1/HLA-DRB5/HLA-B/HLA-DMB/HLA-DPA1/HLA-DOA/HLA-C/FAS/HLA-E
KEGG_HEMATOPOIETIC_CELL_LINEAGE	KEGG_HEMATOPOIETIC_CELL_LINEAGE	KEGG_HEMATOPOIETIC_CELL_LINEAGE	85	-0.178919	-0.551428	0.995173	0.995173	0.394303	11771	tags=32%, list=34%, signal=21%	HLA-DRA/IL3RA/CD55/CD1A/HLA-DRB1/IL11RA/HLA-DRB5/KIT/GP5/CD1E/MME/GP1BA/FLT3/CD1D/CD1C/CD9/ITGA4/ITGB3/IL6R/CD34/CD36/ITGA1/ITGA2/KITLG/CD59/ITGA6
