# Supplementary material for: An immune infiltration-related prognostic model of kidney renal clear cell carcinoma with two valuable markers: CAPN12 and MSC
Source: Front Oncol. 2023 Mar 21;13:1161666. doi: 10.3389/fonc.2023.1161666 (PMC10071012; doi:10.3389/fonc.2023.1161666)
Supplement: Supplementary Table 7 — GO enrichment analysis of risk score. [file Table_7.xlsx]

## Sheet: 工作表 1 - GO enrichment analysis 
GO enrichment analysis of risk score
	ID	Description	GeneRatio	BgRatio	pvalue	p.adjust	qvalue	geneID	Count
GO:0015711	GO:0015711	organic anion transport	21/136	430/17913	1.15518e-11	2.66384e-08	2.25442e-08	92745/11001/387700/366/116085/160728/8140/1579/358/6519/762/59272/5360/6568/340024/55867/9356/6540/4036/10786/159963	21
GO:0043062	GO:0043062	extracellular structure organization	17/136	387/17913	6.07449e-09	7.00389e-06	5.92742e-06	8038/4318/3569/5360/1293/1289/4237/5054/3914/55937/1277/4060/2243/6423/1634/2266/4316	17
GO:0046415	GO:0046415	urate metabolic process	5/136	13/17913	2.87176e-08	1.97025e-05	1.66743e-05	220963/116085/6568/55867/10786	5
GO:0030198	GO:0030198	extracellular matrix organization	15/136	334/17913	3.77513e-08	1.97025e-05	1.66743e-05	8038/4318/3569/1293/1289/4237/5054/3914/1277/4060/2243/6423/1634/2266/4316	15
GO:0015849	GO:0015849	organic acid transport	14/136	293/17913	5.1264e-08	1.97025e-05	1.66743e-05	92745/11001/387700/366/160728/8140/1579/6519/59272/340024/9356/6540/4036/159963	14
GO:0046942	GO:0046942	carboxylic acid transport	14/136	293/17913	5.1264e-08	1.97025e-05	1.66743e-05	92745/11001/387700/366/160728/8140/1579/6519/59272/340024/9356/6540/4036/159963	14
GO:0006953	GO:0006953	acute-phase response	6/136	47/17913	1.42552e-06	0.000469609	0.000397432	3569/6288/3240/3929/6289/12	6
GO:1903825	GO:1903825	organic acid transmembrane transport	8/136	113/17913	2.35168e-06	0.000602552	0.000509943	387700/366/160728/8140/6519/340024/4036/159963	8
GO:1905039	GO:1905039	carboxylic acid transmembrane transport	8/136	113/17913	2.35168e-06	0.000602552	0.000509943	387700/366/160728/8140/6519/340024/4036/159963	8
GO:0002526	GO:0002526	acute inflammatory response	10/136	220/17913	7.03033e-06	0.00162119	0.00137202	53833/3569/715/54210/9536/6288/3240/3929/6289/12	10
GO:0098656	GO:0098656	anion transmembrane transport	10/136	224/17913	8.23633e-06	0.00172663	0.00146126	387700/366/160728/8140/6519/6568/340024/9356/4036/159963	10
GO:0048871	GO:0048871	multicellular organismal homeostasis	14/136	472/17913	1.45137e-05	0.00278905	0.00236039	4883/53833/3569/5745/1579/358/33/2628/4237/9476/12/50486/5166/5950	14
GO:0072337	GO:0072337	modified amino acid transport	4/136	21/17913	1.72097e-05	0.00305274	0.00258355	387700/6519/5174/4036	4
GO:0010951	GO:0010951	negative regulation of endopeptidase activity	9/136	210/17913	3.26236e-05	0.00537358	0.00454768	4318/358/1293/5054/6695/6690/6590/7980/6423	9
GO:0010466	GO:0010466	negative regulation of peptidase activity	9/136	223/17913	5.2092e-05	0.00800827	0.00677744	4318/358/1293/5054/6695/6690/6590/7980/6423	9
GO:0015893	GO:0015893	drug transport	8/136	175/17913	5.75228e-05	0.00829047	0.00701627	387700/160728/358/5174/4036/6582/81693/10786	8
GO:0006520	GO:0006520	cellular amino acid metabolic process	11/136	347/17913	6.93231e-05	0.00919836	0.00778462	9945/5831/29968/8140/6519/2628/92292/1644/10249/10841/635	11
GO:0006865	GO:0006865	amino acid transport	7/136	134/17913	7.33717e-05	0.00919836	0.00778462	92745/387700/8140/6519/59272/340024/6540	7
GO:0051216	GO:0051216	cartilage development	8/136	182/17913	7.57887e-05	0.00919836	0.00778462	5745/7045/4920/4192/5744/1277/4060/6423	8
GO:0061448	GO:0061448	connective tissue development	9/136	243/17913	0.000100707	0.0116116	0.00982692	5745/7045/4920/4192/1289/5744/1277/4060/6423	9
GO:1901605	GO:1901605	alpha-amino acid metabolic process	8/136	200/17913	0.000145873	0.015653	0.0132472	9945/5831/29968/2628/92292/10249/10841/635	8
GO:0050714	GO:0050714	positive regulation of protein secretion	9/136	256/17913	0.000149334	0.015653	0.0132472	57393/3569/5047/6288/4192/55638/2243/2266/5950	9
GO:0006577	GO:0006577	amino-acid betaine metabolic process	3/136	15/17913	0.000182181	0.0170334	0.0144155	33/8424/635	3
GO:0045861	GO:0045861	negative regulation of proteolysis	10/136	324/17913	0.000185507	0.0170334	0.0144155	4318/358/7850/1293/5054/6695/6690/6590/7980/6423	10
GO:0006855	GO:0006855	drug transmembrane transport	5/136	70/17913	0.000190907	0.0170334	0.0144155	387700/358/4036/6582/10786	5
GO:1902042	GO:1902042	negative regulation of extrinsic apoptotic signaling pathway via death domain receptors	4/136	38/17913	0.000192051	0.0170334	0.0144155	5054/2243/6423/2266	4
GO:0002793	GO:0002793	positive regulation of peptide secretion	9/136	275/17913	0.000254564	0.0217416	0.0184001	57393/3569/5047/6288/4192/55638/2243/2266/5950	9
GO:0051181	GO:0051181	cofactor transport	4/136	42/17913	0.00028446	0.0231538	0.0195952	153328/9356/4036/81693	4
GO:0051047	GO:0051047	positive regulation of secretion	11/136	409/17913	0.000291179	0.0231538	0.0195952	57393/3569/5047/1579/358/6288/4192/55638/2243/2266/5950	11
GO:0015850	GO:0015850	organic hydroxy compound transport	8/136	228/17913	0.000354808	0.0240181	0.0203266	366/160728/358/5360/55937/5972/159963/5950	8
GO:0030199	GO:0030199	collagen fibril organization	4/136	45/17913	0.000372052	0.0240181	0.0203266	1289/1277/4060/6423	4
GO:0002690	GO:0002690	positive regulation of leukocyte chemotaxis	5/136	81/17913	0.000378098	0.0240181	0.0203266	3569/4192/5054/3929/9547	5
GO:0046849	GO:0046849	bone remodeling	5/136	81/17913	0.000378098	0.0240181	0.0203266	115908/3569/5745/4192/5166	5
GO:0034643	GO:0034643	establishment of mitochondrion localization	microtubule-mediated	3/136	19/17913	0.000379452	0.0240181	0.0203266	55638/4747/7345	3
GO:0047497	GO:0047497	mitochondrion transport along microtubule	3/136	19/17913	0.000379452	0.0240181	0.0203266	55638/4747/7345	3
GO:0031638	GO:0031638	zymogen activation	4/136	46/17913	0.000405103	0.0240181	0.0203266	715/5054/2243/2266	4
GO:1904036	GO:1904036	negative regulation of epithelial cell apoptotic process	4/136	46/17913	0.000405103	0.0240181	0.0203266	4192/5054/2243/2266	4
GO:0046394	GO:0046394	carboxylic acid biosynthetic process	11/136	426/17913	0.000410925	0.0240181	0.0203266	57761/5831/11001/29968/33/2628/9536/635/229/5166/1634	11
GO:0016053	GO:0016053	organic acid biosynthetic process	11/136	427/17913	0.000419096	0.0240181	0.0203266	57761/5831/11001/29968/33/2628/9536/635/229/5166/1634	11
GO:0032496	GO:0032496	response to lipopolysaccharide	9/136	295/17913	0.000425503	0.0240181	0.0203266	3569/9536/5105/5054/3929/6590/2326/5972/1634	9
GO:1901615	GO:1901615	organic hydroxy compound metabolic process	12/136	500/17913	0.00043342	0.0240181	0.0203266	11001/29968/55586/5745/1579/33/5360/5105/1644/4036/3158/5950	12
GO:0006575	GO:0006575	cellular modified amino acid metabolic process	7/136	179/17913	0.00043745	0.0240181	0.0203266	10840/33/2628/9027/8424/10841/635	7
GO:0010876	GO:0010876	lipid localization	10/136	366/17913	0.000487793	0.0261593	0.0221388	11001/366/3569/160728/1579/5360/55937/3929/5972/5950	10
GO:0042219	GO:0042219	cellular modified amino acid catabolic process	3/136	21/17913	0.000515063	0.026994	0.0228451	10840/33/635	3
GO:1904035	GO:1904035	regulation of epithelial cell apoptotic process	5/136	88/17913	0.000554153	0.0273581	0.0231533	3569/4192/5054/2243/2266	5
GO:0031639	GO:0031639	plasminogen activation	3/136	22/17913	0.000593087	0.0273581	0.0231533	5054/2243/2266	3
GO:0051654	GO:0051654	establishment of mitochondrion localization	3/136	22/17913	0.000593087	0.0273581	0.0231533	55638/4747/7345	3
GO:0002237	GO:0002237	response to molecule of bacterial origin	9/136	309/17913	0.000594213	0.0273581	0.0231533	3569/9536/5105/5054/3929/6590/2326/5972/1634	9
GO:1900024	GO:1900024	regulation of substrate adhesion-dependent cell spreading	4/136	51/17913	0.000602459	0.0273581	0.0231533	1946/4192/2243/2266	4
GO:1901607	GO:1901607	alpha-amino acid biosynthetic process	4/136	51/17913	0.000602459	0.0273581	0.0231533	5831/29968/2628/635	4
GO:0006814	GO:0006814	sodium ion transport	7/136	189/17913	0.000605058	0.0273581	0.0231533	160728/6568/125206/486/10786/10050/159963	7
GO:0015718	GO:0015718	monocarboxylic acid transport	6/136	137/17913	0.000624841	0.0277093	0.0234505	11001/366/160728/1579/6540/159963	6
GO:0090277	GO:0090277	positive regulation of peptide hormone secretion	5/136	91/17913	0.000646001	0.0281071	0.0237872	57393/55638/2243/2266/5950	5
GO:0051591	GO:0051591	response to cAMP	5/136	93/17913	0.000713271	0.0303144	0.0256553	366/358/5105/1277/5972	5
GO:0050708	GO:0050708	regulation of protein secretion	11/136	456/17913	0.000723024	0.0303144	0.0256553	57393/3569/5047/1946/6288/4192/7850/55638/2243/2266/5950	11
GO:0022600	GO:0022600	digestive system process	5/136	94/17913	0.000748806	0.0308348	0.0260956	4883/358/6523/12/5950	5
GO:0002062	GO:0002062	chondrocyte differentiation	5/136	97/17913	0.000863372	0.0337595	0.0285708	5745/7045/4192/5744/6423	5
GO:0010810	GO:0010810	regulation of cell-substrate adhesion	7/136	201/17913	0.000869615	0.0337595	0.0285708	1946/4192/5054/6695/1277/2243/2266	7
GO:0042730	GO:0042730	fibrinolysis	3/136	25/17913	0.000871159	0.0337595	0.0285708	5054/2243/2266	3
GO:0050900	GO:0050900	leukocyte migration	11/136	467/17913	0.00087839	0.0337595	0.0285708	4318/3569/8140/54210/6288/4920/4192/5054/3929/1277/9547	11
GO:0046677	GO:0046677	response to antibiotic	9/136	328/17913	0.000907335	0.0341969	0.028941	5831/3569/1946/358/3240/1277/4747/26/5950	9
GO:1902041	GO:1902041	regulation of extrinsic apoptotic signaling pathway via death domain receptors	4/136	57/17913	0.000919432	0.0341969	0.028941	5054/2243/6423/2266	4
GO:0006869	GO:0006869	lipid transport	9/136	332/17913	0.000987881	0.0361596	0.030602	11001/366/160728/1579/5360/55937/3929/5972/5950	9
GO:0051222	GO:0051222	positive regulation of protein transport	10/136	403/17913	0.00102074	0.0367785	0.0311258	57393/3569/5047/6288/4192/55638/5174/2243/2266/5950	10
GO:0001501	GO:0001501	skeletal system development	11/136	479/17913	0.00107852	0.0378282	0.0320142	4318/4883/5745/7045/4920/4192/5744/1277/4060/6423/5950	11
GO:0032963	GO:0032963	collagen metabolic process	5/136	102/17913	0.00108268	0.0378282	0.0320142	4318/3569/1289/1277/4316	5
GO:0007162	GO:0007162	negative regulation of cell adhesion	8/136	271/17913	0.00109925	0.0378338	0.0320189	53833/1946/7045/4192/5054/6695/1277/2266	8
GO:0032526	GO:0032526	response to retinoic acid	5/136	103/17913	0.00113108	0.0383568	0.0324616	358/9536/5105/1277/5950	5
GO:0002791	GO:0002791	regulation of peptide secretion	11/136	483/17913	0.00115307	0.0385361	0.0326133	57393/3569/5047/1946/6288/4192/7850/55638/2243/2266/5950	11
GO:0002688	GO:0002688	regulation of leukocyte chemotaxis	5/136	105/17913	0.00123266	0.0406072	0.0343661	3569/4192/5054/3929/9547	5
GO:0001894	GO:0001894	tissue homeostasis	7/136	214/17913	0.00125151	0.0406475	0.0344002	53833/3569/5745/9476/12/5166/5950	7
GO:0051346	GO:0051346	negative regulation of hydrolase activity	10/136	420/17913	0.00139083	0.0445453	0.0376989	4318/358/5502/1293/5054/6695/6690/6590/7980/6423	10
GO:0050878	GO:0050878	regulation of body fluid levels	11/136	499/17913	0.00149516	0.0472307	0.0399715	4883/3569/1579/358/6288/5054/1277/6582/2243/7980/2266	11
GO:0006805	GO:0006805	xenobiotic metabolic process	5/136	110/17913	0.00151603	0.0472427	0.0399817	10249/348158/2326/1573/26	5
GO:1904019	GO:1904019	epithelial cell apoptotic process	5/136	111/17913	0.001578	0.0481278	0.0407308	3569/4192/5054/2243/2266	5
GO:0071466	GO:0071466	cellular response to xenobiotic stimulus	6/136	164/17913	0.00158617	0.0481278	0.0407308	358/10249/348158/2326/1573/26	6
GO:0015695	GO:0015695	organic cation transport	3/136	31/17913	0.00164689	0.0493213	0.0417408	153328/5174/6582	3
GO:0010812	GO:0010812	negative regulation of cell-substrate adhesion	4/136	67/17913	0.00168284	0.0497515	0.0421049	1946/5054/6695/1277	4
GO:0042593	GO:0042593	glucose homeostasis	7/136	227/17913	0.00175393	0.050823	0.0430118	57393/1946/55638/5105/123876/5166/5950	7
GO:0009064	GO:0009064	glutamine family amino acid metabolic process	4/136	68/17913	0.00177761	0.050823	0.0430118	9945/5831/92292/10841	4
GO:0033500	GO:0033500	carbohydrate homeostasis	7/136	228/17913	0.00179824	0.050823	0.0430118	57393/1946/55638/5105/123876/5166/5950	7
GO:0015804	GO:0015804	neutral amino acid transport	3/136	32/17913	0.00180724	0.050823	0.0430118	8140/6519/340024	3
GO:0048771	GO:0048771	tissue remodeling	6/136	170/17913	0.00190284	0.0521402	0.0441265	115908/3569/5745/4192/10512/5166	6
GO:0097529	GO:0097529	myeloid leukocyte migration	6/136	170/17913	0.00190284	0.0521402	0.0441265	3569/6288/4920/4192/5054/3929	6
GO:0006732	GO:0006732	coenzyme metabolic process	9/136	366/17913	0.00193466	0.0521402	0.0441265	55034/10840/160728/123876/10249/10841/229/5166/2326	9
GO:1904951	GO:1904951	positive regulation of establishment of protein localization	10/136	440/17913	0.00195934	0.0521402	0.0441265	57393/3569/5047/6288/4192/55638/5174/2243/2266/5950	10
GO:2000352	GO:2000352	negative regulation of endothelial cell apoptotic process	3/136	33/17913	0.001977	0.0521402	0.0441265	5054/2243/2266	3
GO:0001704	GO:0001704	formation of primary germ layer	5/136	117/17913	0.00198974	0.0521402	0.0441265	4318/1289/3914/84913/6423	5
GO:0052548	GO:0052548	regulation of endopeptidase activity	9/136	370/17913	0.00208235	0.053954	0.0456615	4318/358/1293/5054/6695/6690/6590/7980/6423	9
GO:0046879	GO:0046879	hormone secretion	8/136	301/17913	0.00213017	0.0545797	0.0461911	57393/3569/1946/55638/2243/5972/2266/5950	8
GO:0003333	GO:0003333	amino acid transmembrane transport	4/136	72/17913	0.00219383	0.0555932	0.0470488	387700/8140/6519/340024	4
GO:0003014	GO:0003014	renal system process	5/136	120/17913	0.00222273	0.0557132	0.0471503	4883/1579/358/9356/5972	5
GO:0002687	GO:0002687	positive regulation of leukocyte migration	5/136	121/17913	0.00230463	0.0560121	0.0474033	3569/4192/5054/3929/9547	5
GO:0003208	GO:0003208	cardiac ventricle morphogenesis	4/136	73/17913	0.00230752	0.0560121	0.0474033	4634/4036/10512/6423	4
GO:0008652	GO:0008652	cellular amino acid biosynthetic process	4/136	73/17913	0.00230752	0.0560121	0.0474033	5831/29968/2628/635	4
GO:0030072	GO:0030072	peptide hormone secretion	7/136	241/17913	0.00245737	0.0582197	0.0492716	57393/3569/1946/55638/2243/2266/5950	7
GO:1901617	GO:1901617	organic hydroxy compound biosynthetic process	7/136	241/17913	0.00245737	0.0582197	0.0492716	11001/29968/5745/5360/5105/1644/3158	7
GO:0060068	GO:0060068	vagina development	2/136	10/17913	0.00247421	0.0582197	0.0492716	4036/5950	2
GO:1903532	GO:1903532	positive regulation of secretion by cell	9/136	381/17913	0.00253541	0.0586798	0.049661	57393/3569/5047/6288/4192/55638/2243/2266/5950	9
GO:1900026	GO:1900026	positive regulation of substrate adhesion-dependent cell spreading	3/136	36/17913	0.00254466	0.0586798	0.049661	4192/2243/2266	3
GO:0009914	GO:0009914	hormone transport	8/136	311/17913	0.00260606	0.0593594	0.0502361	57393/3569/1946/55638/2243/5972/2266/5950	8
GO:0045765	GO:0045765	regulation of angiogenesis	9/136	383/17913	0.00262561	0.0593594	0.0502361	8038/27286/3569/358/4192/5054/7058/6423/1634	9
GO:0046887	GO:0046887	positive regulation of hormone secretion	5/136	125/17913	0.00265436	0.0594267	0.0502931	57393/55638/2243/2266/5950	5
GO:0001503	GO:0001503	ossification	9/136	388/17913	0.0028623	0.0614367	0.0519941	4318/115908/3569/5745/4920/4192/5744/1277/6423	9
GO:0009437	GO:0009437	carnitine metabolic process	2/136	11/17913	0.00300902	0.0614367	0.0519941	33/8424	2
GO:0015697	GO:0015697	quaternary ammonium group transport	2/136	11/17913	0.00300902	0.0614367	0.0519941	153328/5174	2
GO:0015791	GO:0015791	polyol transport	2/136	11/17913	0.00300902	0.0614367	0.0519941	366/358	2
GO:0019373	GO:0019373	epoxygenase P450 pathway	2/136	11/17913	0.00300902	0.0614367	0.0519941	1579/1573	2
GO:0019755	GO:0019755	one-carbon compound transport	2/136	11/17913	0.00300902	0.0614367	0.0519941	366/358	2
GO:0021670	GO:0021670	lateral ventricle development	2/136	11/17913	0.00300902	0.0614367	0.0519941	25987/358	2
GO:0042756	GO:0042756	drinking behavior	2/136	11/17913	0.00300902	0.0614367	0.0519941	59272/5972	2
GO:0051024	GO:0051024	positive regulation of immunoglobulin secretion	2/136	11/17913	0.00300902	0.0614367	0.0519941	3569/5950	2
GO:0003206	GO:0003206	cardiac chamber morphogenesis	5/136	129/17913	0.00304106	0.0614367	0.0519941	4634/4036/10512/6423/5950	5
GO:0071496	GO:0071496	cellular response to external stimulus	8/136	320/17913	0.00310216	0.0614367	0.0519941	358/5105/1277/5166/283375/6423/4316/26	8
GO:0030595	GO:0030595	leukocyte chemotaxis	6/136	188/17913	0.00314367	0.0614367	0.0519941	3569/6288/4192/5054/3929/9547	6
GO:0006766	GO:0006766	vitamin metabolic process	5/136	130/17913	0.00314377	0.0614367	0.0519941	10840/29968/5360/4036/81693	5
GO:0046683	GO:0046683	response to organophosphorus	5/136	130/17913	0.00314377	0.0614367	0.0519941	366/358/5105/1277/5972	5
GO:0050921	GO:0050921	positive regulation of chemotaxis	5/136	130/17913	0.00314377	0.0614367	0.0519941	3569/4192/5054/3929/9547	5
GO:0046883	GO:0046883	regulation of hormone secretion	7/136	254/17913	0.00328886	0.0637321	0.0539368	57393/1946/55638/2243/5972/2266/5950	7
GO:0007586	GO:0007586	digestion	5/136	132/17913	0.00335665	0.0644267	0.0545246	4883/358/6523/12/5950	5
GO:0052547	GO:0052547	regulation of peptidase activity	9/136	398/17913	0.0033863	0.0644267	0.0545246	4318/358/1293/5054/6695/6690/6590/7980/6423	9
GO:0019369	GO:0019369	arachidonic acid metabolic process	3/136	40/17913	0.00344428	0.0644267	0.0545246	1579/9536/1573	3
GO:0002002	GO:0002002	regulation of angiotensin levels in blood	2/136	12/17913	0.00359291	0.0644267	0.0545246	59272/5972	2
GO:0002003	GO:0002003	angiotensin maturation	2/136	12/17913	0.00359291	0.0644267	0.0545246	59272/5972	2
GO:0030157	GO:0030157	pancreatic juice secretion	2/136	12/17913	0.00359291	0.0644267	0.0545246	4883/358	2
GO:0046689	GO:0046689	response to mercury ion	2/136	12/17913	0.00359291	0.0644267	0.0545246	366/358	2
GO:0072488	GO:0072488	ammonium transmembrane transport	2/136	12/17913	0.00359291	0.0644267	0.0545246	153328/358	2
GO:0090177	GO:0090177	establishment of planar polarity involved in neural tube closure	2/136	12/17913	0.00359291	0.0644267	0.0545246	115908/6423	2
GO:0050727	GO:0050727	regulation of inflammatory response	10/136	479/17913	0.0036041	0.0644267	0.0545246	4318/53833/3569/715/59272/6288/4192/7850/5054/3929	10
GO:0008625	GO:0008625	extrinsic apoptotic signaling pathway via death domain receptors	4/136	83/17913	0.00367556	0.0651988	0.055178	5054/2243/6423/2266	4
GO:0044282	GO:0044282	small molecule catabolic process	9/136	404/17913	0.00373527	0.0657521	0.0556463	11001/51179/10840/55586/1579/33/10841/2528/229	9
GO:0021700	GO:0021700	developmental maturation	7/136	262/17913	0.00389805	0.0680977	0.0576314	5047/5745/55638/6690/4747/5972/2266	7
GO:0051646	GO:0051646	mitochondrion localization	3/136	42/17913	0.00395817	0.0686281	0.0580803	55638/4747/7345	3
GO:0030178	GO:0030178	negative regulation of Wnt signaling pathway	6/136	198/17913	0.00405194	0.0693086	0.0586562	115908/25987/4920/4192/3484/6423	6
GO:0010770	GO:0010770	positive regulation of cell morphogenesis involved in differentiation	5/136	138/17913	0.00405753	0.0693086	0.0586562	1946/4192/4747/2243/2266	5
GO:0090276	GO:0090276	regulation of peptide hormone secretion	6/136	199/17913	0.00415241	0.0702584	0.05946	57393/1946/55638/2243/2266/5950	6
GO:0034446	GO:0034446	substrate adhesion-dependent cell spreading	4/136	86/17913	0.00417407	0.0702584	0.05946	1946/4192/2243/2266	4
GO:0035112	GO:0035112	genitalia morphogenesis	2/136	13/17913	0.00422511	0.0706023	0.059751	4920/5950	2
GO:1903035	GO:1903035	negative regulation of response to wounding	4/136	87/17913	0.00434989	0.0721643	0.061073	4192/5054/2243/2266	4
GO:0006631	GO:0006631	fatty acid metabolic process	8/136	339/17913	0.0043897	0.0723047	0.0611918	57761/11001/51179/1579/33/9536/5166/1573	8
GO:0045766	GO:0045766	positive regulation of angiogenesis	6/136	203/17913	0.00457282	0.0747867	0.0632924	8038/27286/358/4192/5054/6423	6
GO:0106106	GO:0106106	cold-induced thermogenesis	5/136	143/17913	0.00471688	0.0759103	0.0642433	4883/33/2628/4237/50486	5
GO:0120161	GO:0120161	regulation of cold-induced thermogenesis	5/136	143/17913	0.00471688	0.0759103	0.0642433	4883/33/2628/4237/50486	5
GO:0009636	GO:0009636	response to toxic substance	10/136	499/17913	0.00479604	0.0759103	0.0642433	5831/3569/358/3240/55937/1644/1277/10249/4747/5950	10
GO:0035987	GO:0035987	endodermal cell differentiation	3/136	45/17913	0.00481235	0.0759103	0.0642433	4318/1289/3914	3
GO:0046850	GO:0046850	regulation of bone remodeling	3/136	45/17913	0.00481235	0.0759103	0.0642433	3569/4192/5166	3
GO:0042542	GO:0042542	response to hydrogen peroxide	5/136	144/17913	0.00485736	0.0759103	0.0642433	5831/3569/358/3240/1277	5
GO:0002523	GO:0002523	leukocyte migration involved in inflammatory response	2/136	14/17913	0.00490487	0.0759103	0.0642433	4192/3929	2
GO:0042249	GO:0042249	establishment of planar polarity of embryonic epithelium	2/136	14/17913	0.00490487	0.0759103	0.0642433	115908/6423	2
GO:0014074	GO:0014074	response to purine-containing compound	5/136	145/17913	0.00500079	0.0768788	0.0650629	366/358/5105/1277/5972	5
GO:0010717	GO:0010717	regulation of epithelial to mesenchymal transition	4/136	91/17913	0.00510309	0.0776733	0.0657353	3569/4192/1277/6423	4
GO:0048806	GO:0048806	genitalia development	3/136	46/17913	0.00511984	0.0776733	0.0657353	4920/4036/5950	3
GO:1901342	GO:1901342	regulation of vasculature development	9/136	425/17913	0.00518428	0.078137	0.0661277	8038/27286/3569/358/4192/5054/7058/6423/1634	9
GO:0008643	GO:0008643	carbohydrate transport	5/136	148/17913	0.0054491	0.081595	0.0690543	57761/366/358/6523/125206	5
GO:0019395	GO:0019395	fatty acid oxidation	4/136	93/17913	0.00551052	0.0819823	0.069382	11001/51179/33/5166	4
GO:0021542	GO:0021542	dentate gyrus development	2/136	15/17913	0.00563144	0.082714	0.0700013	2018/4192	2
GO:0042762	GO:0042762	regulation of sulfur metabolic process	2/136	15/17913	0.00563144	0.082714	0.0700013	635/5166	2
GO:0001676	GO:0001676	long-chain fatty acid metabolic process	4/136	94/17913	0.00572215	0.0829892	0.0702342	11001/1579/9536/1573	4
GO:0009062	GO:0009062	fatty acid catabolic process	4/136	94/17913	0.00572215	0.0829892	0.0702342	11001/51179/1579/33	4
GO:0023061	GO:0023061	signal release	9/136	433/17913	0.00583886	0.0841526	0.0712188	57393/3569/1946/55638/6582/2243/5972/2266/5950	9
GO:2001236	GO:2001236	regulation of extrinsic apoptotic signaling pathway	5/136	151/17913	0.00592514	0.0845411	0.0715476	5054/50486/2243/6423/2266	5
GO:0034440	GO:0034440	lipid oxidation	4/136	95/17913	0.00593914	0.0845411	0.0715476	11001/51179/33/5166	4
GO:0030168	GO:0030168	platelet activation	5/136	152/17913	0.00609013	0.0852132	0.0721163	3569/6288/1277/2243/2266	5
GO:1990845	GO:1990845	adaptive thermogenesis	5/136	152/17913	0.00609013	0.0852132	0.0721163	4883/33/2628/4237/50486	5
GO:0030195	GO:0030195	negative regulation of blood coagulation	3/136	49/17913	0.00611225	0.0852132	0.0721163	5054/2243/2266	3
GO:0120162	GO:0120162	positive regulation of cold-induced thermogenesis	4/136	97/17913	0.00638943	0.0852132	0.0721163	33/2628/4237/50486	4
GO:0034116	GO:0034116	positive regulation of heterotypic cell-cell adhesion	2/136	16/17913	0.00640408	0.0852132	0.0721163	2243/2266	2
GO:0044849	GO:0044849	estrous cycle	2/136	16/17913	0.00640408	0.0852132	0.0721163	4192/4316	2
GO:1901568	GO:1901568	fatty acid derivative metabolic process	5/136	154/17913	0.00642976	0.0852132	0.0721163	1579/9536/123876/3158/1573	5
GO:0001706	GO:0001706	endoderm formation	3/136	50/17913	0.00646674	0.0852132	0.0721163	4318/1289/3914	3
GO:0010718	GO:0010718	positive regulation of epithelial to mesenchymal transition	3/136	50/17913	0.00646674	0.0852132	0.0721163	3569/4192/1277	3
GO:0050732	GO:0050732	negative regulation of peptidyl-tyrosine phosphorylation	3/136	50/17913	0.00646674	0.0852132	0.0721163	9052/6690/6423	3
GO:0070741	GO:0070741	response to interleukin-6	3/136	50/17913	0.00646674	0.0852132	0.0721163	3569/5105/2266	3
GO:1900047	GO:1900047	negative regulation of hemostasis	3/136	50/17913	0.00646674	0.0852132	0.0721163	5054/2243/2266	3
GO:1905517	GO:1905517	macrophage migration	3/136	50/17913	0.00646674	0.0852132	0.0721163	6288/4920/4192	3
GO:0031960	GO:0031960	response to corticosteroid	5/136	155/17913	0.00660448	0.0865337	0.0732339	3569/358/4192/1277/4747	5
GO:0098930	GO:0098930	axonal transport	3/136	51/17913	0.00683326	0.0890254	0.0753426	55638/4747/7345	3
GO:0001819	GO:0001819	positive regulation of cytokine production	9/136	446/17913	0.00703698	0.089538	0.0757764	53833/3569/5047/6288/4192/5054/3929/4060/11148	9
GO:2001237	GO:2001237	negative regulation of extrinsic apoptotic signaling pathway	4/136	100/17913	0.00710647	0.089538	0.0757764	5054/2243/6423/2266	4
GO:0071320	GO:0071320	cellular response to cAMP	3/136	52/17913	0.0072119	0.089538	0.0757764	366/358/5105	3
GO:0017085	GO:0017085	response to insecticide	2/136	17/17913	0.00722206	0.089538	0.0757764	1644/4747	2
GO:0030277	GO:0030277	maintenance of gastrointestinal epithelium	2/136	17/17913	0.00722206	0.089538	0.0757764	12/5950	2
GO:0030540	GO:0030540	female genitalia development	2/136	17/17913	0.00722206	0.089538	0.0757764	4036/5950	2
GO:0034375	GO:0034375	high-density lipoprotein particle remodeling	2/136	17/17913	0.00722206	0.089538	0.0757764	5360/55937	2
GO:0034384	GO:0034384	high-density lipoprotein particle clearance	2/136	17/17913	0.00722206	0.089538	0.0757764	55937/81693	2
GO:0071280	GO:0071280	cellular response to copper ion	2/136	17/17913	0.00722206	0.089538	0.0757764	358/26	2
GO:0016485	GO:0016485	protein processing	7/136	295/17913	0.00735486	0.0906968	0.0767572	715/59272/7850/5054/2243/5972/2266	7
GO:0019229	GO:0019229	regulation of vasoconstriction	3/136	53/17913	0.00760275	0.0922733	0.0780914	59272/2243/2266	3
GO:0032964	GO:0032964	collagen biosynthetic process	3/136	53/17913	0.00760275	0.0922733	0.0780914	3569/1289/1277	3
GO:0050819	GO:0050819	negative regulation of coagulation	3/136	53/17913	0.00760275	0.0922733	0.0780914	5054/2243/2266	3
GO:0042304	GO:0042304	regulation of fatty acid biosynthetic process	3/136	54/17913	0.0080059	0.0961542	0.0813758	57761/33/5166	3
GO:0061178	GO:0061178	regulation of insulin secretion involved in cellular response to glucose stimulus	3/136	54/17913	0.0080059	0.0961542	0.0813758	57393/1946/55638	3
GO:0051023	GO:0051023	regulation of immunoglobulin secretion	2/136	18/17913	0.00808465	0.0965969	0.0817504	3569/5950	2
GO:0000302	GO:0000302	response to reactive oxygen species	6/136	230/17913	0.00827545	0.098367	0.0832484	5831/4318/3569/358/3240/1277	6
GO:1904018	GO:1904018	positive regulation of vasculature development	6/136	232/17913	0.008616	0.10189	0.0862298	8038/27286/358/4192/5054/6423	6
GO:0048469	GO:0048469	cell maturation	5/136	167/17913	0.00896778	0.104189	0.0881755	5047/5745/6690/5972/2266	5
GO:0001991	GO:0001991	regulation of systemic arterial blood pressure by circulatory renin-angiotensin	2/136	19/17913	0.00899114	0.104189	0.0881755	59272/5972	2
GO:0006833	GO:0006833	water transport	2/136	19/17913	0.00899114	0.104189	0.0881755	366/358	2
GO:0046653	GO:0046653	tetrahydrofolate metabolic process	2/136	19/17913	0.00899114	0.104189	0.0881755	10840/10841	2
GO:0045453	GO:0045453	bone resorption	3/136	57/17913	0.00929001	0.107114	0.0906509	3569/5745/5166	3
GO:0090090	GO:0090090	negative regulation of canonical Wnt signaling pathway	5/136	169/17913	0.00941169	0.107977	0.0913813	115908/4920/4192/3484/6423	5
GO:0003205	GO:0003205	cardiac chamber development	5/136	170/17913	0.00963923	0.11004	0.0931273	4634/4036/10512/6423/5950	5
GO:0035725	GO:0035725	sodium ion transmembrane transport	4/136	110/17913	0.00987489	0.112175	0.0949341	125206/486/10786/10050	4
GO:0006817	GO:0006817	phosphate ion transport	2/136	20/17913	0.00994083	0.11237	0.0950996	6568/10786	2
GO:0001659	GO:0001659	temperature homeostasis	5/136	172/17913	0.0101056	0.113676	0.0962045	4883/33/2628/4237/50486	5
GO:2000351	GO:2000351	regulation of endothelial cell apoptotic process	3/136	59/17913	0.010209	0.114282	0.0967173	5054/2243/2266	3
GO:0030593	GO:0030593	neutrophil chemotaxis	3/136	60/17913	0.0106877	0.119062	0.100762	6288/4192/3929	3
GO:0007568	GO:0007568	aging	7/136	318/17913	0.0108469	0.11968	0.101285	5745/3484/5105/5054/1644/1634/4316	7
GO:0072330	GO:0072330	monocarboxylic acid biosynthetic process	7/136	318/17913	0.0108469	0.11968	0.101285	57761/11001/33/9536/229/5166/1634	7
GO:0042742	GO:0042742	defense response to bacterium	6/136	245/17913	0.0110791	0.121599	0.10291	3569/5054/3240/3929/6590/2243	6
GO:0008088	GO:0008088	axo-dendritic transport	3/136	61/17913	0.0111791	0.121599	0.10291	55638/4747/7345	3
GO:0035773	GO:0035773	insulin secretion involved in cellular response to glucose stimulus	3/136	61/17913	0.0111791	0.121599	0.10291	57393/1946/55638	3
GO:0072329	GO:0072329	monocarboxylic acid catabolic process	4/136	115/17913	0.0114887	0.12438	0.105263	11001/51179/1579/33	4
GO:0031589	GO:0031589	cell-substrate adhesion	7/136	322/17913	0.0115596	0.124389	0.105271	1946/4192/5054/6695/1277/2243/2266	7
GO:0007369	GO:0007369	gastrulation	5/136	178/17913	0.0115974	0.124389	0.105271	4318/1289/3914/84913/6423	5
GO:0001756	GO:0001756	somitogenesis	3/136	62/17913	0.0116834	0.124731	0.105561	4920/10512/6423	3
GO:0003007	GO:0003007	heart morphogenesis	6/136	249/17913	0.0119281	0.125436	0.106157	4634/1289/4036/10512/6423/5950	6
GO:0006541	GO:0006541	glutamine metabolic process	2/136	22/17913	0.011967	0.125436	0.106157	9945/92292	2
GO:0009110	GO:0009110	vitamin biosynthetic process	2/136	22/17913	0.011967	0.125436	0.106157	29968/5360	2
GO:0048305	GO:0048305	immunoglobulin secretion	2/136	22/17913	0.011967	0.125436	0.106157	3569/5950	2
GO:0016054	GO:0016054	organic acid catabolic process	6/136	250/17913	0.0121473	0.125613	0.106307	11001/51179/10840/1579/33/10841	6
GO:0046395	GO:0046395	carboxylic acid catabolic process	6/136	250/17913	0.0121473	0.125613	0.106307	11001/51179/10840/1579/33/10841	6
GO:0090596	GO:0090596	sensory organ morphogenesis	6/136	250/17913	0.0121473	0.125613	0.106307	115908/25987/4920/1289/4237/5950	6
GO:0031668	GO:0031668	cellular response to extracellular stimulus	6/136	251/17913	0.0123694	0.127338	0.107767	5105/1277/5166/283375/6423/26	6
GO:0007588	GO:0007588	excretion	3/136	64/17913	0.0127309	0.130477	0.110423	366/4192/81693	3
GO:0060326	GO:0060326	cell chemotaxis	6/136	253/17913	0.012822	0.13083	0.110722	3569/6288/4192/5054/3929/9547	6
GO:0009404	GO:0009404	toxin metabolic process	2/136	23/17913	0.0130421	0.1312	0.111035	1644/2326	2
GO:0045717	GO:0045717	negative regulation of fatty acid biosynthetic process	2/136	23/17913	0.0130421	0.1312	0.111035	57761/33	2
GO:0048240	GO:0048240	sperm capacitation	2/136	23/17913	0.0130421	0.1312	0.111035	5047/6690	2
GO:0001101	GO:0001101	response to acid chemical	7/136	330/17913	0.0130859	0.1312	0.111035	358/9536/5105/9356/1277/5166/5950	7
GO:0071300	GO:0071300	cellular response to retinoic acid	3/136	65/17913	0.0132741	0.131495	0.111285	358/5105/1277	3
GO:0072577	GO:0072577	endothelial cell apoptotic process	3/136	65/17913	0.0132741	0.131495	0.111285	5054/2243/2266	3
GO:0007596	GO:0007596	blood coagulation	7/136	331/17913	0.0132864	0.131495	0.111285	3569/6288/5054/1277/2243/7980/2266	7
GO:0002685	GO:0002685	regulation of leukocyte migration	5/136	186/17913	0.0138108	0.135139	0.114369	3569/4192/5054/3929/9547	5
GO:0050920	GO:0050920	regulation of chemotaxis	5/136	186/17913	0.0138108	0.135139	0.114369	3569/4192/5054/3929/9547	5
GO:0051965	GO:0051965	positive regulation of synapse assembly	3/136	66/17913	0.0138304	0.135139	0.114369	27286/1946/7058	3
GO:0010038	GO:0010038	response to metal ion	7/136	335/17913	0.0141106	0.136601	0.115606	4318/366/358/9536/2243/2266/26	7
GO:0060343	GO:0060343	trabecula formation	2/136	24/17913	0.0141577	0.136601	0.115606	1277/5950	2
GO:0090023	GO:0090023	positive regulation of neutrophil chemotaxis	2/136	24/17913	0.0141577	0.136601	0.115606	4192/3929	2
GO:0007599	GO:0007599	hemostasis	7/136	336/17913	0.0143222	0.137613	0.116462	3569/6288/5054/1277/2243/7980/2266	7
GO:0045669	GO:0045669	positive regulation of osteoblast differentiation	3/136	67/17913	0.0143998	0.137784	0.116607	115908/3569/6423	3
GO:0050817	GO:0050817	coagulation	7/136	337/17913	0.0145361	0.138514	0.117225	3569/6288/5054/1277/2243/7980/2266	7
GO:0032024	GO:0032024	positive regulation of insulin secretion	3/136	68/17913	0.0149824	0.140773	0.119137	57393/55638/5950	3
GO:0071674	GO:0071674	mononuclear cell migration	3/136	68/17913	0.0149824	0.140773	0.119137	3569/4192/5054	3
GO:1903524	GO:1903524	positive regulation of blood circulation	3/136	68/17913	0.0149824	0.140773	0.119137	59272/2243/2266	3
GO:0009749	GO:0009749	response to glucose	5/136	190/17913	0.0150174	0.140773	0.119137	57393/1946/55638/5105/55937	5
GO:0003071	GO:0003071	renal system process involved in regulation of systemic arterial blood pressure	2/136	25/17913	0.015313	0.141815	0.120019	1579/5972	2
GO:0006730	GO:0006730	one-carbon metabolic process	2/136	25/17913	0.015313	0.141815	0.120019	10840/10841	2
GO:0010669	GO:0010669	epithelial structure maintenance	2/136	25/17913	0.015313	0.141815	0.120019	12/5950	2
GO:0030111	GO:0030111	regulation of Wnt signaling pathway	7/136	341/17913	0.0154147	0.142185	0.120332	115908/25987/4920/4192/3484/1277/6423	7
GO:0060828	GO:0060828	regulation of canonical Wnt signaling pathway	6/136	264/17913	0.0155214	0.142599	0.120682	115908/4920/4192/3484/1277/6423	6
GO:0030258	GO:0030258	lipid modification	5/136	192/17913	0.0156464	0.143177	0.121171	11001/51179/33/284541/5166	5
GO:0032102	GO:0032102	negative regulation of response to external stimulus	7/136	343/17913	0.0158679	0.14463	0.122401	53833/6288/4192/7850/5054/2243/2266	7
GO:0002576	GO:0002576	platelet degranulation	4/136	128/17913	0.0164494	0.145196	0.12288	5054/12/2243/2266	4
GO:0071333	GO:0071333	cellular response to glucose stimulus	4/136	128/17913	0.0164494	0.145196	0.12288	57393/1946/55638/5105	4
GO:0021591	GO:0021591	ventricular system development	2/136	26/17913	0.0165075	0.145196	0.12288	25987/358	2
GO:0034114	GO:0034114	regulation of heterotypic cell-cell adhesion	2/136	26/17913	0.0165075	0.145196	0.12288	2243/2266	2
GO:0042044	GO:0042044	fluid transport	2/136	26/17913	0.0165075	0.145196	0.12288	366/358	2
GO:0045992	GO:0045992	negative regulation of embryonic development	2/136	26/17913	0.0165075	0.145196	0.12288	1289/6423	2
GO:0060074	GO:0060074	synapse maturation	2/136	26/17913	0.0165075	0.145196	0.12288	55638/4747	2
GO:0071624	GO:0071624	positive regulation of granulocyte chemotaxis	2/136	26/17913	0.0165075	0.145196	0.12288	4192/3929	2
GO:0080154	GO:0080154	regulation of fertilization	2/136	26/17913	0.0165075	0.145196	0.12288	5047/6690	2
GO:0006790	GO:0006790	sulfur compound metabolic process	7/136	346/17913	0.0165654	0.145196	0.12288	9027/123876/10249/635/5166/4060/1634	7
GO:0009746	GO:0009746	response to hexose	5/136	195/17913	0.0166226	0.145196	0.12288	57393/1946/55638/5105/55937	5
GO:0042310	GO:0042310	vasoconstriction	3/136	71/17913	0.0168093	0.146272	0.123791	59272/2243/2266	3
GO:0009410	GO:0009410	response to xenobiotic stimulus	6/136	270/17913	0.0171491	0.14677	0.124212	358/10249/348158/2326/1573/26	6
GO:0071331	GO:0071331	cellular response to hexose stimulus	4/136	130/17913	0.0173145	0.14677	0.124212	57393/1946/55638/5105	4
GO:0002532	GO:0002532	production of molecular mediator involved in inflammatory response	3/136	72/17913	0.0174447	0.14677	0.124212	7850/5054/3929	3
GO:0050829	GO:0050829	defense response to Gram-negative bacterium	3/136	72/17913	0.0174447	0.14677	0.124212	3569/5054/3929	3
GO:1990266	GO:1990266	neutrophil migration	3/136	72/17913	0.0174447	0.14677	0.124212	6288/4192/3929	3
GO:0002063	GO:0002063	chondrocyte development	2/136	27/17913	0.0177405	0.14677	0.124212	5744/6423	2
GO:0003081	GO:0003081	regulation of systemic arterial blood pressure by renin-angiotensin	2/136	27/17913	0.0177405	0.14677	0.124212	59272/5972	2
GO:0003148	GO:0003148	outflow tract septum morphogenesis	2/136	27/17913	0.0177405	0.14677	0.124212	4036/10512	2
GO:0006760	GO:0006760	folic acid-containing compound metabolic process	2/136	27/17913	0.0177405	0.14677	0.124212	10840/10841	2
GO:0045907	GO:0045907	positive regulation of vasoconstriction	2/136	27/17913	0.0177405	0.14677	0.124212	2243/2266	2
GO:0072378	GO:0072378	blood coagulation	fibrin clot formation	2/136	27/17913	0.0177405	0.14677	0.124212	2243/2266	2
GO:1902624	GO:1902624	positive regulation of neutrophil migration	2/136	27/17913	0.0177405	0.14677	0.124212	4192/3929	2
GO:0003231	GO:0003231	cardiac ventricle development	4/136	131/17913	0.0177575	0.14677	0.124212	4634/4036/10512/6423	4
GO:0071326	GO:0071326	cellular response to monosaccharide stimulus	4/136	131/17913	0.0177575	0.14677	0.124212	57393/1946/55638/5105	4
GO:0048762	GO:0048762	mesenchymal cell differentiation	5/136	199/17913	0.0179861	0.147433	0.124773	3569/4192/1277/10512/6423	5
GO:0007492	GO:0007492	endoderm development	3/136	73/17913	0.0180935	0.147433	0.124773	4318/1289/3914	3
GO:0061045	GO:0061045	negative regulation of wound healing	3/136	73/17913	0.0180935	0.147433	0.124773	5054/2243/2266	3
GO:0072384	GO:0072384	organelle transport along microtubule	3/136	73/17913	0.0180935	0.147433	0.124773	55638/4747/7345	3
GO:0051604	GO:0051604	protein maturation	7/136	353/17913	0.0182771	0.147859	0.125134	715/59272/7850/5054/2243/5972/2266	7
GO:0009612	GO:0009612	response to mechanical stimulus	5/136	200/17913	0.0183381	0.147859	0.125134	358/4192/1277/1634/4316	5
GO:0034284	GO:0034284	response to monosaccharide	5/136	200/17913	0.0183381	0.147859	0.125134	57393/1946/55638/5105/55937	5
GO:0030104	GO:0030104	water homeostasis	3/136	74/17913	0.0187555	0.150137	0.127061	366/1579/358	3
GO:0030193	GO:0030193	regulation of blood coagulation	3/136	74/17913	0.0187555	0.150137	0.127061	5054/2243/2266	3
GO:0033688	GO:0033688	regulation of osteoblast proliferation	2/136	28/17913	0.0190112	0.150137	0.127061	4883/115908	2
GO:0034367	GO:0034367	protein-containing complex remodeling	2/136	28/17913	0.0190112	0.150137	0.127061	5360/55937	2
GO:0034368	GO:0034368	protein-lipid complex remodeling	2/136	28/17913	0.0190112	0.150137	0.127061	5360/55937	2
GO:0034369	GO:0034369	plasma lipoprotein particle remodeling	2/136	28/17913	0.0190112	0.150137	0.127061	5360/55937	2
GO:0030509	GO:0030509	BMP signaling pathway	4/136	134/17913	0.0191287	0.150549	0.12741	4920/4036/283375/6423	4
GO:1900046	GO:1900046	regulation of hemostasis	3/136	75/17913	0.0194309	0.152407	0.128983	5054/2243/2266	3
GO:0009267	GO:0009267	cellular response to starvation	4/136	136/17913	0.0200784	0.156214	0.132205	5105/5166/283375/26	4
GO:0014015	GO:0014015	positive regulation of gliogenesis	3/136	76/17913	0.0201195	0.156214	0.132205	3569/4192/4036	3
GO:0015837	GO:0015837	amine transport	3/136	76/17913	0.0201195	0.156214	0.132205	366/59272/1644	3
GO:0035690	GO:0035690	cellular response to drug	7/136	362/17913	0.0206565	0.159845	0.135278	5831/3569/1946/358/1644/5972/26	7
GO:0071260	GO:0071260	cellular response to mechanical stimulus	3/136	77/17913	0.0208216	0.160584	0.135903	358/1277/4316	3
GO:0022617	GO:0022617	extracellular matrix disassembly	3/136	78/17913	0.0215369	0.163792	0.138618	4318/3569/4316	3
GO:0051384	GO:0051384	response to glucocorticoid	4/136	139/17913	0.0215566	0.163792	0.138618	3569/358/4192/4747	4
GO:0071322	GO:0071322	cellular response to carbohydrate stimulus	4/136	139/17913	0.0215566	0.163792	0.138618	57393/1946/55638/5105	4
GO:0001569	GO:0001569	branching involved in blood vessel morphogenesis	2/136	30/17913	0.0216637	0.163792	0.138618	4192/6423	2
GO:0046320	GO:0046320	regulation of fatty acid oxidation	2/136	30/17913	0.0216637	0.163792	0.138618	33/5166	2
GO:0090022	GO:0090022	regulation of neutrophil chemotaxis	2/136	30/17913	0.0216637	0.163792	0.138618	4192/3929	2
GO:0001837	GO:0001837	epithelial to mesenchymal transition	4/136	140/17913	0.0220637	0.165628	0.140172	3569/4192/1277/6423	4
GO:0021766	GO:0021766	hippocampus development	3/136	79/17913	0.0222657	0.165628	0.140172	2018/4192/4747	3
GO:0043154	GO:0043154	negative regulation of cysteine-type endopeptidase activity involved in apoptotic process	3/136	79/17913	0.0222657	0.165628	0.140172	4318/358/6423	3
GO:0050818	GO:0050818	regulation of coagulation	3/136	79/17913	0.0222657	0.165628	0.140172	5054/2243/2266	3
GO:0097756	GO:0097756	negative regulation of blood vessel diameter	3/136	79/17913	0.0222657	0.165628	0.140172	59272/2243/2266	3
GO:0003151	GO:0003151	outflow tract morphogenesis	3/136	80/17913	0.0230077	0.169644	0.143571	4036/10512/6423	3
GO:0033687	GO:0033687	osteoblast proliferation	2/136	31/17913	0.0230442	0.169644	0.143571	4883/115908	2
GO:0035774	GO:0035774	positive regulation of insulin secretion involved in cellular response to glucose stimulus	2/136	31/17913	0.0230442	0.169644	0.143571	57393/55638	2
GO:0001678	GO:0001678	cellular glucose homeostasis	4/136	142/17913	0.0230999	0.169644	0.143571	57393/1946/55638/5105	4
GO:0097191	GO:0097191	extrinsic apoptotic signaling pathway	5/136	213/17913	0.0233348	0.170826	0.144571	5054/50486/2243/6423/2266	5
GO:0015696	GO:0015696	ammonium transport	3/136	81/17913	0.0237632	0.171804	0.145398	153328/358/5174	3
GO:0032755	GO:0032755	positive regulation of interleukin-6 production	3/136	81/17913	0.0237632	0.171804	0.145398	3569/5047/3929	3
GO:0061053	GO:0061053	somite development	3/136	81/17913	0.0237632	0.171804	0.145398	4920/10512/6423	3
GO:0072001	GO:0072001	renal system development	6/136	291/17913	0.0237664	0.171804	0.145398	5314/2018/4318/5972/1634/5950	6
GO:1903522	GO:1903522	regulation of blood circulation	6/136	292/17913	0.0241188	0.172523	0.146007	4634/59272/486/2243/1573/2266	6
GO:0006633	GO:0006633	fatty acid biosynthetic process	4/136	144/17913	0.0241652	0.172523	0.146007	57761/33/9536/5166	4
GO:0035148	GO:0035148	tube formation	4/136	144/17913	0.0241652	0.172523	0.146007	115908/84913/4036/6423	4
GO:0061351	GO:0061351	neural precursor cell proliferation	4/136	144/17913	0.0241652	0.172523	0.146007	2018/4192/4036/283375	4
GO:0016486	GO:0016486	peptide hormone processing	2/136	32/17913	0.02446	0.172999	0.14641	59272/5972	2
GO:0046688	GO:0046688	response to copper ion	2/136	32/17913	0.02446	0.172999	0.14641	358/26	2
GO:0006970	GO:0006970	response to osmotic stress	3/136	82/17913	0.0245319	0.172999	0.14641	366/358/2326	3
GO:0045921	GO:0045921	positive regulation of exocytosis	3/136	82/17913	0.0245319	0.172999	0.14641	57393/2243/2266	3
GO:0042133	GO:0042133	neurotransmitter metabolic process	4/136	145/17913	0.0247089	0.173187	0.146569	1644/10249/635/6582	4
GO:0048592	GO:0048592	eye morphogenesis	4/136	145/17913	0.0247089	0.173187	0.146569	25987/1289/4237/5950	4
GO:0003073	GO:0003073	regulation of systemic arterial blood pressure	3/136	83/17913	0.025314	0.176891	0.149704	1579/59272/5972	3
GO:0071236	GO:0071236	cellular response to antibiotic	4/136	147/17913	0.0258183	0.177359	0.1501	5831/3569/1946/358	4
GO:0071772	GO:0071772	response to BMP	4/136	147/17913	0.0258183	0.177359	0.1501	4920/4036/283375/6423	4
GO:0071773	GO:0071773	cellular response to BMP stimulus	4/136	147/17913	0.0258183	0.177359	0.1501	4920/4036/283375/6423	4
GO:0032892	GO:0032892	positive regulation of organic acid transport	2/136	33/17913	0.0259105	0.177359	0.1501	1579/59272	2
GO:0042558	GO:0042558	pteridine-containing compound metabolic process	2/136	33/17913	0.0259105	0.177359	0.1501	10840/10841	2
GO:0045922	GO:0045922	negative regulation of fatty acid metabolic process	2/136	33/17913	0.0259105	0.177359	0.1501	57761/33	2
GO:0031667	GO:0031667	response to nutrient levels	8/136	466/17913	0.0259193	0.177359	0.1501	340024/5105/1277/5166/283375/6423/4316/26	8
GO:0006767	GO:0006767	water-soluble vitamin metabolic process	3/136	84/17913	0.0261095	0.177606	0.150309	10840/29968/81693	3
GO:0071621	GO:0071621	granulocyte chemotaxis	3/136	84/17913	0.0261095	0.177606	0.150309	6288/4192/3929	3
GO:0031669	GO:0031669	cellular response to nutrient levels	5/136	220/17913	0.0263575	0.178766	0.151291	5105/1277/5166/283375/26	5
GO:0001649	GO:0001649	osteoblast differentiation	5/136	222/17913	0.027265	0.18382	0.155567	115908/3569/5745/1277/6423	5
GO:0051180	GO:0051180	vitamin transport	2/136	34/17913	0.0273952	0.18382	0.155567	4036/81693	2
GO:1902622	GO:1902622	regulation of neutrophil migration	2/136	34/17913	0.0273952	0.18382	0.155567	4192/3929	2
GO:0015698	GO:0015698	inorganic anion transport	4/136	150/17913	0.027538	0.18382	0.155567	6568/55867/9356/10786	4
GO:2001234	GO:2001234	negative regulation of apoptotic signaling pathway	5/136	223/17913	0.0277262	0.18382	0.155567	4318/5054/2243/6423/2266	5
GO:0001843	GO:0001843	neural tube closure	3/136	86/17913	0.0277403	0.18382	0.155567	115908/4036/6423	3
GO:0006094	GO:0006094	gluconeogenesis	3/136	86/17913	0.0277403	0.18382	0.155567	5105/229/5950	3
GO:0034103	GO:0034103	regulation of tissue remodeling	3/136	86/17913	0.0277403	0.18382	0.155567	3569/4192/5166	3
GO:1905952	GO:1905952	regulation of lipid localization	4/136	151/17913	0.0281261	0.185747	0.157198	3569/1579/5360/5972	4
GO:0009743	GO:0009743	response to carbohydrate	5/136	224/17913	0.0281922	0.185747	0.157198	57393/1946/55638/5105/55937	5
GO:0043648	GO:0043648	dicarboxylic acid metabolic process	3/136	87/17913	0.0285757	0.186673	0.157982	10840/5105/10841	3
GO:0060606	GO:0060606	tube closure	3/136	87/17913	0.0285757	0.186673	0.157982	115908/4036/6423	3
GO:2000117	GO:2000117	negative regulation of cysteine-type endopeptidase activity	3/136	87/17913	0.0285757	0.186673	0.157982	4318/358/6423	3
GO:0045785	GO:0045785	positive regulation of cell adhesion	7/136	388/17913	0.0287289	0.187144	0.158381	3569/6288/4192/2243/11148/6423/2266	7
GO:0048246	GO:0048246	macrophage chemotaxis	2/136	35/17913	0.0289133	0.187814	0.158948	6288/4192	2
GO:0022407	GO:0022407	regulation of cell-cell adhesion	7/136	389/17913	0.0290766	0.188345	0.159397	53833/3569/1946/4192/2243/11148/2266	7
GO:0015672	GO:0015672	monovalent inorganic cation transport	8/136	477/17913	0.0292185	0.188733	0.159726	160728/358/6568/125206/486/10786/10050/159963	8
GO:0050729	GO:0050729	positive regulation of inflammatory response	4/136	153/17913	0.0293247	0.188891	0.159859	3569/4192/5054/3929	4
GO:0031214	GO:0031214	biomineral tissue development	4/136	154/17913	0.0299353	0.192286	0.162733	5745/4920/5744/1277	4
GO:0019319	GO:0019319	hexose biosynthetic process	3/136	89/17913	0.0302863	0.194	0.164183	5105/229/5950	3
GO:0003091	GO:0003091	renal water homeostasis	2/136	36/17913	0.0304644	0.194093	0.164262	1579/358	2
GO:0007409	GO:0007409	axonogenesis	7/136	393/17913	0.0304961	0.194093	0.164262	10381/25987/1946/10512/4684/4747/7345	7
GO:0021915	GO:0021915	neural tube development	4/136	155/17913	0.0305533	0.194093	0.164262	115908/4036/10512/6423	4
GO:0015908	GO:0015908	fatty acid transport	3/136	90/17913	0.0311614	0.196982	0.166707	11001/160728/1579	3
GO:0071347	GO:0071347	cellular response to interleukin-1	4/136	156/17913	0.0311789	0.196982	0.166707	3569/7850/5105/2266	4
GO:0060070	GO:0060070	canonical Wnt signaling pathway	6/136	311/17913	0.0314919	0.198416	0.16792	115908/4920/4192/3484/1277/6423	6
GO:0001990	GO:0001990	regulation of systemic arterial blood pressure by hormone	2/136	37/17913	0.0320479	0.198674	0.168139	59272/5972	2
GO:0010955	GO:0010955	negative regulation of protein processing	2/136	37/17913	0.0320479	0.198674	0.168139	7850/5054	2
GO:0030574	GO:0030574	collagen catabolic process	2/136	37/17913	0.0320479	0.198674	0.168139	4318/4316	2
GO:0045124	GO:0045124	regulation of bone resorption	2/136	37/17913	0.0320479	0.198674	0.168139	3569/5166	2
GO:1903318	GO:1903318	negative regulation of protein maturation	2/136	37/17913	0.0320479	0.198674	0.168139	7850/5054	2
GO:0001523	GO:0001523	retinoid metabolic process	3/136	91/17913	0.0320498	0.198674	0.168139	55937/4036/5950	3
GO:0014020	GO:0014020	primary neural tube formation	3/136	92/17913	0.0329513	0.203715	0.172405	115908/4036/6423	3
GO:0010667	GO:0010667	negative regulation of cardiac muscle cell apoptotic process	2/136	38/17913	0.0336631	0.203903	0.172564	4192/6423	2
GO:0032941	GO:0032941	secretion by tissue	2/136	38/17913	0.0336631	0.203903	0.172564	4883/358	2
GO:0046661	GO:0046661	male sex differentiation	4/136	160/17913	0.0337564	0.203903	0.172564	4920/4036/5972/6423	4
GO:0019216	GO:0019216	regulation of lipid metabolic process	7/136	402/17913	0.0338592	0.203903	0.172564	57761/1579/33/12/50486/5166/3158	7
GO:0006637	GO:0006637	acyl-CoA metabolic process	3/136	93/17913	0.033866	0.203903	0.172564	123876/10249/5166	3
GO:0032092	GO:0032092	positive regulation of protein binding	3/136	93/17913	0.033866	0.203903	0.172564	57761/4318/115908	3
GO:0035282	GO:0035282	segmentation	3/136	93/17913	0.033866	0.203903	0.172564	4920/10512/6423	3
GO:0035383	GO:0035383	thioester metabolic process	3/136	93/17913	0.033866	0.203903	0.172564	123876/10249/5166	3
GO:0044070	GO:0044070	regulation of anion transport	3/136	93/17913	0.033866	0.203903	0.172564	1579/59272/5174	3
GO:0046364	GO:0046364	monosaccharide biosynthetic process	3/136	93/17913	0.033866	0.203903	0.172564	5105/229/5950	3
GO:0045778	GO:0045778	positive regulation of ossification	3/136	94/17913	0.0347938	0.208944	0.17683	115908/3569/6423	3
GO:0030049	GO:0030049	muscle filament sliding	2/136	39/17913	0.0353096	0.210943	0.178522	4634/7138	2
GO:0033275	GO:0033275	actin-myosin filament sliding	2/136	39/17913	0.0353096	0.210943	0.178522	4634/7138	2
GO:0007589	GO:0007589	body fluid secretion	3/136	95/17913	0.0357347	0.21214	0.179535	4883/358/6582	3
GO:0019217	GO:0019217	regulation of fatty acid metabolic process	3/136	95/17913	0.0357347	0.21214	0.179535	57761/33/5166	3
GO:0019318	GO:0019318	hexose metabolic process	5/136	239/17913	0.0357859	0.21214	0.179535	5105/2528/229/5166/5950	5
GO:0009991	GO:0009991	response to extracellular stimulus	8/136	498/17913	0.0363032	0.214654	0.181663	340024/5105/1277/5166/283375/6423/4316/26	8
GO:0097327	GO:0097327	response to antineoplastic agent	3/136	96/17913	0.0366887	0.216379	0.183123	358/9356/4747	3
GO:0006836	GO:0006836	neurotransmitter transport	5/136	241/17913	0.0368849	0.216429	0.183165	358/340024/1644/6540/6582	5
GO:0097237	GO:0097237	cellular response to toxic substance	5/136	241/17913	0.0368849	0.216429	0.183165	5831/3569/358/3240/55937	5
GO:0050435	GO:0050435	amyloid-beta metabolic process	2/136	40/17913	0.0369867	0.216476	0.183204	9027/5972	2
GO:0034614	GO:0034614	cellular response to reactive oxygen species	4/136	165/17913	0.0371484	0.216872	0.18354	5831/4318/3569/358	4
GO:0001655	GO:0001655	urogenital system development	6/136	324/17913	0.0373048	0.217235	0.183847	5314/2018/4318/5972/1634/5950	6
GO:0016101	GO:0016101	diterpenoid metabolic process	3/136	97/17913	0.0376557	0.218726	0.185108	55937/4036/5950	3
GO:0060249	GO:0060249	anatomical structure homeostasis	7/136	413/17913	0.0382956	0.22141	0.18738	53833/3569/5745/9476/12/5166/5950	7
GO:0007631	GO:0007631	feeding behavior	3/136	98/17913	0.0386357	0.22141	0.18738	59272/7345/5972	3
GO:0033559	GO:0033559	unsaturated fatty acid metabolic process	3/136	98/17913	0.0386357	0.22141	0.18738	1579/9536/1573	3
GO:0002639	GO:0002639	positive regulation of immunoglobulin production	2/136	41/17913	0.0386939	0.22141	0.18738	3569/5950	2
GO:0010664	GO:0010664	negative regulation of striated muscle cell apoptotic process	2/136	41/17913	0.0386939	0.22141	0.18738	4192/6423	2
GO:0014002	GO:0014002	astrocyte development	2/136	41/17913	0.0386939	0.22141	0.18738	3569/4920	2
GO:0050730	GO:0050730	regulation of peptidyl-tyrosine phosphorylation	5/136	245/17913	0.039145	0.223436	0.189095	3569/1946/9052/6690/6423	5
GO:0070301	GO:0070301	cellular response to hydrogen peroxide	3/136	99/17913	0.0396286	0.225618	0.190942	5831/3569/358	3
GO:0021537	GO:0021537	telencephalon development	5/136	246/17913	0.0397229	0.225618	0.190942	2018/25987/358/4192/4747	5
GO:0008217	GO:0008217	regulation of blood pressure	4/136	169/17913	0.0399987	0.226071	0.191325	4883/1579/59272/5972	4
GO:0050796	GO:0050796	regulation of insulin secretion	4/136	169/17913	0.0399987	0.226071	0.191325	57393/1946/55638/5950	4
GO:0009069	GO:0009069	serine family amino acid metabolic process	2/136	42/17913	0.0404307	0.226845	0.19198	29968/10249	2
GO:0015701	GO:0015701	bicarbonate transport	2/136	42/17913	0.0404307	0.226845	0.19198	358/762	2
GO:0048247	GO:0048247	lymphocyte chemotaxis	2/136	42/17913	0.0404307	0.226845	0.19198	6288/9547	2
GO:0001841	GO:0001841	neural tube formation	3/136	100/17913	0.0406345	0.226869	0.192001	115908/4036/6423	3
GO:0097530	GO:0097530	granulocyte migration	3/136	100/17913	0.0406345	0.226869	0.192001	6288/4192/3929	3
GO:0050728	GO:0050728	negative regulation of inflammatory response	4/136	170/17913	0.0407302	0.226869	0.192001	53833/6288/4192/7850	4
GO:2000027	GO:2000027	regulation of animal organ morphogenesis	5/136	250/17913	0.0420868	0.232232	0.196539	115908/4920/4192/10512/6423	5
GO:0003044	GO:0003044	regulation of systemic arterial blood pressure mediated by a chemical signal	2/136	43/17913	0.0421965	0.232232	0.196539	59272/5972	2
GO:0006775	GO:0006775	fat-soluble vitamin metabolic process	2/136	43/17913	0.0421965	0.232232	0.196539	5360/4036	2
GO:0008089	GO:0008089	anterograde axonal transport	2/136	43/17913	0.0421965	0.232232	0.196539	55638/4747	2
GO:0010470	GO:0010470	regulation of gastrulation	2/136	43/17913	0.0421965	0.232232	0.196539	1289/6423	2
GO:0006690	GO:0006690	icosanoid metabolic process	3/136	102/17913	0.0426847	0.233282	0.197428	1579/9536/1573	3
GO:0097006	GO:0097006	regulation of plasma lipoprotein particle levels	3/136	102/17913	0.0426847	0.233282	0.197428	5360/55937/81693	3
GO:0022409	GO:0022409	positive regulation of cell-cell adhesion	5/136	251/17913	0.0426908	0.233282	0.197428	3569/4192/2243/11148/2266	5
GO:1903034	GO:1903034	regulation of response to wounding	4/136	173/17913	0.0429705	0.234255	0.198251	4192/5054/2243/2266	4
GO:0042594	GO:0042594	response to starvation	4/136	174/17913	0.0437325	0.235914	0.199655	5105/5166/283375/26	4
GO:0002548	GO:0002548	monocyte chemotaxis	2/136	44/17913	0.0439908	0.235914	0.199655	3569/5054	2
GO:0019731	GO:0019731	antibacterial humoral response	2/136	44/17913	0.0439908	0.235914	0.199655	6590/2243	2
GO:0030225	GO:0030225	macrophage differentiation	2/136	44/17913	0.0439908	0.235914	0.199655	4318/4920	2
GO:0042398	GO:0042398	cellular modified amino acid biosynthetic process	2/136	44/17913	0.0439908	0.235914	0.199655	2628/8424	2
GO:0071622	GO:0071622	regulation of granulocyte chemotaxis	2/136	44/17913	0.0439908	0.235914	0.199655	4192/3929	2
GO:0071827	GO:0071827	plasma lipoprotein particle organization	2/136	44/17913	0.0439908	0.235914	0.199655	5360/55937	2
GO:0006066	GO:0006066	alcohol metabolic process	6/136	339/17913	0.0448186	0.239795	0.20294	55586/5745/33/5105/3158/5950	6
GO:0044262	GO:0044262	cellular carbohydrate metabolic process	5/136	256/17913	0.0457894	0.243088	0.205727	55586/5745/5502/5105/5166	5
GO:0033628	GO:0033628	regulation of cell adhesion mediated by integrin	2/136	45/17913	0.0458131	0.243088	0.205727	5054/6423	2
GO:0071675	GO:0071675	regulation of mononuclear cell migration	2/136	45/17913	0.0458131	0.243088	0.205727	4192/5054	2
GO:0051963	GO:0051963	regulation of synapse assembly	3/136	105/17913	0.0458557	0.243088	0.205727	27286/1946/7058	3
GO:0010565	GO:0010565	regulation of cellular ketone metabolic process	4/136	178/17913	0.0468562	0.247121	0.20914	57761/33/635/5166	4
GO:0006721	GO:0006721	terpenoid metabolic process	3/136	106/17913	0.046938	0.247121	0.20914	55937/4036/5950	3
GO:0021761	GO:0021761	limbic system development	3/136	106/17913	0.046938	0.247121	0.20914	2018/4192/4747	3
GO:0060485	GO:0060485	mesenchyme development	5/136	258/17913	0.0470656	0.247229	0.209231	3569/4192/1277/10512/6423	5
GO:0030514	GO:0030514	negative regulation of BMP signaling pathway	2/136	46/17913	0.0476628	0.248105	0.209972	4036/6423	2
GO:0032330	GO:0032330	regulation of chondrocyte differentiation	2/136	46/17913	0.0476628	0.248105	0.209972	4192/5744	2
GO:0032757	GO:0032757	positive regulation of interleukin-8 production	2/136	46/17913	0.0476628	0.248105	0.209972	5054/3929	2
GO:0071354	GO:0071354	cellular response to interleukin-6	2/136	46/17913	0.0476628	0.248105	0.209972	3569/2266	2
GO:0060071	GO:0060071	Wnt signaling pathway	planar cell polarity pathway	3/136	107/17913	0.0480329	0.248908	0.210652	115908/4920/6423	3
GO:1904659	GO:1904659	glucose transmembrane transport	3/136	107/17913	0.0480329	0.248908	0.210652	57761/6523/125206	3
GO:0010769	GO:0010769	regulation of cell morphogenesis involved in differentiation	5/136	260/17913	0.0483629	0.250055	0.211623	1946/4192/4747/2243/2266	5
GO:0018108	GO:0018108	peptidyl-tyrosine phosphorylation	6/136	346/17913	0.0486273	0.25086	0.212304	3569/1946/4920/9052/6690/6423	6
GO:0030282	GO:0030282	bone mineralization	3/136	108/17913	0.0491404	0.252941	0.214065	5745/4920/5744	3
GO:1905330	GO:1905330	regulation of morphogenesis of an epithelium	4/136	181/17913	0.0492787	0.253088	0.21419	115908/4920/4192/6423	4
GO:0006576	GO:0006576	cellular biogenic amine metabolic process	2/136	47/17913	0.0495394	0.253299	0.214368	1644/635	2
GO:0061383	GO:0061383	trabecula morphogenesis	2/136	47/17913	0.0495394	0.253299	0.214368	1277/5950	2
GO:0061564	GO:0061564	axon development	7/136	438/17913	0.0497578	0.253853	0.214837	10381/25987/1946/10512/4684/4747/7345	7
