# Supplementary material for: An immune infiltration-related prognostic model of kidney renal clear cell carcinoma with two valuable markers: CAPN12 and MSC
Source: Front Oncol. 2023 Mar 21;13:1161666. doi: 10.3389/fonc.2023.1161666 (PMC10071012; doi:10.3389/fonc.2023.1161666)
Supplement: Supplementary Table 8 — KEGG enrichment analysis of risk score [file Table_8.xlsx]

## Sheet: 工作表 1 - KEGG enrichment analysi
KEGG enrichment analysis of risk score
	ID	Description	GeneRatio	BgRatio	pvalue	p.adjust	qvalue	geneID	Count
hsa03320	hsa03320	PPAR signaling pathway	7/78	76/7884	8.92974e-06	0.00145555	0.00134416	11001/1579/33/5360/284541/5105/3158	7
hsa04974	hsa04974	Protein digestion and absorption	7/78	94/7884	3.62648e-05	0.00295558	0.0027294	6519/59272/340024/1293/1289/1277/486	7
hsa04964	hsa04964	Proximal tubule bicarbonate reclamation	4/78	23/7884	6.80593e-05	0.00369789	0.0034149	358/762/5105/486	4
hsa00650	hsa00650	Butanoate metabolism	3/78	28/7884	0.00255422	0.104084	0.0961192	123876/348158/3158	3
hsa00590	hsa00590	Arachidonic acid metabolism	4/78	63/7884	0.00339493	0.110675	0.102205	1579/9536/284541/1573	4
hsa04931	hsa04931	Insulin resistance	5/78	108/7884	0.00419998	0.1141	0.105368	57761/9945/11001/3569/5105	5
hsa04976	hsa04976	Bile secretion	4/78	72/7884	0.00548417	0.127703	0.11793	366/358/6523/486	4
hsa00260	hsa00260	Glycine	serine and threonine metabolism	3/78	40/7884	0.00707603	0.137721	0.127182	29968/2628/635	3
hsa04610	hsa04610	Complement and coagulation cascades	4/78	79/7884	0.00760424	0.137721	0.127182	715/5054/2243/2266	4
hsa00071	hsa00071	Fatty acid degradation	3/78	44/7884	0.00922145	0.15031	0.138807	1579/33/284541	3
hsa04512	hsa04512	ECM-receptor interaction	4/78	88/7884	0.0110415	0.162141	0.149733	1293/3914/1277/7058	4
hsa00360	hsa00360	Phenylalanine metabolism	2/78	17/7884	0.0119368	0.162141	0.149733	1644/10249	2
hsa00330	hsa00330	Arginine and proline metabolism	3/78	50/7884	0.0130827	0.164036	0.151483	5831/2628/26	3
hsa04978	hsa04978	Mineral absorption	3/78	53/7884	0.0153104	0.177785	0.16418	6523/340024/486	3
hsa00670	hsa00670	One carbon pool by folate	2/78	20/7884	0.0163605	0.177785	0.16418	10840/10841	2
hsa05146	hsa05146	Amoebiasis	4/78	102/7884	0.0181475	0.184878	0.17073	3569/7850/3914/1277	4
hsa00340	hsa00340	Histidine metabolism	2/78	23/7884	0.0213737	0.19355	0.178739	10841/26	2
hsa04614	hsa04614	Renin-angiotensin system	2/78	23/7884	0.0213737	0.19355	0.178739	59272/5972	2
hsa01230	hsa01230	Biosynthesis of amino acids	3/78	75/7884	0.037845	0.324671	0.299825	5831/29968/229	3
hsa05020	hsa05020	Prion diseases	2/78	35/7884	0.046593	0.379733	0.350673	3569/4684	2
