# Supplementary material for: An immune infiltration-related prognostic model of kidney renal clear cell carcinoma with two valuable markers: CAPN12 and MSC
Source: Front Oncol. 2023 Mar 21;13:1161666. doi: 10.3389/fonc.2023.1161666 (PMC10071012; doi:10.3389/fonc.2023.1161666)
Supplement: Supplementary Table 12 — The relative abundance of 28 immune cell types in each sample. [file Table_12.xlsx]

## Sheet: 工作表 1 - ssGSEA_output
Table S12. The relative abundance of 28 immune cell types in each sample
cell	TCGA-AK-3433-01	TCGA-A3-3335-01	TCGA-CZ-5988-01	TCGA-CJ-5675-01	TCGA-B0-4836-01	TCGA-CZ-5451-01	TCGA-BP-4347-01	TCGA-CJ-4920-01	TCGA-CJ-4641-01	TCGA-BP-5174-01	TCGA-B0-4691-01	TCGA-EU-5906-01	TCGA-BP-5201-01	TCGA-BP-4963-01	TCGA-BP-5190-01	TCGA-BP-5010-01	TCGA-BP-5192-01	TCGA-CZ-5465-01	TCGA-B2-5639-01	TCGA-CZ-4860-01	TCGA-BP-5181-01	TCGA-BP-5175-01	TCGA-AK-3428-01	TCGA-CZ-5462-01	TCGA-B0-5711-01	TCGA-BP-4775-01	TCGA-B0-4703-01	TCGA-CJ-4897-01	TCGA-B2-3924-01	TCGA-BP-4160-01	TCGA-B8-4619-01	TCGA-A3-3324-01	TCGA-B0-5085-01	TCGA-BP-4335-01	TCGA-CJ-4916-01	TCGA-B0-5097-01	TCGA-CJ-5683-01	TCGA-CJ-4907-01	TCGA-B0-4837-01	TCGA-BP-4782-01	TCGA-CJ-5680-01	TCGA-CJ-4876-01	TCGA-BP-4766-01	TCGA-CJ-4885-01	TCGA-BP-4353-01	TCGA-BP-4993-01	TCGA-BP-4329-01	TCGA-DV-5567-01	TCGA-B0-5115-01
Activated B cell	0.0886792	0.216587	0.185021	0.318696	0.343623	0.165534	0.138972	0.118949	0.410242	0.182001	0.348845	0.171044	0.284349	0.18778	0.175586	0.180636	0.129651	0.115903	0.280373	0.1624	0.161219	0.101117	0.128397	0.227288	0.210221	0.246227	0.237805	0.199915	0.255964	0.324087	0.149516	0.169328	0.109578	0.282819	0.328398	0.186419	0.13703	0.199857	0.0950084	0.194756	0.161352	0.209931	0.112455	0.164171	0.118967	0.148131	0.157067	0.00561915	0.162729
Activated CD4 T cell	0.312193	0.488649	0.504357	0.504077	0.565611	0.449039	0.422142	0.470109	0.579025	0.388139	0.519923	0.461679	0.505645	0.472233	0.433467	0.415232	0.363553	0.438805	0.482591	0.539257	0.40776	0.439794	0.477757	0.512612	0.449634	0.525664	0.521922	0.40392	0.542447	0.551693	0.347962	0.441754	0.360352	0.471905	0.524934	0.585347	0.452435	0.395074	0.460429	0.445064	0.386179	0.449217	0.382497	0.384261	0.517944	0.435722	0.431635	0.281304	0.433496
Activated CD8 T cell	0.518573	0.591628	0.62806	0.789831	0.718354	0.67019	0.62144	0.584458	0.78577	0.626338	0.770678	0.599821	0.750091	0.627031	0.649521	0.677913	0.55762	0.539467	0.652078	0.626866	0.632601	0.734413	0.57561	0.665225	0.656183	0.614678	0.686954	0.615993	0.74394	0.770501	0.513908	0.660292	0.639494	0.700391	0.785974	0.630834	0.625853	0.58679	0.611201	0.701436	0.559916	0.705385	0.53831	0.634752	0.686318	0.687556	0.641726	0.459091	0.629238
Activated dendritic cell	0.430314	0.527077	0.487485	0.518871	0.526666	0.501929	0.484591	0.552971	0.611357	0.534979	0.539317	0.561043	0.54025	0.576859	0.475956	0.476374	0.453998	0.477721	0.575895	0.56203	0.501914	0.543832	0.533053	0.596192	0.503524	0.549693	0.561419	0.51779	0.54019	0.561102	0.451227	0.560867	0.473379	0.512452	0.568667	0.603531	0.497958	0.536101	0.502113	0.561611	0.491126	0.463386	0.534135	0.491704	0.511269	0.491465	0.526336	0.44918	0.494147
CD56bright natural killer cell	0.569755	0.586264	0.572777	0.598694	0.576352	0.589111	0.595301	0.561326	0.593358	0.572	0.584092	0.581501	0.577161	0.576295	0.573216	0.539321	0.544883	0.561593	0.601231	0.552695	0.58609	0.611061	0.584671	0.589478	0.594484	0.547559	0.571763	0.583033	0.561087	0.600098	0.57759	0.582518	0.549326	0.555092	0.591574	0.579377	0.604463	0.577253	0.559464	0.571739	0.570513	0.583905	0.5383	0.596473	0.598625	0.599001	0.581996	0.560326	0.581845
CD56dim natural killer cell	0.608628	0.655154	0.651003	0.654315	0.650952	0.668183	0.688108	0.685213	0.69812	0.663283	0.698291	0.65927	0.697815	0.69133	0.633135	0.684968	0.655713	0.63791	0.644902	0.667987	0.690892	0.696772	0.665117	0.581588	0.656736	0.680703	0.643104	0.68047	0.666293	0.665281	0.577649	0.655467	0.687241	0.690599	0.681649	0.653839	0.663932	0.672394	0.691993	0.668611	0.676887	0.692479	0.714278	0.656844	0.661025	0.68519	0.666724	0.647054	0.671245
Central memory CD4 T cell	0.756965	0.795175	0.844885	0.843432	0.851042	0.823632	0.830406	0.818066	0.861307	0.81869	0.821465	0.823756	0.83796	0.835011	0.805621	0.800198	0.790856	0.795954	0.838281	0.821335	0.807618	0.813697	0.814395	0.830251	0.83994	0.825811	0.842373	0.816372	0.839202	0.839061	0.779579	0.834225	0.782653	0.81655	0.854234	0.833798	0.815234	0.824818	0.79356	0.860612	0.808119	0.830429	0.803227	0.815383	0.85387	0.82645	0.81221	0.791172	0.808287
Central memory CD8 T cell	0.496742	0.599741	0.615942	0.596186	0.65104	0.567186	0.530262	0.642798	0.63105	0.535412	0.588032	0.625674	0.558727	0.60945	0.52833	0.592764	0.535578	0.601321	0.607773	0.703495	0.596406	0.573116	0.645502	0.610056	0.596305	0.588375	0.674098	0.579505	0.586909	0.630563	0.549732	0.594121	0.519363	0.534517	0.5788	0.731194	0.571564	0.59649	0.626933	0.600201	0.56129	0.492939	0.594057	0.58732	0.634991	0.57528	0.623603	0.553566	0.566346
Effector memeory CD4 T cell	0.397384	0.577779	0.577973	0.539666	0.606159	0.519007	0.533909	0.526917	0.530616	0.490522	0.544223	0.545052	0.536829	0.568726	0.510301	0.553718	0.49522	0.548821	0.568683	0.546894	0.493889	0.512531	0.543469	0.562303	0.566053	0.492965	0.554821	0.507918	0.523628	0.570781	0.468997	0.55349	0.414637	0.479468	0.496394	0.590111	0.495799	0.552977	0.568717	0.520599	0.527446	0.486408	0.478753	0.520036	0.603613	0.522407	0.552894	0.453584	0.525833
Effector memeory CD8 T cell	0.528685	0.569601	0.575731	0.636491	0.603277	0.625385	0.624099	0.624318	0.685519	0.566639	0.642085	0.608543	0.622526	0.640571	0.567231	0.625892	0.564494	0.574106	0.605619	0.552999	0.609106	0.587924	0.564403	0.611856	0.622616	0.602334	0.652911	0.599437	0.64671	0.641206	0.489023	0.606223	0.583894	0.620208	0.658992	0.635312	0.564241	0.627599	0.572472	0.649224	0.554416	0.582754	0.579564	0.550871	0.645676	0.614021	0.609815	0.540917	0.625816
Eosinophil	0.183548	0.242276	0.242485	0.190388	0.243506	0.282144	0.287396	0.318717	0.273835	0.179666	0.287987	0.312295	0.289632	0.238858	0.181718	0.286009	0.266922	0.267035	0.286122	0.188571	0.19225	0.164744	0.18179	0.24571	0.261119	0.320348	0.233376	0.178602	0.278864	0.339237	0.296704	0.281169	0.300672	0.361194	0.298041	0.35768	0.277036	0.23331	0.214511	0.229934	0.170504	0.266029	0.256336	0.256281	0.278866	0.289516	0.297361	0.335864	0.328999
Gamma delta T cell	0.500232	0.630271	0.65671	0.654436	0.657331	0.645969	0.595968	0.619772	0.671785	0.639482	0.607559	0.657694	0.621724	0.656179	0.639506	0.599951	0.600555	0.603029	0.636798	0.64695	0.624847	0.647397	0.632809	0.644482	0.640029	0.621166	0.623387	0.633632	0.626245	0.677961	0.523811	0.636083	0.609999	0.617071	0.639444	0.715366	0.657026	0.626697	0.672424	0.676595	0.597824	0.553643	0.635714	0.640566	0.670628	0.63018	0.639631	0.58194	0.600655
Immature B cell	0.416873	0.40116	0.386351	0.480558	0.449642	0.373034	0.358485	0.351996	0.547533	0.340436	0.457543	0.404296	0.394538	0.411078	0.316312	0.291755	0.323976	0.326141	0.457099	0.407989	0.382349	0.315276	0.288589	0.452593	0.437461	0.42243	0.389669	0.373999	0.507411	0.493367	0.362896	0.403219	0.271102	0.433513	0.495718	0.424631	0.315326	0.375573	0.313948	0.39592	0.343993	0.345827	0.364306	0.353656	0.414255	0.381229	0.402332	0.218336	0.37509
Immature dendritic cell	0.606353	0.649016	0.693694	0.667998	0.638451	0.647596	0.639866	0.686867	0.676598	0.635775	0.589142	0.663725	0.624903	0.670411	0.632061	0.617195	0.653546	0.673934	0.679075	0.624995	0.667384	0.636767	0.698833	0.669578	0.665745	0.660906	0.653835	0.649597	0.643883	0.686675	0.677032	0.671926	0.591988	0.673391	0.65578	0.680592	0.670877	0.673385	0.628102	0.680918	0.670657	0.591614	0.658046	0.686943	0.67477	0.654016	0.675252	0.657764	0.666777
Macrophage	0.252482	0.394826	0.457334	0.453272	0.448501	0.424282	0.335965	0.443561	0.478636	0.395731	0.400845	0.44327	0.401182	0.44357	0.390526	0.408873	0.334181	0.355677	0.440979	0.40222	0.398787	0.467035	0.45106	0.424313	0.420478	0.348592	0.469029	0.419361	0.36758	0.463645	0.300155	0.419292	0.36821	0.380708	0.448863	0.538369	0.422681	0.435538	0.436016	0.47897	0.390272	0.320853	0.384125	0.371769	0.500577	0.446071	0.444773	0.341222	0.411449
Mast cell	0.204381	0.341536	0.406802	0.384635	0.410386	0.40578	0.341172	0.412316	0.419778	0.357738	0.309781	0.487673	0.281824	0.37727	0.33	0.344693	0.364482	0.385206	0.374078	0.301308	0.408082	0.321977	0.417855	0.382873	0.465376	0.407521	0.394151	0.379552	0.401795	0.465979	0.292344	0.383445	0.30871	0.344912	0.382168	0.513047	0.342998	0.4011	0.347873	0.392958	0.361514	0.284214	0.405154	0.356468	0.461154	0.455224	0.458743	0.318173	0.374649
MDSC	0.493152	0.689323	0.662365	0.814079	0.726653	0.687507	0.648263	0.731893	0.822507	0.694034	0.735397	0.722757	0.724216	0.780609	0.647933	0.68574	0.54793	0.629107	0.764425	0.739347	0.682379	0.747504	0.723715	0.76933	0.723633	0.702954	0.74601	0.657491	0.758636	0.807645	0.519129	0.732559	0.649855	0.715859	0.832815	0.785745	0.651747	0.696491	0.701639	0.736317	0.69873	0.618892	0.697464	0.651914	0.743626	0.706248	0.75378	0.518495	0.686706
Memory B cell	0.321617	0.344	0.37705	0.340964	0.340148	0.323448	0.294659	0.369301	0.408207	0.298773	0.282253	0.36438	0.338865	0.388103	0.313039	0.272821	0.310353	0.341047	0.394454	0.363032	0.366867	0.281046	0.342462	0.326329	0.371269	0.372862	0.351869	0.322475	0.302066	0.330762	0.282207	0.350192	0.240569	0.306813	0.288415	0.404536	0.307426	0.365877	0.303425	0.273088	0.32234	0.267495	0.361326	0.30577	0.325656	0.327557	0.340355	0.268935	0.292816
Monocyte	0.65842	0.649447	0.678785	0.704042	0.666313	0.684863	0.661174	0.680824	0.707429	0.688778	0.675112	0.697055	0.677911	0.68643	0.677581	0.697388	0.670343	0.663895	0.710902	0.656637	0.691268	0.676382	0.713238	0.68499	0.696231	0.661815	0.676238	0.672586	0.64727	0.692902	0.667806	0.667912	0.661989	0.668108	0.691627	0.700536	0.699708	0.70012	0.700523	0.671938	0.700945	0.659789	0.669379	0.657894	0.699005	0.685686	0.68788	0.646152	0.65598
Natural killer cell	0.545229	0.617969	0.682617	0.682112	0.64974	0.640155	0.621777	0.666809	0.672274	0.611653	0.620439	0.671565	0.663266	0.673121	0.634812	0.659441	0.615136	0.634351	0.660952	0.600102	0.623518	0.631227	0.656	0.639958	0.671274	0.630922	0.650805	0.645689	0.653938	0.677712	0.556865	0.661249	0.604818	0.650223	0.67442	0.688394	0.632322	0.657936	0.6245	0.677843	0.613816	0.621183	0.633634	0.618155	0.664822	0.677777	0.656276	0.593092	0.650552
Natural killer T cell	0.339387	0.388103	0.461625	0.462568	0.476114	0.454952	0.413679	0.440242	0.492268	0.419437	0.467414	0.458854	0.439991	0.445831	0.448186	0.447917	0.406962	0.408451	0.458864	0.403425	0.450553	0.452124	0.418967	0.47958	0.466208	0.396867	0.486359	0.442777	0.4171	0.499667	0.349052	0.425701	0.440741	0.416082	0.45184	0.473388	0.466992	0.468195	0.452164	0.47979	0.41394	0.405005	0.43441	0.439791	0.455951	0.484128	0.456387	0.356031	0.434117
Neutrophil	0.0794809	0.253318	0.237267	0.213773	0.249738	0.225994	0.187531	0.197024	0.147816	0.148836	0.134653	0.324104	0.152182	0.257286	0.132535	0.234792	0.0836772	0.155798	0.230307	0.0618158	0.266177	0.180921	0.419401	0.305159	0.262611	0.29515	0.122448	0.21918	0.208708	0.210562	0.119325	0.200458	0.189203	0.174919	0.21349	0.255628	0.237323	0.226674	0.222509	0.215093	0.230313	0.116952	0.319371	0.133752	0.203226	0.243336	0.240583	0.159236	0.165107
Plasmacytoid dendritic cell	0.624546	0.660568	0.659583	0.647877	0.659116	0.641898	0.651105	0.671273	0.650931	0.603672	0.644182	0.668394	0.661452	0.671811	0.627279	0.655934	0.637181	0.653435	0.65071	0.638524	0.657891	0.643488	0.683272	0.658914	0.659577	0.688373	0.657203	0.647061	0.646594	0.648773	0.64146	0.666859	0.61867	0.672796	0.655987	0.684832	0.626401	0.666426	0.651302	0.648017	0.661631	0.63885	0.681067	0.659195	0.653305	0.630012	0.661606	0.652954	0.661422
Regulatory T cell	0.340069	0.474298	0.577989	0.575601	0.576699	0.50396	0.490798	0.545687	0.603271	0.494249	0.524971	0.554897	0.495709	0.59121	0.425244	0.473805	0.442866	0.513011	0.538434	0.650034	0.493176	0.474706	0.561391	0.566185	0.563827	0.486034	0.572558	0.52628	0.571907	0.621526	0.393868	0.57005	0.446175	0.537229	0.588681	0.627371	0.507385	0.554656	0.502823	0.58175	0.521483	0.392645	0.56855	0.477424	0.578064	0.499631	0.543468	0.491086	0.548087
T follicular helper cell	0.370216	0.464825	0.514639	0.5526	0.516665	0.497	0.468575	0.515563	0.550554	0.457586	0.505218	0.493715	0.494157	0.505811	0.445255	0.441736	0.42663	0.489958	0.544324	0.487887	0.486581	0.473416	0.498866	0.504174	0.520664	0.507304	0.520002	0.473353	0.520119	0.533754	0.400582	0.492381	0.425633	0.473563	0.548544	0.511399	0.460301	0.484548	0.45676	0.518128	0.456459	0.432193	0.482557	0.48415	0.509133	0.488935	0.51303	0.412763	0.483228
Type 1 T helper cell	0.35624	0.498836	0.513545	0.540942	0.550294	0.494901	0.468135	0.517932	0.584026	0.480937	0.568061	0.515686	0.523249	0.522478	0.469116	0.543473	0.47226	0.48101	0.526527	0.527022	0.501384	0.502266	0.482294	0.507532	0.516293	0.497458	0.578964	0.499169	0.509337	0.56071	0.401864	0.504707	0.469562	0.50422	0.545265	0.561545	0.473408	0.512613	0.505548	0.533932	0.492201	0.480538	0.457334	0.499596	0.551754	0.534976	0.525453	0.446753	0.492076
Type 17 T helper cell	0.174948	0.257292	0.253536	0.255439	0.297274	0.259895	0.243241	0.280886	0.272384	0.253438	0.288666	0.279232	0.298059	0.240316	0.310008	0.23079	0.244559	0.238693	0.283389	0.276871	0.233106	0.243681	0.218003	0.336344	0.284001	0.289508	0.2412	0.255462	0.218765	0.237597	0.277244	0.243521	0.214163	0.230607	0.268301	0.2901	0.250337	0.259568	0.250039	0.291997	0.242357	0.268287	0.24852	0.249383	0.216802	0.250295	0.24974	0.208499	0.246614
Type 2 T helper cell	0.363897	0.352253	0.493293	0.418696	0.489594	0.415785	0.451916	0.451745	0.448607	0.376684	0.422845	0.444267	0.427341	0.419091	0.356496	0.404767	0.398867	0.385167	0.422411	0.420603	0.397748	0.419291	0.426669	0.42491	0.464101	0.433598	0.472241	0.409208	0.463623	0.478614	0.340651	0.413645	0.306569	0.40726	0.43587	0.489252	0.419353	0.435311	0.409838	0.450178	0.341174	0.387313	0.394796	0.378547	0.489845	0.43202	0.423182	0.455173	0.443891
[truncated: 479 more columns]
