# Supplementary material for: An immune infiltration-related prognostic model of kidney renal clear cell carcinoma with two valuable markers: CAPN12 and MSC
Source: Front Oncol. 2023 Mar 21;13:1161666. doi: 10.3389/fonc.2023.1161666 (PMC10071012; doi:10.3389/fonc.2023.1161666)
Supplement: Supplementary Table 13 — Significantly different CNV regions of risk score. [file Table_13.xlsx]

## Sheet: Table S13
Gene	Stat	Pvalue	adjPvalue	chr	start	end
RSRC1	22.6228	1.97133e-06	0.0455555	chr3	157827841	158262624
GFM1	24.5473	7.25082e-07	0.0167559	chr3	158362317	158410360
LXN	24.5473	7.25082e-07	0.0167559	chr3	158384203	158390482
RARRES1	24.5473	7.25082e-07	0.0167559	chr3	158414897	158450275
MFSD1	23.4684	1.26981e-06	0.029344	chr3	158519715	158547508
IQCJ-SCHIP1	23.4684	1.26981e-06	0.029344	chr3	158787041	159615155
IQCJ	23.4684	1.26981e-06	0.029344	chr3	158787041	158984096
SCHIP1	23.6839	1.13529e-06	0.0262354	chr3	158991036	159615155
MIR3919	23.6839	1.13529e-06	0.0262354	chr3	159000435	159000523
IL12A	22.8332	1.76688e-06	0.0408309	chr3	159706623	159713806
C3orf80	22.8332	1.76688e-06	0.0408309	chr3	159943423	159946000
IFT80	22.8332	1.76688e-06	0.0408309	chr3	159945241	160167626
MIR15B	22.8332	1.76688e-06	0.0408309	chr3	160122376	160122473
MIR16-2	22.8332	1.76688e-06	0.0408309	chr3	160122533	160122613
SMC4	22.8332	1.76688e-06	0.0408309	chr3	160117430	160152741
TRIM59	22.8332	1.76688e-06	0.0408309	chr3	160153291	160167626
KPNA4	22.8332	1.76688e-06	0.0408309	chr3	160212783	160283376
SCARNA7	22.8332	1.76688e-06	0.0408309	chr3	160232695	160233024
ARL14	22.8332	1.76688e-06	0.0408309	chr3	160394948	160396235
PPM1L	22.8332	1.76688e-06	0.0408309	chr3	160473996	160788817
B3GALNT1	22.8332	1.76688e-06	0.0408309	chr3	160801671	160823160
NMD3	22.8332	1.76688e-06	0.0408309	chr3	160939099	160971320
SPTSSB	22.8332	1.76688e-06	0.0408309	chr3	161062580	161089871
OTOL1	22.8332	1.76688e-06	0.0408309	chr3	161214596	161221730
SLITRK3	23.4684	1.26981e-06	0.029344	chr3	164904508	164914469
ZBBX	23.4684	1.26981e-06	0.029344	chr3	166958077	167098085
SERPINI2	23.4684	1.26981e-06	0.029344	chr3	167159577	167191920
WDR49	23.4684	1.26981e-06	0.029344	chr3	167196473	167371728
PDCD10	24.5473	7.25082e-07	0.0167559	chr3	167401695	167452651
SERPINI1	24.5473	7.25082e-07	0.0167559	chr3	167453432	167543357
GOLIM4	25.4233	4.60323e-07	0.0106376	chr3	167727654	167813417
EGFEM1P	25.4233	4.60323e-07	0.0106376	chr3	167967310	168548374
MIR551B	25.4233	4.60323e-07	0.0106376	chr3	168269642	168269737
MECOM	24.9801	5.79265e-07	0.0133862	chr3	168801287	169381563
TERC	25.6567	4.07871e-07	0.0094255	chr3	169482398	169482848
MYNN	25.6567	4.07871e-07	0.0094255	chr3	169490853	169507504
LRRC34	25.6567	4.07871e-07	0.0094255	chr3	169511216	169530574
LRRIQ4	25.6567	4.07871e-07	0.0094255	chr3	169539710	169555560
LRRC31	25.6567	4.07871e-07	0.0094255	chr3	169557029	169587723
SAMD7	24.7756	6.4408e-07	0.014884	chr3	169629482	169656948
LOC100128164	24.7756	6.4408e-07	0.014884	chr3	169661772	169684522
SEC62	24.7756	6.4408e-07	0.014884	chr3	169684580	169716161
GPR160	24.7756	6.4408e-07	0.014884	chr3	169755735	169803183
PHC3	24.7756	6.4408e-07	0.014884	chr3	169805368	169899537
PRKCI	23.6839	1.13529e-06	0.0262354	chr3	169940220	170023770
SKIL	23.6839	1.13529e-06	0.0262354	chr3	170075473	170114637
CLDN11	23.6839	1.13529e-06	0.0262354	chr3	170136653	170578169
SLC7A14	23.6839	1.13529e-06	0.0262354	chr3	170177342	170303863
RPL22L1	23.6839	1.13529e-06	0.0262354	chr3	170582665	170588045
EIF5A2	23.6839	1.13529e-06	0.0262354	chr3	170606204	170626426
SLC2A2	23.6839	1.13529e-06	0.0262354	chr3	170714137	170744768
TNIK	23.6839	1.13529e-06	0.0262354	chr3	170780292	171178197
MIR569	23.6839	1.13529e-06	0.0262354	chr3	170824453	170824548
PLD1	22.8332	1.76688e-06	0.0408309	chr3	171318195	171528504
TMEM212	22.8332	1.76688e-06	0.0408309	chr3	171561139	171577108
FNDC3B	22.8332	1.76688e-06	0.0408309	chr3	171757418	172118492
GHSR	23.907	1.01103e-06	0.0233638	chr3	172161081	172166246
TNFSF10	23.907	1.01103e-06	0.0233638	chr3	172223298	172241297
NCEH1	23.907	1.01103e-06	0.0233638	chr3	172348435	172429008
ECT2	23.907	1.01103e-06	0.0233638	chr3	172468475	172539264
SPATA16	23.907	1.01103e-06	0.0233638	chr3	172607147	172859058
TBL1XR1	22.6228	1.97133e-06	0.0455555	chr3	176738542	176915048
KCNMB2	25.012	5.69739e-07	0.0131661	chr3	178136989	178562217
ZMAT3	25.012	5.69739e-07	0.0131661	chr3	178735011	178789656
PIK3CA	25.8984	3.5986e-07	0.00831601	chr3	178866311	178952497
KCNMB3	25.8984	3.5986e-07	0.00831601	chr3	178957537	178984838
ZNF639	25.8984	3.5986e-07	0.00831601	chr3	179040819	179053320
MFN1	25.8984	3.5986e-07	0.00831601	chr3	179065480	179111008
GNB4	25.8984	3.5986e-07	0.00831601	chr3	179113876	179169371
ACTL6A	25.012	5.69739e-07	0.0131661	chr3	179280708	179306193
MRPL47	25.012	5.69739e-07	0.0131661	chr3	179306255	179322434
NDUFB5	25.012	5.69739e-07	0.0131661	chr3	179322575	179342288
USP13	25.012	5.69739e-07	0.0131661	chr3	179370933	179507189
PEX5L	25.012	5.69739e-07	0.0131661	chr3	179512747	179754841
TTC14	25.012	5.69739e-07	0.0131661	chr3	180319918	180335616
CCDC39	25.012	5.69739e-07	0.0131661	chr3	180331796	180455662
FXR1	25.012	5.69739e-07	0.0131661	chr3	180630234	180700539
DNAJC19	24.1381	8.96677e-07	0.0207213	chr3	180701498	180707562
SOX2-OT	25.012	5.69739e-07	0.0131661	chr3	180774468	181460013
SOX2	25.012	5.69739e-07	0.0131661	chr3	181429712	181432223
ATP11B	24.1381	8.96677e-07	0.0207213	chr3	182511291	182639421
DCUN1D1	24.1381	8.96677e-07	0.0207213	chr3	182660559	182698326
MCCC1	24.1381	8.96677e-07	0.0207213	chr3	182733006	182833860
LAMP3	24.1381	8.96677e-07	0.0207213	chr3	182840003	182880667
MCF2L2	24.1381	8.96677e-07	0.0207213	chr3	182895831	183145855
B3GNT5	24.1381	8.96677e-07	0.0207213	chr3	182971032	182991179
KLHL6	24.1381	8.96677e-07	0.0207213	chr3	183205319	183273499
KLHL24	23.0511	1.57754e-06	0.0364553	chr3	183353411	183402304
YEATS2	23.0511	1.57754e-06	0.0364553	chr3	183415606	183530413
MAP6D1	24.1381	8.96677e-07	0.0207213	chr3	183533664	183543393
PARL	25.012	5.69739e-07	0.0131661	chr3	183547173	183602693
ABCC5	25.012	5.69739e-07	0.0131661	chr3	183637724	183735727
HTR3D	24.1381	8.96677e-07	0.0207213	chr3	183749332	183757157
HTR3C	24.1381	8.96677e-07	0.0207213	chr3	183770835	183778461
HTR3E	25.012	5.69739e-07	0.0131661	chr3	183814852	183824783
EIF2B5	25.012	5.69739e-07	0.0131661	chr3	183852810	183863099
DVL3	25.012	5.69739e-07	0.0131661	chr3	183873284	183891314
AP2M1	25.012	5.69739e-07	0.0131661	chr3	183892634	183901879
ABCF3	25.012	5.69739e-07	0.0131661	chr3	183903863	183911795
VWA5B2	25.012	5.69739e-07	0.0131661	chr3	183948317	183960117
ALG3	25.012	5.69739e-07	0.0131661	chr3	183960117	183967313
MIR1224	25.012	5.69739e-07	0.0131661	chr3	183959193	183959277
ECE2	25.012	5.69739e-07	0.0131661	chr3	183967445	184010819
CAMK2N2	25.012	5.69739e-07	0.0131661	chr3	183977003	183979251
PSMD2	25.012	5.69739e-07	0.0131661	chr3	184017022	184026840
EIF4G1	25.012	5.69739e-07	0.0131661	chr3	184032283	184053146
SNORD66	25.012	5.69739e-07	0.0131661	chr3	184043484	184043559
FAM131A	25.012	5.69739e-07	0.0131661	chr3	184053717	184064063
CLCN2	25.012	5.69739e-07	0.0131661	chr3	184063973	184079439
POLR2H	25.012	5.69739e-07	0.0131661	chr3	184081194	184086363
THPO	25.012	5.69739e-07	0.0131661	chr3	184089773	184095932
CHRD	25.012	5.69739e-07	0.0131661	chr3	184097861	184107617
EPHB3	25.012	5.69739e-07	0.0131661	chr3	184279587	184300196
MAGEF1	24.1381	8.96677e-07	0.0207213	chr3	184428155	184429836
VPS8	24.1381	8.96677e-07	0.0207213	chr3	184529931	184770402
C3orf70	24.1381	8.96677e-07	0.0207213	chr3	184795838	184870802
EHHADH	24.1381	8.96677e-07	0.0207213	chr3	184908412	184971886
MAP3K13	24.1381	8.96677e-07	0.0207213	chr3	185000729	185206882
TMEM41A	24.1381	8.96677e-07	0.0207213	chr3	185207389	185216845
LIPH	24.1381	8.96677e-07	0.0207213	chr3	185225570	185270369
SENP2	25.012	5.69739e-07	0.0131661	chr3	185300507	185348885
IGF2BP2	25.012	5.69739e-07	0.0131661	chr3	185361527	185542827
TRA2B	25.8984	3.5986e-07	0.00831601	chr3	185632358	185655924
ETV5	25.8984	3.5986e-07	0.00831601	chr3	185764106	185826901
DGKG	25.8984	3.5986e-07	0.00831601	chr3	185864990	186080023
CRYGS	25.8984	3.5986e-07	0.00831601	chr3	186256232	186264491
TBCCD1	25.8984	3.5986e-07	0.00831601	chr3	186263856	186288332
DNAJB11	25.8984	3.5986e-07	0.00831601	chr3	186287952	186303589
AHSG	25.8984	3.5986e-07	0.00831601	chr3	186330850	186339107
FETUB	25.8984	3.5986e-07	0.00831601	chr3	186353758	186370797
EIF4A2	25.6567	4.07871e-07	0.0094255	chr3	186501361	186507685
SNORA81	25.6567	4.07871e-07	0.0094255	chr3	186504461	186504641
SNORD2	25.6567	4.07871e-07	0.0094255	chr3	186502585	186502654
RFC4	25.6567	4.07871e-07	0.0094255	chr3	186507682	186524484
SNORA4	25.6567	4.07871e-07	0.0094255	chr3	186505402	186505538
SNORA63	25.6567	4.07871e-07	0.0094255	chr3	186505088	186505222
ADIPOQ	25.6567	4.07871e-07	0.0094255	chr3	186560463	186576252
ST6GAL1	25.6567	4.07871e-07	0.0094255	chr3	186648315	186796341
RPL39L	23.907	1.01103e-06	0.0233638	chr3	186838741	186857263
RTP1	23.0511	1.57754e-06	0.0364553	chr3	186915274	186919253
MASP1	23.0511	1.57754e-06	0.0364553	chr3	186933873	187009810
RTP4	23.0511	1.57754e-06	0.0364553	chr3	187086168	187089369
SST	23.0511	1.57754e-06	0.0364553	chr3	187386694	187388201
LOC100131635	23.0511	1.57754e-06	0.0364553	chr3	187420154	187450203
RTP2	23.0511	1.57754e-06	0.0364553	chr3	187416047	187420345
BCL6	23.0511	1.57754e-06	0.0364553	chr3	187439165	187463513
GMNC	23.0511	1.57754e-06	0.0364553	chr3	190570526	190580465
SNAR-I	23.0511	1.57754e-06	0.0364553	chr3	190595719	190595839
OSTN	23.907	1.01103e-06	0.0233638	chr3	190930322	190967910
CCDC50	23.907	1.01103e-06	0.0233638	chr3	191046874	191116459
PYDC2	23.907	1.01103e-06	0.0233638	chr3	191178952	191179245
FGF12	25.4233	4.60323e-07	0.0106376	chr3	191857182	192445388
MB21D2	26.3119	2.90498e-07	0.00671311	chr3	192514605	192635950
MGC2889	27.4564	1.60677e-07	0.00371309	chr3	192959568	192961761
ATP13A5	27.4564	1.60677e-07	0.00371309	chr3	192992831	193096514
ATP13A4	27.4564	1.60677e-07	0.00371309	chr3	193119866	193272696
OPA1	25.8984	3.5986e-07	0.00831601	chr3	193310933	193415600
HES1	25.8984	3.5986e-07	0.00831601	chr3	193853931	193856401
CPN2	25.8984	3.5986e-07	0.00831601	chr3	194060494	194072057
LRRC15	25.8984	3.5986e-07	0.00831601	chr3	194075976	194090472
ATP13A3	25.8984	3.5986e-07	0.00831601	chr3	194123403	194188968
GP5	25.8984	3.5986e-07	0.00831601	chr3	194115550	194119995
TMEM44	25.6567	4.07871e-07	0.0094255	chr3	194308402	194354418
LSG1	25.6567	4.07871e-07	0.0094255	chr3	194361517	194393206
FAM43A	24.7756	6.4408e-07	0.014884	chr3	194406622	194409766
XXYLT1	23.4684	1.26981e-06	0.029344	chr3	194789013	194991895
SLC2A9	23.1032	1.53539e-06	0.0354812	chr4	9827848	10041872
DCUN1D4	22.4983	2.10332e-06	0.0486057	chr4	52709276	52783003
LRRC66	22.4983	2.10332e-06	0.0486057	chr4	52859866	52883786
SGCB	22.4983	2.10332e-06	0.0486057	chr4	52886861	52904485
SPATA18	22.4983	2.10332e-06	0.0486057	chr4	52917593	52963458
USP46	22.4983	2.10332e-06	0.0486057	chr4	53457127	53525502
DANCR	22.4983	2.10332e-06	0.0486057	chr4	53578621	53580305
MIR4449	22.4983	2.10332e-06	0.0486057	chr4	53578849	53578914
SNORA26	22.4983	2.10332e-06	0.0486057	chr4	53579416	53579537
ERVMER34-1	22.4983	2.10332e-06	0.0486057	chr4	53609684	53617807
RASL11B	22.4983	2.10332e-06	0.0486057	chr4	53728495	53733002
SCFD2	22.4983	2.10332e-06	0.0486057	chr4	53739151	54232242
CYP2U1	22.9384	1.67273e-06	0.0386552	chr4	108852717	108874613
HADH	22.9384	1.67273e-06	0.0386552	chr4	108910870	108956331
LEF1	22.9384	1.67273e-06	0.0386552	chr4	108968701	109090112
QRFPR	37.967	7.19519e-10	1.66274e-05	chr4	122249797	122302181
SCLT1	22.5017	2.09959e-06	0.0485194	chr4	129805152	130014764
EXOC2	23.3481	1.35176e-06	0.0312378	chr6	485138	693141
HUS1B	23.3481	1.35176e-06	0.0312378	chr6	655939	656964
FOXQ1	27.4947	1.57528e-07	0.00364033	chr6	1312675	1314993
FOXF2	27.4947	1.57528e-07	0.00364033	chr6	1390069	1395832
FOXC1	26.5505	2.56741e-07	0.00593302	chr6	1610681	1614129
GMDS	27.4947	1.57528e-07	0.00364033	chr6	1624035	2245868
MYLK4	28.4505	9.61269e-08	0.0022214	chr6	2663863	2751154
WRNIP1	28.8582	7.78766e-08	0.00179965	chr6	2765666	2785979
SERPINB1	28.8582	7.78766e-08	0.00179965	chr6	2832566	2842283
MIR4645	28.8582	7.78766e-08	0.00179965	chr6	2854265	2854341
SERPINB9	28.8582	7.78766e-08	0.00179965	chr6	2887500	2903546
SERPINB6	28.8582	7.78766e-08	0.00179965	chr6	2948393	2972399
NQO2	28.8582	7.78766e-08	0.00179965	chr6	2988201	3019994
RIPK1	28.8582	7.78766e-08	0.00179965	chr6	3064122	3115421
BPHL	28.8582	7.78766e-08	0.00179965	chr6	3118926	3153432
TUBB2A	28.8582	7.78766e-08	0.00179965	chr6	3153902	3157783
TUBB2B	28.8582	7.78766e-08	0.00179965	chr6	3224495	3227968
PSMG4	28.8582	7.78766e-08	0.00179965	chr6	3259162	3268300
SLC22A23	27.6834	1.42886e-07	0.00330195	chr6	3269207	3456793
PXDC1	31.262	2.25447e-08	0.000520986	chr6	3722836	3752246
FAM50B	31.262	2.25447e-08	0.000520986	chr6	3849632	3851551
PRPF4B	31.262	2.25447e-08	0.000520986	chr6	4021569	4065217
FAM217A	31.262	2.25447e-08	0.000520986	chr6	4050695	4087578
C6orf201	31.262	2.25447e-08	0.000520986	chr6	4079440	4130999
ECI2	31.262	2.25447e-08	0.000520986	chr6	4115927	4135831
CDYL	27.4947	1.57528e-07	0.00364033	chr6	4706393	4955778
RPP40	27.4947	1.57528e-07	0.00364033	chr6	4995280	5004271
PPP1R3G	27.4947	1.57528e-07	0.00364033	chr6	5085720	5087455
LYRM4	26.1754	3.11774e-07	0.00720478	chr6	5108653	5261172
MIR3691	26.1754	3.11774e-07	0.00720478	chr6	5148467	5148556
FARS2	27.1114	1.92062e-07	0.00443835	chr6	5261277	5771816
NRN1	32.7368	1.05518e-08	0.000243842	chr6	5998233	6007633
F13A1	31.7225	1.77851e-08	0.000410996	chr6	6144311	6320924
LY86-AS1	32.7368	1.05518e-08	0.000243842	chr6	6346698	6623059
LY86	31.7225	1.77851e-08	0.000410996	chr6	6588934	6655216
RREB1	31.7225	1.77851e-08	0.000410996	chr6	7107830	7252213
SSR1	31.7225	1.77851e-08	0.000410996	chr6	7281288	7313541
CAGE1	31.7225	1.77851e-08	0.000410996	chr6	7326887	7389942
RIOK1	31.7225	1.77851e-08	0.000410996	chr6	7390062	7418270
DSP	31.7225	1.77851e-08	0.000410996	chr6	7541870	7586946
SNRNP48	31.7225	1.77851e-08	0.000410996	chr6	7590432	7612200
BMP6	31.7225	1.77851e-08	0.000410996	chr6	7727011	7881961
TXNDC5	31.7225	1.77851e-08	0.000410996	chr6	7881483	7911047
PIP5K1P1	31.7225	1.77851e-08	0.000410996	chr6	7986335	7990577
EEF1E1	31.7225	1.77851e-08	0.000410996	chr6	8073593	8102828
SCARNA27	31.7225	1.77851e-08	0.000410996	chr6	8086641	8086766
SLC35B3	31.7225	1.77851e-08	0.000410996	chr6	8413301	8435794
LOC100506207	31.7225	1.77851e-08	0.000410996	chr6	8435856	8785678
HULC	31.7225	1.77851e-08	0.000410996	chr6	8652442	8654080
TFAP2A	30.7191	2.98221e-08	0.000689159	chr6	10396916	10419797
LINC00518	30.7191	2.98221e-08	0.000689159	chr6	10428018	10435055
GCNT2	31.7225	1.77851e-08	0.000410996	chr6	10492456	10629601
C6orf52	29.2832	6.25344e-08	0.00144511	chr6	10671651	10695030
PAK1IP1	29.2832	6.25344e-08	0.00144511	chr6	10695188	10709970
TMEM14C	29.2832	6.25344e-08	0.00144511	chr6	10723148	10731362
TMEM14B	29.2832	6.25344e-08	0.00144511	chr6	10747995	10852986
MAK	29.2832	6.25344e-08	0.00144511	chr6	10762956	10838788
GCM2	30.7191	2.98221e-08	0.000689159	chr6	10873456	10882098
SYCP2L	31.7225	1.77851e-08	0.000410996	chr6	10747995	10974541
ELOVL2	31.7225	1.77851e-08	0.000410996	chr6	10980993	11044624
ERVFRD-1	31.7225	1.77851e-08	0.000410996	chr6	11102722	11112071
NEDD9	31.7225	1.77851e-08	0.000410996	chr6	11183531	11382581
TMEM170B	31.7225	1.77851e-08	0.000410996	chr6	11538460	11583757
ADTRP	31.7225	1.77851e-08	0.000410996	chr6	11713888	11779280
HIVEP1	31.7225	1.77851e-08	0.000410996	chr6	12012724	12165232
EDN1	31.7225	1.77851e-08	0.000410996	chr6	12290529	12297427
PHACTR1	31.7225	1.77851e-08	0.000410996	chr6	12717037	13288075
LOC100130357	31.7225	1.77851e-08	0.000410996	chr6	13279527	13295818
TBC1D7	31.7225	1.77851e-08	0.000410996	chr6	13266774	13328787
GFOD1	31.7225	1.77851e-08	0.000410996	chr6	13363587	13487869
SIRT5	31.7225	1.77851e-08	0.000410996	chr6	13574761	13615390
NOL7	31.7225	1.77851e-08	0.000410996	chr6	13615559	13621127
RANBP9	31.7225	1.77851e-08	0.000410996	chr6	13621730	13711796
RNF182	31.7225	1.77851e-08	0.000410996	chr6	13924677	13980240
CD83	31.7225	1.77851e-08	0.000410996	chr6	14117487	14137148
JARID2	31.7225	1.77851e-08	0.000410996	chr6	15245734	15522273
DTNBP1	31.7225	1.77851e-08	0.000410996	chr6	15523032	15663289
MYLIP	31.7225	1.77851e-08	0.000410996	chr6	16129317	16148478
MIR4639	31.7225	1.77851e-08	0.000410996	chr6	16141787	16141855
GMPR	31.7225	1.77851e-08	0.000410996	chr6	16238811	16295780
ATXN1	30.267	3.76468e-08	0.000869979	chr6	16299343	16761721
RBM24	31.7225	1.77851e-08	0.000410996	chr6	17281809	17294099
CAP2	31.7225	1.77851e-08	0.000410996	chr6	17393736	17558023
FAM8A1	31.7225	1.77851e-08	0.000410996	chr6	17600518	17611950
NUP153	31.7225	1.77851e-08	0.000410996	chr6	17615266	17707065
KIF13A	31.7225	1.77851e-08	0.000410996	chr6	17759414	17987854
NHLRC1	31.7225	1.77851e-08	0.000410996	chr6	18120718	18122851
TPMT	31.7225	1.77851e-08	0.000410996	chr6	18128545	18155374
KDM1B	31.7225	1.77851e-08	0.000410996	chr6	18155619	18224084
DEK	31.7225	1.77851e-08	0.000410996	chr6	18224400	18264799
RNF144B	31.7225	1.77851e-08	0.000410996	chr6	18387581	18469105
MIR548A1	31.7225	1.77851e-08	0.000410996	chr6	18572015	18572111
ID4	31.7225	1.77851e-08	0.000410996	chr6	19837601	19842431
MBOAT1	31.7225	1.77851e-08	0.000410996	chr6	20099916	20212695
E2F3	31.7225	1.77851e-08	0.000410996	chr6	20402137	20493945
CDKAL1	31.7225	1.77851e-08	0.000410996	chr6	20534688	21232634
SOX4	31.7225	1.77851e-08	0.000410996	chr6	21593972	21598849
PRL	31.7225	1.77851e-08	0.000410996	chr6	22287473	22303082
HDGFL1	31.7225	1.77851e-08	0.000410996	chr6	22569678	22570750
NRSN1	32.7368	1.05518e-08	0.000243842	chr6	24126414	24147757
DCDC2	32.7368	1.05518e-08	0.000243842	chr6	24171983	24383520
KAAG1	31.7225	1.77851e-08	0.000410996	chr6	24357131	24358512
MRS2	31.7225	1.77851e-08	0.000410996	chr6	24403153	24425816
GPLD1	31.7225	1.77851e-08	0.000410996	chr6	24426062	24489850
ALDH5A1	31.7225	1.77851e-08	0.000410996	chr6	24495197	24537435
KIAA0319	31.7225	1.77851e-08	0.000410996	chr6	24544332	24646383
TDP2	31.7225	1.77851e-08	0.000410996	chr6	24650205	24667115
ACOT13	31.7225	1.77851e-08	0.000410996	chr6	24667263	24705295
C6orf62	31.7225	1.77851e-08	0.000410996	chr6	24705090	24719403
GMNN	31.7225	1.77851e-08	0.000410996	chr6	24775159	24786325
CMAHP	31.7225	1.77851e-08	0.000410996	chr6	25081295	25166793
SCGN	27.1114	1.92062e-07	0.00443835	chr6	25652429	25702008
SLC17A4	27.1114	1.92062e-07	0.00443835	chr6	25754927	25781403
SLC17A1	27.1114	1.92062e-07	0.00443835	chr6	25783126	25832287
SLC17A3	27.1114	1.92062e-07	0.00443835	chr6	25845328	25874471
SLC17A2	27.1114	1.92062e-07	0.00443835	chr6	25912984	25930946
TRIM38	27.1114	1.92062e-07	0.00443835	chr6	25962917	25987557
HFE	27.1114	1.92062e-07	0.00443835	chr6	26087509	26095469
BTN3A2	28.4505	9.61269e-08	0.0022214	chr6	26365398	26378548
BTN2A2	28.4505	9.61269e-08	0.0022214	chr6	26383324	26395100
BTN3A1	28.4505	9.61269e-08	0.0022214	chr6	26402465	26415444
BTN2A3P	27.4947	1.57528e-07	0.00364033	chr6	26422317	26431928
BTN3A3	27.4947	1.57528e-07	0.00364033	chr6	26440700	26453643
BTN2A1	27.4947	1.57528e-07	0.00364033	chr6	26458153	26476849
LOC285819	27.4947	1.57528e-07	0.00364033	chr6	26472172	26482737
BTN1A1	27.4947	1.57528e-07	0.00364033	chr6	26501458	26510652
HCG11	27.4947	1.57528e-07	0.00364033	chr6	26521934	26527612
HMGN4	27.4947	1.57528e-07	0.00364033	chr6	26538572	26547164
ABT1	27.4947	1.57528e-07	0.00364033	chr6	26597171	26600277
ZNF322	27.4947	1.57528e-07	0.00364033	chr6	26634611	26659980
LINC00240	24.8992	6.04079e-07	0.0139597	chr6	26924772	26991753
LOC100270746	29.2832	6.25344e-08	0.00144511	chr6	26987145	26988085
MIR3143	28.3107	1.03324e-07	0.00238771	chr6	27115405	27115467
PRSS16	29.2832	6.25344e-08	0.00144511	chr6	27215502	27224399
POM121L2	27.8941	1.28139e-07	0.00296117	chr6	27276842	27280011
VN1R10P	27.8941	1.28139e-07	0.00296117	chr6	27292540	27293741
ZNF204P	27.8941	1.28139e-07	0.00296117	chr6	27325602	27343153
ZNF391	27.8941	1.28139e-07	0.00296117	chr6	27356524	27369227
ZNF184	27.8941	1.28139e-07	0.00296117	chr6	27418521	27440897
LOC100131289	29.2832	6.25344e-08	0.00144511	chr6	27729523	27730966
OR2B2	29.2832	6.25344e-08	0.00144511	chr6	27878963	27880174
OR2B6	29.2832	6.25344e-08	0.00144511	chr6	27925019	27925960
ZNF165	29.2832	6.25344e-08	0.00144511	chr6	28048482	28057340
ZSCAN12P1	29.2832	6.25344e-08	0.00144511	chr6	28058585	28063493
ZSCAN16	30.7191	2.98221e-08	0.000689159	chr6	28092387	28097856
TOB2P1	30.7191	2.98221e-08	0.000689159	chr6	28183116	28186707
ZKSCAN4	29.2832	6.25344e-08	0.00144511	chr6	28212490	28227011
NKAPL	29.2832	6.25344e-08	0.00144511	chr6	28227075	28228736
PGBD1	29.2832	6.25344e-08	0.00144511	chr6	28249314	28270326
ZKSCAN3	29.2832	6.25344e-08	0.00144511	chr6	28317691	28336954
ZSCAN12	29.2832	6.25344e-08	0.00144511	chr6	28346598	28367544
ZSCAN23	29.2832	6.25344e-08	0.00144511	chr6	28393287	28411279
GPX6	29.2832	6.25344e-08	0.00144511	chr6	28471073	28483570
BAK1	28.0592	1.17663e-07	0.00271908	chr6	33540323	33548070
GGNBP1	28.0592	1.17663e-07	0.00271908	chr6	33551476	33556803
LINC00336	28.0592	1.17663e-07	0.00271908	chr6	33553883	33561115
ITPR3	28.0592	1.17663e-07	0.00271908	chr6	33589156	33664348
IP6K3	28.0592	1.17663e-07	0.00271908	chr6	33689443	33714762
LEMD2	28.8582	7.78766e-08	0.00179965	chr6	33738990	33756906
MLN	28.8582	7.78766e-08	0.00179965	chr6	33762449	33771793
MIR1275	26.5505	2.56741e-07	0.00593302	chr6	33967749	33967828
GRM4	26.5505	2.56741e-07	0.00593302	chr6	33989623	34123399
HMGA1	29.2832	6.25344e-08	0.00144511	chr6	34204577	34214008
NUDT3	29.2832	6.25344e-08	0.00144511	chr6	34254973	34360457
RPS10-NUDT3	29.2832	6.25344e-08	0.00144511	chr6	34254973	34393902
RPS10	29.2832	6.25344e-08	0.00144511	chr6	34385231	34393902
PACSIN1	29.2832	6.25344e-08	0.00144511	chr6	34433838	34503000
SPDEF	29.2832	6.25344e-08	0.00144511	chr6	34505579	34524110
SNRPC	29.2832	6.25344e-08	0.00144511	chr6	34724871	34741634
UHRF1BP1	27.8941	1.28139e-07	0.00296117	chr6	34759794	34853118
TAF11	27.8941	1.28139e-07	0.00296117	chr6	34845555	34855848
ANKS1A	27.8941	1.28139e-07	0.00296117	chr6	34857038	35085320
TCP11	29.2832	6.25344e-08	0.00144511	chr6	35085849	35109187
SCUBE3	29.2832	6.25344e-08	0.00144511	chr6	35182190	35218609
ZNF76	29.2832	6.25344e-08	0.00144511	chr6	35226686	35263760
DEF6	29.2832	6.25344e-08	0.00144511	chr6	35265595	35289548
PPARD	29.2832	6.25344e-08	0.00144511	chr6	35310335	35395968
FANCE	28.3107	1.03324e-07	0.00238771	chr6	35420138	35434881
RPL10A	28.3107	1.03324e-07	0.00238771	chr6	35436178	35438558
TEAD3	28.3107	1.03324e-07	0.00238771	chr6	35441374	35464861
TULP1	28.3107	1.03324e-07	0.00238771	chr6	35465651	35480647
FKBP5	26.9416	2.09702e-07	0.004846	chr6	35541362	35696397
LOC285847	28.3107	1.03324e-07	0.00238771	chr6	35694539	35704724
ARMC12	28.3107	1.03324e-07	0.00238771	chr6	35704859	35716688
CLPSL1	28.3107	1.03324e-07	0.00238771	chr6	35748831	35755841
CLPSL2	28.3107	1.03324e-07	0.00238771	chr6	35744392	35747329
CLPS	29.7267	4.97458e-08	0.00114958	chr6	35762759	35765121
LHFPL5	29.7267	4.97458e-08	0.00114958	chr6	35773071	35791852
SRPK1	29.7267	4.97458e-08	0.00114958	chr6	35800811	35888957
SLC26A8	29.7267	4.97458e-08	0.00114958	chr6	35911291	35992413
MAPK14	29.7267	4.97458e-08	0.00114958	chr6	35995454	36079013
MAPK13	29.7267	4.97458e-08	0.00114958	chr6	36098261	36112301
BRPF3	29.7267	4.97458e-08	0.00114958	chr6	36164550	36200567
PNPLA1	29.7267	4.97458e-08	0.00114958	chr6	36210945	36276372
ETV7	29.7267	4.97458e-08	0.00114958	chr6	36321998	36355577
PXT1	29.7267	4.97458e-08	0.00114958	chr6	36358329	36410666
KCTD20	31.1908	2.33876e-08	0.000540463	chr6	36410544	36458315
STK38	31.1908	2.33876e-08	0.000540463	chr6	36461669	36515247
SRSF3	29.7267	4.97458e-08	0.00114958	chr6	36562090	36572244
MIR3925	29.7267	4.97458e-08	0.00114958	chr6	36590213	36590289
CDKN1A	29.7267	4.97458e-08	0.00114958	chr6	36644237	36655116
CPNE5	29.7267	4.97458e-08	0.00114958	chr6	36708555	36807220
PPIL1	29.7267	4.97458e-08	0.00114958	chr6	36822606	36842800
C6orf89	29.7267	4.97458e-08	0.00114958	chr6	36839646	36896740
PI16	29.7267	4.97458e-08	0.00114958	chr6	36916039	36932613
MTCH1	29.7267	4.97458e-08	0.00114958	chr6	36935911	36954327
FGD2	29.7267	4.97458e-08	0.00114958	chr6	36973423	36996845
PIM1	29.7267	4.97458e-08	0.00114958	chr6	37137922	37143204
TMEM217	29.7267	4.97458e-08	0.00114958	chr6	37179954	37225931
TBC1D22B	29.7267	4.97458e-08	0.00114958	chr6	37225548	37300746
RNF8	29.7267	4.97458e-08	0.00114958	chr6	37321748	37362514
CCDC167	29.7267	4.97458e-08	0.00114958	chr6	37450697	37467700
MIR4462	29.7267	4.97458e-08	0.00114958	chr6	37523141	37523198
MDGA1	29.7267	4.97458e-08	0.00114958	chr6	37600284	37665766
ZFAND3	29.7267	4.97458e-08	0.00114958	chr6	37787307	38122399
BTBD9	29.7267	4.97458e-08	0.00114958	chr6	38136227	38607924
GLO1	31.1908	2.33876e-08	0.000540463	chr6	38643702	38670952
DNAH8	29.7267	4.97458e-08	0.00114958	chr6	38683117	38998574
GLP1R	29.7267	4.97458e-08	0.00114958	chr6	39016557	39055520
SAYSD1	29.7267	4.97458e-08	0.00114958	chr6	39071840	39082865
KCNK5	29.7267	4.97458e-08	0.00114958	chr6	39156747	39197251
KCNK17	29.7267	4.97458e-08	0.00114958	chr6	39266777	39282237
KCNK16	29.7267	4.97458e-08	0.00114958	chr6	39282474	39290330
KIF6	29.7267	4.97458e-08	0.00114958	chr6	39302876	39693181
DAAM2	28.3107	1.03324e-07	0.00238771	chr6	39760159	39872653
MOCS1	28.3107	1.03324e-07	0.00238771	chr6	39872034	39902290
TDRG1	28.3107	1.03324e-07	0.00238771	chr6	40346163	40347631
LRFN2	28.3107	1.03324e-07	0.00238771	chr6	40359373	40555126
UNC5CL	29.7267	4.97458e-08	0.00114958	chr6	40994640	41039015
TSPO2	29.7267	4.97458e-08	0.00114958	chr6	41010237	41012076
APOBEC2	29.7267	4.97458e-08	0.00114958	chr6	41020940	41032630
NFYA	29.7267	4.97458e-08	0.00114958	chr6	41040707	41070146
TREML1	29.7267	4.97458e-08	0.00114958	chr6	41116999	41122087
TREM2	29.7267	4.97458e-08	0.00114958	chr6	41126244	41130924
TREML2	29.7267	4.97458e-08	0.00114958	chr6	41157552	41168925
TREML4	29.7267	4.97458e-08	0.00114958	chr6	41196062	41206120
TREM1	29.7267	4.97458e-08	0.00114958	chr6	41242999	41254457
NCR2	28.3107	1.03324e-07	0.00238771	chr6	41303528	41318625
FOXP4	29.7267	4.97458e-08	0.00114958	chr6	41514164	41570122
MIR4641	29.7267	4.97458e-08	0.00114958	chr6	41566461	41566526
MDFI	30.7191	2.98221e-08	0.000689159	chr6	41606195	41621982
TFEB	30.7191	2.98221e-08	0.000689159	chr6	41651716	41703997
PGC	30.7191	2.98221e-08	0.000689159	chr6	41704449	41715139
FRS3	30.7191	2.98221e-08	0.000689159	chr6	41737914	41747630
PRICKLE4	30.7191	2.98221e-08	0.000689159	chr6	41748500	41757634
TOMM6	30.7191	2.98221e-08	0.000689159	chr6	41754178	41757634
USP49	30.7191	2.98221e-08	0.000689159	chr6	41765383	41863099
MED20	30.7191	2.98221e-08	0.000689159	chr6	41873092	41888877
BYSL	30.7191	2.98221e-08	0.000689159	chr6	41888965	41900784
CCND3	30.7191	2.98221e-08	0.000689159	chr6	41902671	42016610
TAF8	30.7191	2.98221e-08	0.000689159	chr6	42018251	42055199
C6orf132	30.7191	2.98221e-08	0.000689159	chr6	42068857	42110715
GUCA1A	30.7191	2.98221e-08	0.000689159	chr6	42123144	42147794
GUCA1B	30.7191	2.98221e-08	0.000689159	chr6	42151022	42162694
MRPS10	30.7191	2.98221e-08	0.000689159	chr6	42174539	42185633
TRERF1	30.7191	2.98221e-08	0.000689159	chr6	42192669	42419865
UBR2	29.7267	4.97458e-08	0.00114958	chr6	42531760	42661243
PRPH2	29.7267	4.97458e-08	0.00114958	chr6	42664333	42690358
ATP6V0CP3	29.7267	4.97458e-08	0.00114958	chr6	42695314	42695932
TBCC	29.7267	4.97458e-08	0.00114958	chr6	42712234	42713884
RPL7L1	29.7267	4.97458e-08	0.00114958	chr6	42847671	42855668
C6orf226	29.7267	4.97458e-08	0.00114958	chr6	42858003	42858554
PTCRA	29.7267	4.97458e-08	0.00114958	chr6	42883727	42893575
CNPY3	29.7267	4.97458e-08	0.00114958	chr6	42896860	42907008
GNMT	29.7267	4.97458e-08	0.00114958	chr6	42928500	42931618
PEX6	29.7267	4.97458e-08	0.00114958	chr6	42931611	42946981
PPP2R5D	29.7267	4.97458e-08	0.00114958	chr6	42952237	42980083
KLHDC3	29.7267	4.97458e-08	0.00114958	chr6	42981841	42989036
MEA1	29.7267	4.97458e-08	0.00114958	chr6	42948082	42981660
RRP36	29.7267	4.97458e-08	0.00114958	chr6	42989385	42997337
CUL7	29.7267	4.97458e-08	0.00114958	chr6	43005355	43021683
MRPL2	29.7267	4.97458e-08	0.00114958	chr6	43021767	43027242
KLC4	29.7267	4.97458e-08	0.00114958	chr6	43008515	43042833
PTK7	29.7267	4.97458e-08	0.00114958	chr6	43044006	43129458
SRF	29.7267	4.97458e-08	0.00114958	chr6	43138920	43149244
CUL9	29.7267	4.97458e-08	0.00114958	chr6	43149922	43192325
TTBK1	30.7191	2.98221e-08	0.000689159	chr6	43211222	43255997
CRIP3	30.7191	2.98221e-08	0.000689159	chr6	43273211	43276530
SLC22A7	30.7191	2.98221e-08	0.000689159	chr6	43265998	43273276
ZNF318	30.7191	2.98221e-08	0.000689159	chr6	43278871	43337181
ABCC10	30.7191	2.98221e-08	0.000689159	chr6	43395292	43418163
DLK2	30.7191	2.98221e-08	0.000689159	chr6	43418090	43423786
TJAP1	30.7191	2.98221e-08	0.000689159	chr6	43445261	43474294
LRRC73	30.7191	2.98221e-08	0.000689159	chr6	43474703	43478081
YIPF3	31.7225	1.77851e-08	0.000410996	chr6	43479565	43484728
POLR1C	31.7225	1.77851e-08	0.000410996	chr6	43484777	43497114
XPO5	31.7225	1.77851e-08	0.000410996	chr6	43490068	43543812
POLH	31.7225	1.77851e-08	0.000410996	chr6	43543878	43588260
GTPBP2	31.7225	1.77851e-08	0.000410996	chr6	43588218	43596936
MAD2L1BP	32.7368	1.05518e-08	0.000243842	chr6	43597279	43608688
RSPH9	32.7368	1.05518e-08	0.000243842	chr6	43612767	43638748
MRPS18A	32.7368	1.05518e-08	0.000243842	chr6	43638934	43655549
VEGFA	31.7225	1.77851e-08	0.000410996	chr6	43737946	43754223
C6orf223	31.262	2.25447e-08	0.000520986	chr6	43968337	43973694
MRPL14	31.262	2.25447e-08	0.000520986	chr6	44081373	44095191
TMEM63B	31.262	2.25447e-08	0.000520986	chr6	44095376	44123256
CAPN11	31.262	2.25447e-08	0.000520986	chr6	44126548	44152139
SLC29A1	31.262	2.25447e-08	0.000520986	chr6	44187242	44201888
HSP90AB1	31.262	2.25447e-08	0.000520986	chr6	44213903	44221625
MIR4647	31.262	2.25447e-08	0.000520986	chr6	44221943	44222022
NFKBIE	31.262	2.25447e-08	0.000520986	chr6	44225903	44233525
SLC35B2	31.262	2.25447e-08	0.000520986	chr6	44221838	44225283
TMEM151B	31.262	2.25447e-08	0.000520986	chr6	44238480	44275966
TCTE1	31.262	2.25447e-08	0.000520986	chr6	44247897	44265458
AARS2	31.262	2.25447e-08	0.000520986	chr6	44266463	44281063
SPATS1	31.262	2.25447e-08	0.000520986	chr6	44240803	44344904
CDC5L	31.262	2.25447e-08	0.000520986	chr6	44355251	44418161
MIR4642	31.262	2.25447e-08	0.000520986	chr6	44403378	44403459
SUPT3H	30.267	3.76468e-08	0.000869979	chr6	44777054	45345788
MIR586	30.267	3.76468e-08	0.000869979	chr6	45165411	45165507
RUNX2	30.267	3.76468e-08	0.000869979	chr6	45296054	45518819
CLIC5	28.8582	7.78766e-08	0.00179965	chr6	45866190	46048085
ENPP4	29.2832	6.25344e-08	0.00144511	chr6	46097701	46114436
ENPP5	29.2832	6.25344e-08	0.00144511	chr6	46127762	46138717
RCAN2	29.2832	6.25344e-08	0.00144511	chr6	46188467	46459804
CYP39A1	29.2832	6.25344e-08	0.00144511	chr6	46517445	46620523
SLC25A27	29.2832	6.25344e-08	0.00144511	chr6	46620652	46645927
TDRD6	29.2832	6.25344e-08	0.00144511	chr6	46655612	46672056
PLA2G7	29.2832	6.25344e-08	0.00144511	chr6	46672053	46703430
MEP1A	29.2832	6.25344e-08	0.00144511	chr6	46761094	46807519
TNFRSF21	30.267	3.76468e-08	0.000869979	chr6	47199268	47277680
CD2AP	29.2832	6.25344e-08	0.00144511	chr6	47445525	47594996
OPN5	29.2832	6.25344e-08	0.00144511	chr6	47749775	47794116
PTCHD4	29.2832	6.25344e-08	0.00144511	chr6	47845764	48078943
CENPQ	30.7191	2.98221e-08	0.000689159	chr6	49431096	49460820
GLYATL3	29.7267	4.97458e-08	0.00114958	chr6	49467671	49495777
C6orf141	29.7267	4.97458e-08	0.00114958	chr6	49518113	49519808
RHAG	29.7267	4.97458e-08	0.00114958	chr6	49572890	49604587
CRISP2	29.7267	4.97458e-08	0.00114958	chr6	49660071	49681303
CRISP3	29.7267	4.97458e-08	0.00114958	chr6	49695092	49712168
PGK2	29.7267	4.97458e-08	0.00114958	chr6	49753364	49755053
CRISP1	29.7267	4.97458e-08	0.00114958	chr6	49801979	49844809
DEFB114	29.7267	4.97458e-08	0.00114958	chr6	49928005	49931818
DEFB113	29.7267	4.97458e-08	0.00114958	chr6	49936390	49937338
DEFB110	29.7267	4.97458e-08	0.00114958	chr6	49976851	49989694
DEFB112	29.7267	4.97458e-08	0.00114958	chr6	50011288	50016364
TFAP2D	29.7267	4.97458e-08	0.00114958	chr6	50681257	50740746
TFAP2B	29.7267	4.97458e-08	0.00114958	chr6	50786439	50815326
PKHD1	27.8941	1.28139e-07	0.00296117	chr6	51480145	51952423
MIR206	28.3107	1.03324e-07	0.00238771	chr6	52009147	52009232
MIR133B	28.3107	1.03324e-07	0.00238771	chr6	52013721	52013839
IL17A	28.3107	1.03324e-07	0.00238771	chr6	52051185	52055436
IL17F	29.7267	4.97458e-08	0.00114958	chr6	52101484	52109298
MCM3	29.7267	4.97458e-08	0.00114958	chr6	52128812	52149679
PAQR8	30.7191	2.98221e-08	0.000689159	chr6	52226926	52272575
EFHC1	30.7191	2.98221e-08	0.000689159	chr6	52284994	52387892
TRAM2	30.7191	2.98221e-08	0.000689159	chr6	52362200	52441862
LOC730101	30.7191	2.98221e-08	0.000689159	chr6	52529199	52533951
TMEM14A	30.7191	2.98221e-08	0.000689159	chr6	52535884	52551385
GSTA7P	30.7191	2.98221e-08	0.000689159	chr6	52604261	52609957
GSTA5	28.0592	1.17663e-07	0.00271908	chr6	52696541	52710893
GSTA3	29.4178	5.83407e-08	0.0013482	chr6	52761439	52774496
GSTA4	29.4178	5.83407e-08	0.0013482	chr6	52842746	52860178
ICK	29.4178	5.83407e-08	0.0013482	chr6	52866098	52926600
FBXO9	29.4178	5.83407e-08	0.0013482	chr6	52929796	52965670
GCM1	29.4178	5.83407e-08	0.0013482	chr6	52991760	53013624
ELOVL5	30.3964	3.52174e-08	0.000813839	chr6	53132196	53213977
RPS16P5	30.3964	3.52174e-08	0.000813839	chr6	53199258	53202415
GCLC	30.3964	3.52174e-08	0.000813839	chr6	53362140	53409927
KLHL31	32.3876	1.26291e-08	0.000291846	chr6	53512699	53530506
LRRC1	32.3876	1.26291e-08	0.000291846	chr6	53659534	53788919
MLIP	28.52	9.27359e-08	0.00214303	chr6	53883714	54131078
TINAG	30.3964	3.52174e-08	0.000813839	chr6	54173203	54254950
FAM83B	31.8182	1.69295e-08	0.000391224	chr6	54711569	54809897
HCRTR2	31.262	2.25447e-08	0.000520986	chr6	55039071	55147418
GFRAL	31.262	2.25447e-08	0.000520986	chr6	55192267	55267291
HMGCLL1	31.262	2.25447e-08	0.000520986	chr6	55299171	55444012
BMP5	31.262	2.25447e-08	0.000520986	chr6	55620238	55740375
COL21A1	31.262	2.25447e-08	0.000520986	chr6	55921388	56258892
DST	31.262	2.25447e-08	0.000520986	chr6	56322785	56819426
BEND6	31.262	2.25447e-08	0.000520986	chr6	56819773	56892142
KIAA1586	31.262	2.25447e-08	0.000520986	chr6	56911384	56920023
ZNF451	31.262	2.25447e-08	0.000520986	chr6	56954808	57035098
BAG2	31.262	2.25447e-08	0.000520986	chr6	57037104	57050012
RAB23	31.262	2.25447e-08	0.000520986	chr6	57053582	57087101
PRIM2	29.2222	6.45358e-08	0.00149136	chr6	57182422	57513376
GUSBP4	28.635	8.73887e-08	0.00201946	chr6	58246159	58287724
KHDRBS2	27.6834	1.42886e-07	0.00330195	chr6	62389865	62996100
LGSN	31.8182	1.69295e-08	0.000391224	chr6	63985856	64029882
PTP4A1	31.8182	1.69295e-08	0.000391224	chr6	64231651	64293489
PHF3	31.8182	1.69295e-08	0.000391224	chr6	64345725	64424405
LMBRD1	24.8181	6.30037e-07	0.0145595	chr6	70385641	70507049
COL19A1	24.5109	7.38897e-07	0.0170752	chr6	70576448	70922157
COL9A1	25.7237	3.93965e-07	0.00910414	chr6	70925743	71012786
FAM135A	24.5109	7.38897e-07	0.0170752	chr6	71123107	71270877
SMAP1	25.4094	4.63646e-07	0.0107144	chr6	71377479	71571716
B3GAT2	25.4094	4.63646e-07	0.0107144	chr6	71571069	71666788
OGFRL1	23.6247	1.17076e-06	0.027055	chr6	71998477	72012230
MIR30C2	23.6247	1.17076e-06	0.027055	chr6	72086663	72086734
MIR30A	23.6247	1.17076e-06	0.027055	chr6	72113254	72113324
LINC00472	23.6247	1.17076e-06	0.027055	chr6	72124149	72130448
DPPA5	22.7909	1.80623e-06	0.0417401	chr6	74062785	74063999
OOEP	22.7909	1.80623e-06	0.0417401	chr6	74078280	74104816
DDX43	22.7909	1.80623e-06	0.0417401	chr6	74104285	74127289
MTO1	22.7909	1.80623e-06	0.0417401	chr6	74171454	74211179
EEF1A1	22.7909	1.80623e-06	0.0417401	chr6	74225473	74230755
FAM138C	44.7505	2.23808e-11	5.17198e-07	chr9	34394	35864
CBWD1	46.0601	1.14681e-11	2.65016e-07	chr9	121038	179075
FOXD4	46.0601	1.14681e-11	2.65016e-07	chr9	116231	118417
DOCK8	59.6576	1.1288e-14	2.60854e-10	chr9	214865	465259
KANK1	49.1719	2.34482e-12	5.41865e-08	chr9	470294	746106
DMRT1	48.934	2.64718e-12	6.11737e-08	chr9	841690	969090
DMRT3	49.2659	2.23514e-12	5.16518e-08	chr9	976968	991732
DMRT2	50.4345	1.23208e-12	2.84722e-08	chr9	1050346	1057554
SMARCA2	49.2659	2.23514e-12	5.16518e-08	chr9	2015342	2193623
VLDLR	49.6092	1.87629e-12	4.33592e-08	chr9	2621793	2654485
KCNV2	49.6092	1.87629e-12	4.33592e-08	chr9	2717526	2730037
RFX3	48.109	4.03166e-12	9.31676e-08	chr9	3224647	3525983
GLIS3	46.5728	8.82783e-12	2.04002e-07	chr9	3824128	4300035
GLIS3-AS1	51.9649	5.65013e-13	1.30569e-08	chr9	3898646	3901248
SLC1A1	48.109	4.03166e-12	9.31676e-08	chr9	4490427	4587469
CDC37L1	48.109	4.03166e-12	9.31676e-08	chr9	4679566	4706594
AK3	48.109	4.03166e-12	9.31676e-08	chr9	4709557	4742043
RCL1	48.109	4.03166e-12	9.31676e-08	chr9	4792834	4861064
MIR101-2	48.109	4.03166e-12	9.31676e-08	chr9	4850297	4850375
JAK2	37.3099	1.00773e-09	2.32876e-05	chr9	4985086	5128183
INSL6	44.0838	3.14613e-11	7.27039e-07	chr9	5163863	5185618
INSL4	46.9639	7.23069e-12	1.67094e-07	chr9	5231419	5233967
RLN2	49.2659	2.23514e-12	5.16518e-08	chr9	5299866	5304611
RLN1	49.2659	2.23514e-12	5.16518e-08	chr9	5334932	5339873
CD274	49.9644	1.56562e-12	3.618e-08	chr9	5450503	5470567
PDCD1LG2	49.9644	1.56562e-12	3.618e-08	chr9	5510545	5571282
ERMP1	48.8004	2.83387e-12	6.54879e-08	chr9	5784572	5833081
MLANA	48.8004	2.83387e-12	6.54879e-08	chr9	5890909	5909822
KIAA2026	48.8004	2.83387e-12	6.54879e-08	chr9	5919008	6008003
MIR4665	48.8004	2.83387e-12	6.54879e-08	chr9	6007826	6007904
RANBP6	48.8004	2.83387e-12	6.54879e-08	chr9	6011019	6015640
IL33	49.9644	1.56562e-12	3.618e-08	chr9	6215786	6257983
TPD52L3	49.9644	1.56562e-12	3.618e-08	chr9	6328349	6331900
UHRF2	49.9644	1.56562e-12	3.618e-08	chr9	6413151	6507051
GLDC	51.1399	8.60103e-13	1.98761e-08	chr9	6532464	6645692
KDM4C	44.6076	2.40757e-11	5.56366e-07	chr9	6716495	7175648
PTPRD	48.8673	2.73882e-12	6.32913e-08	chr9	8314246	10612723
TYRP1	58.8268	1.72179e-14	3.97888e-10	chr9	12693386	12710266
LURAP1L	58.8268	1.72179e-14	3.97888e-10	chr9	12775012	12823059
MPDZ	56.3424	6.08894e-14	1.40709e-09	chr9	13105703	13279563
NFIB	52.7017	3.88264e-13	8.97239e-09	chr9	14081842	14398982
ZDHHC21	52.7017	3.88264e-13	8.97239e-09	chr9	14555481	14693480
CER1	52.7017	3.88264e-13	8.97239e-09	chr9	14719732	14722715
FREM1	52.7017	3.88264e-13	8.97239e-09	chr9	14734664	14910993
LOC389705	52.7017	3.88264e-13	8.97239e-09	chr9	14993325	15019722
TTC39B	53.9038	2.10553e-13	4.86568e-09	chr9	15170842	15307358
SNAPC3	52.7017	3.88264e-13	8.97239e-09	chr9	15422782	15465831
PSIP1	52.7017	3.88264e-13	8.97239e-09	chr9	15464065	15511003
BNC2	55.1173	1.13545e-13	2.62391e-09	chr9	16409501	16870786
CNTLN	55.1173	1.13545e-13	2.62391e-09	chr9	17135038	17503917
SH3GL2	53.1602	3.07422e-13	7.10422e-09	chr9	17578953	17797122
ADAMTSL1	56.3424	6.08894e-14	1.40709e-09	chr9	18474079	18910947
MIR3152	56.3424	6.08894e-14	1.40709e-09	chr9	18573304	18573377
HAUS6	57.5789	3.24698e-14	7.50345e-10	chr9	19053135	19102940
RRAGA	57.5789	3.24698e-14	7.50345e-10	chr9	19049372	19051021
SCARNA8	57.5789	3.24698e-14	7.50345e-10	chr9	19063654	19063784
PLIN2	57.5789	3.24698e-14	7.50345e-10	chr9	19115759	19127604
DENND4C	58.8268	1.72179e-14	3.97888e-10	chr9	19230763	19374137
RPS6	58.8268	1.72179e-14	3.97888e-10	chr9	19376254	19380235
ACER2	57.5789	3.24698e-14	7.50345e-10	chr9	19397807	19452500
SLC24A2	57.5789	3.24698e-14	7.50345e-10	chr9	19507450	19787017
MLLT3	57.5789	3.24698e-14	7.50345e-10	chr9	20344968	20622514
MIR4473	57.5789	3.24698e-14	7.50345e-10	chr9	20411146	20411236
MIR4474	57.5789	3.24698e-14	7.50345e-10	chr9	20502263	20502340
MIR491	57.5789	3.24698e-14	7.50345e-10	chr9	20716104	20716187
IFNB1	57.5789	3.24698e-14	7.50345e-10	chr9	21077104	21077943
IFNW1	57.5789	3.24698e-14	7.50345e-10	chr9	21140631	21142144
IFNA21	57.5789	3.24698e-14	7.50345e-10	chr9	21165636	21166659
IFNA4	57.5789	3.24698e-14	7.50345e-10	chr9	21186618	21187598
IFNA10	57.5789	3.24698e-14	7.50345e-10	chr9	21206180	21207142
IFNA7	57.5789	3.24698e-14	7.50345e-10	chr9	21201468	21202204
IFNA16	57.5789	3.24698e-14	7.50345e-10	chr9	21216372	21217310
IFNA17	57.5789	3.24698e-14	7.50345e-10	chr9	21227242	21228221
IFNA14	57.5789	3.24698e-14	7.50345e-10	chr9	21239201	21239978
IFNA22P	57.5789	3.24698e-14	7.50345e-10	chr9	21277687	21278562
IFNA5	57.5789	3.24698e-14	7.50345e-10	chr9	21304613	21305312
KLHL9	57.5789	3.24698e-14	7.50345e-10	chr9	21331018	21335429
IFNA6	57.5789	3.24698e-14	7.50345e-10	chr9	21350317	21350886
IFNA13	57.5789	3.24698e-14	7.50345e-10	chr9	21367371	21368075
IFNA2	57.5789	3.24698e-14	7.50345e-10	chr9	21384254	21385396
IFNA8	57.5789	3.24698e-14	7.50345e-10	chr9	21409146	21410184
IFNA1	57.5789	3.24698e-14	7.50345e-10	chr9	21440453	21441315
MIR31HG	58.8268	1.72179e-14	3.97888e-10	chr9	21454267	21559697
IFNE	58.8268	1.72179e-14	3.97888e-10	chr9	21480839	21482312
MIR31	58.8268	1.72179e-14	3.97888e-10	chr9	21512114	21512184
MTAP	57.191	3.95482e-14	9.13919e-10	chr9	21802635	22029593
CDKN2A	62.2402	3.04023e-15	7.02568e-11	chr9	21967751	21994490
CDKN2B-AS1	62.2402	3.04023e-15	7.02568e-11	chr9	21994790	22121093
CDKN2B	62.2402	3.04023e-15	7.02568e-11	chr9	22002902	22009312
DMRTA1	58.8268	1.72179e-14	3.97888e-10	chr9	22446840	22452472
ELAVL2	54.8789	1.28188e-13	2.9623e-09	chr9	23690103	23826063
TUSC1	50.7812	1.03255e-12	2.38613e-08	chr9	25676387	25678856
LOC100506422	53.1602	3.07422e-13	7.10422e-09	chr9	26066673	26118406
PLAA	53.9038	2.10553e-13	4.86568e-09	chr9	26903368	26947468
IFT74	53.9038	2.10553e-13	4.86568e-09	chr9	26947037	27062931
LRRC19	52.7017	3.88264e-13	8.97239e-09	chr9	26993135	27005691
TEK	52.7017	3.88264e-13	8.97239e-09	chr9	27109147	27230172
LINC00032	52.7017	3.88264e-13	8.97239e-09	chr9	27245682	27282791
MOB3B	52.7017	3.88264e-13	8.97239e-09	chr9	27325207	27529850
IFNK	52.7017	3.88264e-13	8.97239e-09	chr9	27524312	27526496
C9orf72	52.7017	3.88264e-13	8.97239e-09	chr9	27546543	27573864
LINGO2	46.021	1.16992e-11	2.70357e-07	chr9	27948084	29212998
MIR876	50.7812	1.03255e-12	2.38613e-08	chr9	28863624	28863704
MIR873	50.7812	1.03255e-12	2.38613e-08	chr9	28888877	28888953
ACO1	51.8948	5.85545e-13	1.35314e-08	chr9	32384601	32450832
DDX58	51.8948	5.85545e-13	1.35314e-08	chr9	32455300	32526322
TOPORS	51.8948	5.85545e-13	1.35314e-08	chr9	32540542	32552626
NDUFB6	51.8948	5.85545e-13	1.35314e-08	chr9	32553524	32573182
TAF1L	51.8948	5.85545e-13	1.35314e-08	chr9	32629452	32635667
TMEM215	51.8948	5.85545e-13	1.35314e-08	chr9	32783497	32789199
APTX	53.0892	3.18744e-13	7.36586e-09	chr9	32972604	33001639
DNAJA1	51.8948	5.85545e-13	1.35314e-08	chr9	33025209	33039062
SMU1	51.8948	5.85545e-13	1.35314e-08	chr9	33041850	33076714
B4GALT1	51.8948	5.85545e-13	1.35314e-08	chr9	33110639	33167356
SPINK4	51.8948	5.85545e-13	1.35314e-08	chr9	33240196	33248565
BAG1	51.8948	5.85545e-13	1.35314e-08	chr9	33252470	33264759
CHMP5	51.8948	5.85545e-13	1.35314e-08	chr9	33264877	33282067
NFX1	51.8948	5.85545e-13	1.35314e-08	chr9	33290418	33371155
AQP7	51.8948	5.85545e-13	1.35314e-08	chr9	33384948	33402517
AQP3	51.8948	5.85545e-13	1.35314e-08	chr9	33441152	33447631
NOL6	51.8948	5.85545e-13	1.35314e-08	chr9	33461351	33473941
SUGT1P1	50.7118	1.06973e-12	2.47203e-08	chr9	33504535	33511164
ANKRD18B	50.7118	1.06973e-12	2.47203e-08	chr9	33524411	33573001
ANXA2P2	50.7118	1.06973e-12	2.47203e-08	chr9	33624223	33625532
PTENP1	50.7118	1.06973e-12	2.47203e-08	chr9	33673502	33677418
PRSS3	50.7118	1.06973e-12	2.47203e-08	chr9	33750464	33799229
UBE2R2	50.7118	1.06973e-12	2.47203e-08	chr9	33817182	33920401
UBAP2	50.7118	1.06973e-12	2.47203e-08	chr9	33921691	34048947
SNORD121B	50.7118	1.06973e-12	2.47203e-08	chr9	33934295	33934373
SNORD121A	50.7118	1.06973e-12	2.47203e-08	chr9	33952762	33952852
DCAF12	50.7118	1.06973e-12	2.47203e-08	chr9	34086381	34126771
UBAP1	50.7118	1.06973e-12	2.47203e-08	chr9	34179003	34252521
KIF24	50.7118	1.06973e-12	2.47203e-08	chr9	34211974	34329198
NUDT2	50.7118	1.06973e-12	2.47203e-08	chr9	34329504	34343711
C9orf24	50.7118	1.06973e-12	2.47203e-08	chr9	34379017	34397849
DNAI1	50.7118	1.06973e-12	2.47203e-08	chr9	34458811	34520982
ENHO	50.7118	1.06973e-12	2.47203e-08	chr9	34521040	34523037
CNTFR	50.7118	1.06973e-12	2.47203e-08	chr9	34551430	34590138
DCTN3	50.7118	1.06973e-12	2.47203e-08	chr9	34613548	34620496
ARID3C	50.7118	1.06973e-12	2.47203e-08	chr9	34621455	34628011
SIGMAR1	50.7118	1.06973e-12	2.47203e-08	chr9	34634719	34637768
GALT	50.7118	1.06973e-12	2.47203e-08	chr9	34646586	34650595
IL11RA	50.7118	1.06973e-12	2.47203e-08	chr9	34650699	34661898
CCL27	50.7118	1.06973e-12	2.47203e-08	chr9	34661893	34662689
CCL19	50.7118	1.06973e-12	2.47203e-08	chr9	34689567	34691274
CCL21	50.7118	1.06973e-12	2.47203e-08	chr9	34709002	34710164
FAM205A	50.7118	1.06973e-12	2.47203e-08	chr9	34723050	34729535
DNAJB5	50.7118	1.06973e-12	2.47203e-08	chr9	34989638	34998430
C9orf131	50.7118	1.06973e-12	2.47203e-08	chr9	35041102	35045988
VCP	50.7118	1.06973e-12	2.47203e-08	chr9	35056065	35072739
FANCG	50.7118	1.06973e-12	2.47203e-08	chr9	35073835	35080013
PIGO	50.7118	1.06973e-12	2.47203e-08	chr9	35088685	35096598
STOML2	50.7118	1.06973e-12	2.47203e-08	chr9	35099889	35103154
FAM214B	50.7118	1.06973e-12	2.47203e-08	chr9	35104118	35115893
UNC13B	50.7118	1.06973e-12	2.47203e-08	chr9	35161989	35405332
ATP8B5P	50.7118	1.06973e-12	2.47203e-08	chr9	35406752	35483026
RUSC2	50.7118	1.06973e-12	2.47203e-08	chr9	35490007	35561895
FAM166B	50.7118	1.06973e-12	2.47203e-08	chr9	35561827	35563896
MIR4667	50.7118	1.06973e-12	2.47203e-08	chr9	35608091	35608156
TESK1	50.7118	1.06973e-12	2.47203e-08	chr9	35605281	35610038
CD72	50.7118	1.06973e-12	2.47203e-08	chr9	35609976	35646854
SIT1	50.7118	1.06973e-12	2.47203e-08	chr9	35649297	35650947
CCDC107	50.7118	1.06973e-12	2.47203e-08	chr9	35658287	35661500
RMRP	50.7118	1.06973e-12	2.47203e-08	chr9	35657748	35658015
CA9	50.7118	1.06973e-12	2.47203e-08	chr9	35673915	35681154
TPM2	50.7118	1.06973e-12	2.47203e-08	chr9	35681990	35690053
TLN1	50.7118	1.06973e-12	2.47203e-08	chr9	35697334	35732392
CREB3	50.7118	1.06973e-12	2.47203e-08	chr9	35732317	35737005
GBA2	50.7118	1.06973e-12	2.47203e-08	chr9	35736863	35749983
RGP1	50.7118	1.06973e-12	2.47203e-08	chr9	35749277	35753264
MSMP	50.7118	1.06973e-12	2.47203e-08	chr9	35752988	35754274
NPR2	50.7118	1.06973e-12	2.47203e-08	chr9	35792406	35809728
SPAG8	50.7118	1.06973e-12	2.47203e-08	chr9	35807782	35812259
HINT2	50.7118	1.06973e-12	2.47203e-08	chr9	35812957	35815042
TMEM8B	50.7118	1.06973e-12	2.47203e-08	chr9	35829222	35854844
OR13J1	50.7118	1.06973e-12	2.47203e-08	chr9	35869460	35870398
HRCT1	52.2919	4.78342e-13	1.1054e-08	chr9	35906189	35907138
OR2S2	52.2919	4.78342e-13	1.1054e-08	chr9	35957105	35958151
RECK	52.2919	4.78342e-13	1.1054e-08	chr9	36036910	36124452
GLIPR2	52.2919	4.78342e-13	1.1054e-08	chr9	36136742	36163903
CCIN	52.2919	4.78342e-13	1.1054e-08	chr9	36169389	36171331
CLTA	52.2919	4.78342e-13	1.1054e-08	chr9	36190853	36212059
GNE	52.2919	4.78342e-13	1.1054e-08	chr9	36214439	36277053
RNF38	52.2919	4.78342e-13	1.1054e-08	chr9	36336399	36401195
MELK	52.2919	4.78342e-13	1.1054e-08	chr9	36572859	36677680
MIR4475	52.2919	4.78342e-13	1.1054e-08	chr9	36823536	36823596
PAX5	52.2919	4.78342e-13	1.1054e-08	chr9	36838531	37034476
MIR4540	52.2919	4.78342e-13	1.1054e-08	chr9	36864251	36864305
MIR4476	52.2919	4.78342e-13	1.1054e-08	chr9	36893459	36893528
ZCCHC7	53.4901	2.59905e-13	6.00615e-09	chr9	37120469	37358145
GRHPR	53.4901	2.59905e-13	6.00615e-09	chr9	37422681	37436986
ZBTB5	53.4901	2.59905e-13	6.00615e-09	chr9	37438100	37465407
POLR1E	53.4901	2.59905e-13	6.00615e-09	chr9	37485945	37503693
FBXO10	53.4901	2.59905e-13	6.00615e-09	chr9	37510889	37588929
TOMM5	53.4901	2.59905e-13	6.00615e-09	chr9	37582643	37592636
FRMPD1	53.4901	2.59905e-13	6.00615e-09	chr9	37651052	37746901
EXOSC3	53.4901	2.59905e-13	6.00615e-09	chr9	37779711	37785089
DCAF10	53.4901	2.59905e-13	6.00615e-09	chr9	37800551	37867665
SHB	53.4901	2.59905e-13	6.00615e-09	chr9	37915895	38069210
ALDH1B1	53.4901	2.59905e-13	6.00615e-09	chr9	38392661	38398662
IGFBPL1	53.4901	2.59905e-13	6.00615e-09	chr9	38406525	38424444
ANKRD18A	53.0892	3.18744e-13	7.36586e-09	chr9	38543236	38620360
FAM201A	53.0892	3.18744e-13	7.36586e-09	chr9	38620731	38623277
PIP5K1B	55.1173	1.13545e-13	2.62391e-09	chr9	71320330	71624092
FAM122A	55.1173	1.13545e-13	2.62391e-09	chr9	71394964	71398609
PRKACG	53.9038	2.10553e-13	4.86568e-09	chr9	71627449	71629039
FXN	53.9038	2.10553e-13	4.86568e-09	chr9	71650479	71715094
TJP2	55.1173	1.13545e-13	2.62391e-09	chr9	71736180	71870124
FAM189A2	53.5257	2.55233e-13	5.89817e-09	chr9	71939488	72007370
APBA1	55.765	8.16723e-14	1.88737e-09	chr9	72042449	72287275
PTAR1	56.3424	6.08894e-14	1.40709e-09	chr9	72324438	72374876
C9orf135	56.3424	6.08894e-14	1.40709e-09	chr9	72435731	72521148
MAMDC2	56.3424	6.08894e-14	1.40709e-09	chr9	72658497	72841888
SMC5	56.3424	6.08894e-14	1.40709e-09	chr9	72873878	72969789
KLF9	56.3424	6.08894e-14	1.40709e-09	chr9	72999513	73029573
TRPM3	56.3424	6.08894e-14	1.40709e-09	chr9	73149966	74061820
MIR204	56.3424	6.08894e-14	1.40709e-09	chr9	73424891	73425000
C9orf85	57.9801	2.64782e-14	6.11885e-10	chr9	74526423	74599390
C9orf57	57.9801	2.64782e-14	6.11885e-10	chr9	74666297	74687734
GDA	57.9801	2.64782e-14	6.11885e-10	chr9	74729511	74868476
ZFAND5	57.9801	2.64782e-14	6.11885e-10	chr9	74966341	74980163
TMC1	57.9801	2.64782e-14	6.11885e-10	chr9	75136717	75451267
ALDH1A1	59.6496	1.13341e-14	2.61919e-10	chr9	75515578	75695358
ANXA1	59.6496	1.13341e-14	2.61919e-10	chr9	75766781	75785307
RORB	58.3952	2.14415e-14	4.95492e-10	chr9	77112252	77302117
TRPM6	58.3952	2.14415e-14	4.95492e-10	chr9	77337411	77503010
C9orf40	58.3952	2.14415e-14	4.95492e-10	chr9	77561499	77567802
OSTF1	56.7403	4.9733e-14	1.14928e-09	chr9	77703398	77762114
PCSK5	57.152	4.03394e-14	9.32204e-10	chr9	78505560	78977255
RFK	57.152	4.03394e-14	9.32204e-10	chr9	79000433	79009444
RPSAP9	57.152	4.03394e-14	9.32204e-10	chr9	79013515	79014954
GCNT1	57.152	4.03394e-14	9.32204e-10	chr9	79034752	79122332
PRUNE2	57.152	4.03394e-14	9.32204e-10	chr9	79226292	79521003
PCA3	57.152	4.03394e-14	9.32204e-10	chr9	79379354	79402465
FOXB2	57.152	4.03394e-14	9.32204e-10	chr9	79634571	79635869
VPS13A	57.152	4.03394e-14	9.32204e-10	chr9	79792361	80032399
GNA14	57.152	4.03394e-14	9.32204e-10	chr9	80037995	80263232
GNAQ	57.152	4.03394e-14	9.32204e-10	chr9	80335191	80646219
CEP78	57.152	4.03394e-14	9.32204e-10	chr9	80850991	80886799
PSAT1	57.152	4.03394e-14	9.32204e-10	chr9	80912059	80945009
TLE4	56.7403	4.9733e-14	1.14928e-09	chr9	82186878	82341656
TLE1	55.5119	9.28939e-14	2.14668e-09	chr9	84198598	84303596
RASEF	55.5119	9.28939e-14	2.14668e-09	chr9	85594500	85678043
FRMD3	56.7403	4.9733e-14	1.14928e-09	chr9	85857905	86153348
UBQLN1	55.5119	9.28939e-14	2.14668e-09	chr9	86274878	86323168
GKAP1	55.5119	9.28939e-14	2.14668e-09	chr9	86354336	86444431
KIF27	55.5119	9.28939e-14	2.14668e-09	chr9	86451615	86536380
C9orf64	55.5119	9.28939e-14	2.14668e-09	chr9	86553227	86571901
HNRNPK	55.5119	9.28939e-14	2.14668e-09	chr9	86582998	86595569
MIR7-1	55.5119	9.28939e-14	2.14668e-09	chr9	86584663	86584772
RMI1	55.5119	9.28939e-14	2.14668e-09	chr9	86595637	86618987
SLC28A3	55.5119	9.28939e-14	2.14668e-09	chr9	86890765	86983413
NTRK2	53.9038	2.10553e-13	4.86568e-09	chr9	87283466	87638505
AGTPBP1	55.5119	9.28939e-14	2.14668e-09	chr9	88161454	88356944
LOC389765	55.5119	9.28939e-14	2.14668e-09	chr9	88420917	88457794
NAA35	55.5119	9.28939e-14	2.14668e-09	chr9	88556057	88637217
GOLM1	55.5119	9.28939e-14	2.14668e-09	chr9	88641058	88897490
C9orf153	55.5119	9.28939e-14	2.14668e-09	chr9	88835180	88874572
ISCA1	55.5119	9.28939e-14	2.14668e-09	chr9	88879463	88897490
GAS1	55.5119	9.28939e-14	2.14668e-09	chr9	89559277	89562104
LOC440173	55.5119	9.28939e-14	2.14668e-09	chr9	89623366	89657041
LOC494127	55.5119	9.28939e-14	2.14668e-09	chr9	89698801	89700140
C9orf170	55.5119	9.28939e-14	2.14668e-09	chr9	89763559	89774641
DAPK1	55.1173	1.13545e-13	2.62391e-09	chr9	90112658	90323549
LOC392364	55.1173	1.13545e-13	2.62391e-09	chr9	90472958	90473971
CDK20	55.1173	1.13545e-13	2.62391e-09	chr9	90581359	90589695
SPIN1	55.5119	9.28939e-14	2.14668e-09	chr9	91002840	91093622
NXNL2	54.2949	1.72552e-13	3.98749e-09	chr9	91150016	91190704
MIR4289	54.2949	1.72552e-13	3.98749e-09	chr9	91360751	91360820
C9orf47	54.2949	1.72552e-13	3.98749e-09	chr9	91605778	91611057
S1PR3	54.2949	1.72552e-13	3.98749e-09	chr9	91606324	91620069
SHC3	54.2949	1.72552e-13	3.98749e-09	chr9	91620686	91793682
CKS2	53.9038	2.10553e-13	4.86568e-09	chr9	91926113	91931618
MIR3153	52.7017	3.88264e-13	8.97239e-09	chr9	91927140	91927221
SECISBP2	53.9038	2.10553e-13	4.86568e-09	chr9	91933412	91974561
SEMA4D	53.9038	2.10553e-13	4.86568e-09	chr9	91975706	92112888
GADD45G	55.5119	9.28939e-14	2.14668e-09	chr9	92219927	92221469
UNQ6494	55.5119	9.28939e-14	2.14668e-09	chr9	92254698	92334674
MIR4290	54.2949	1.72552e-13	3.98749e-09	chr9	92785723	92785817
DIRAS2	54.2949	1.72552e-13	3.98749e-09	chr9	93372114	93405108
SYK	51.1399	8.60103e-13	1.98761e-08	chr9	93564012	93660842
LOC100129316	54.2949	1.72552e-13	3.98749e-09	chr9	93825576	93837414
AUH	54.2949	1.72552e-13	3.98749e-09	chr9	93976097	94124206
NFIL3	54.2949	1.72552e-13	3.98749e-09	chr9	94171327	94186144
MIR3910-1	55.5119	9.28939e-14	2.14668e-09	chr9	94398533	94398643
MIR3910-2	55.5119	9.28939e-14	2.14668e-09	chr9	94398549	94398627
ROR2	54.2949	1.72552e-13	3.98749e-09	chr9	94325373	94712444
SPTLC1	54.2949	1.72552e-13	3.98749e-09	chr9	94793420	94877690
LOC100128076	54.2949	1.72552e-13	3.98749e-09	chr9	94895116	94900911
LINC00475	54.2949	1.72552e-13	3.98749e-09	chr9	94903749	94921890
NOL8	54.2949	1.72552e-13	3.98749e-09	chr9	95059640	95087876
SNORA84	54.2949	1.72552e-13	3.98749e-09	chr9	95054740	95054875
CENPP	54.2949	1.72552e-13	3.98749e-09	chr9	95087741	95377437
OGN	54.2949	1.72552e-13	3.98749e-09	chr9	95146249	95166937
OMD	54.2949	1.72552e-13	3.98749e-09	chr9	95176527	95186836
ASPN	54.2949	1.72552e-13	3.98749e-09	chr9	95218489	95244844
ECM2	54.2949	1.72552e-13	3.98749e-09	chr9	95255829	95298904
MIR4670	54.2949	1.72552e-13	3.98749e-09	chr9	95290266	95290340
IPPK	54.2949	1.72552e-13	3.98749e-09	chr9	95375466	95432547
LOC100128361	54.2949	1.72552e-13	3.98749e-09	chr9	95380332	95382817
BICD2	54.2949	1.72552e-13	3.98749e-09	chr9	95473645	95527083
ANKRD19P	54.2949	1.72552e-13	3.98749e-09	chr9	95571893	95650975
ZNF484	54.2949	1.72552e-13	3.98749e-09	chr9	95607313	95640320
FGD3	54.2949	1.72552e-13	3.98749e-09	chr9	95709601	95798518
SUSD3	54.2949	1.72552e-13	3.98749e-09	chr9	95820989	95847415
NINJ1	54.2949	1.72552e-13	3.98749e-09	chr9	95883771	95896570
WNK2	54.2949	1.72552e-13	3.98749e-09	chr9	95947212	96082854
C9orf129	54.2949	1.72552e-13	3.98749e-09	chr9	96080481	96108696
FAM120AOS	54.2949	1.72552e-13	3.98749e-09	chr9	96208782	96215874
FAM120A	54.2949	1.72552e-13	3.98749e-09	chr9	96214173	96328397
PHF2	54.2949	1.72552e-13	3.98749e-09	chr9	96338909	96441869
MIR4291	54.2949	1.72552e-13	3.98749e-09	chr9	96581639	96581703
BARX1	54.2949	1.72552e-13	3.98749e-09	chr9	96713909	96717608
PTPDC1	54.2949	1.72552e-13	3.98749e-09	chr9	96793076	96872138
MIRLET7A1	54.2949	1.72552e-13	3.98749e-09	chr9	96938239	96938318
MIRLET7D	54.2949	1.72552e-13	3.98749e-09	chr9	96941116	96941202
MIRLET7F1	54.2949	1.72552e-13	3.98749e-09	chr9	96938629	96938715
ZNF169	54.2949	1.72552e-13	3.98749e-09	chr9	97021578	97065291
LOC100132077	54.2949	1.72552e-13	3.98749e-09	chr9	97094758	97123230
FBP2	54.2949	1.72552e-13	3.98749e-09	chr9	97321003	97356075
FBP1	54.2949	1.72552e-13	3.98749e-09	chr9	97365421	97402531
MIR2278	54.2949	1.72552e-13	3.98749e-09	chr9	97572244	97572339
MIR23B	54.2949	1.72552e-13	3.98749e-09	chr9	97847490	97848370
MIR3074	54.2949	1.72552e-13	3.98749e-09	chr9	97848296	97848376
FANCC	54.2949	1.72552e-13	3.98749e-09	chr9	97861336	98079991
PTCH1	54.2949	1.72552e-13	3.98749e-09	chr9	98205264	98279247
LOC100507346	54.2949	1.72552e-13	3.98749e-09	chr9	98225891	98232301
LINC00476	54.2949	1.72552e-13	3.98749e-09	chr9	98568370	98638259
LINC00092	54.2949	1.72552e-13	3.98749e-09	chr9	98782014	98784037
LOC158435	54.2949	1.72552e-13	3.98749e-09	chr9	98828121	98864194
LOC158434	54.2949	1.72552e-13	3.98749e-09	chr9	98868943	98878693
HSD17B3	54.2949	1.72552e-13	3.98749e-09	chr9	98997589	99064434
SLC35D2	54.2949	1.72552e-13	3.98749e-09	chr9	99075726	99145992
ZNF367	54.2949	1.72552e-13	3.98749e-09	chr9	99148225	99180669
HABP4	54.2949	1.72552e-13	3.98749e-09	chr9	99212414	99253618
CDC14B	54.2949	1.72552e-13	3.98749e-09	chr9	99262395	99382112
LOC441455	54.2949	1.72552e-13	3.98749e-09	chr9	99488103	99489749
ZNF510	54.2949	1.72552e-13	3.98749e-09	chr9	99518147	99540338
ZNF782	54.2949	1.72552e-13	3.98749e-09	chr9	99579273	99637856
LOC100132781	54.2949	1.72552e-13	3.98749e-09	chr9	99631182	99634510
LOC286359	54.2949	1.72552e-13	3.98749e-09	chr9	100153119	100158973
TDRD7	54.2949	1.72552e-13	3.98749e-09	chr9	100174302	100258405
TMOD1	54.2949	1.72552e-13	3.98749e-09	chr9	100263462	100364025
TSTD2	54.2949	1.72552e-13	3.98749e-09	chr9	100362362	100395962
NCBP1	54.2949	1.72552e-13	3.98749e-09	chr9	100395705	100436029
XPA	54.2949	1.72552e-13	3.98749e-09	chr9	100437191	100459691
FOXE1	54.2949	1.72552e-13	3.98749e-09	chr9	100615537	100618997
HEMGN	54.2949	1.72552e-13	3.98749e-09	chr9	100689073	100707197
ANP32B	54.2949	1.72552e-13	3.98749e-09	chr9	100745489	100778224
NANS	54.2949	1.72552e-13	3.98749e-09	chr9	100818959	100845365
TRIM14	54.2949	1.72552e-13	3.98749e-09	chr9	100831569	100881488
CORO2A	54.2949	1.72552e-13	3.98749e-09	chr9	100883257	100954956
TBC1D2	54.2949	1.72552e-13	3.98749e-09	chr9	100961280	101018003
GABBR2	54.2949	1.72552e-13	3.98749e-09	chr9	101050364	101471479
ANKS6	54.2949	1.72552e-13	3.98749e-09	chr9	101493611	101558794
GALNT12	54.2949	1.72552e-13	3.98749e-09	chr9	101569981	101612363
COL15A1	54.2949	1.72552e-13	3.98749e-09	chr9	101705995	101833074
TGFBR1	54.2949	1.72552e-13	3.98749e-09	chr9	101867412	101916473
ALG2	54.2949	1.72552e-13	3.98749e-09	chr9	101978707	101984246
SEC61B	54.2949	1.72552e-13	3.98749e-09	chr9	101984570	101992901
NR4A3	54.2949	1.72552e-13	3.98749e-09	chr9	102584137	102629173
STX17	54.2949	1.72552e-13	3.98749e-09	chr9	102668915	102736818
ERP44	54.2949	1.72552e-13	3.98749e-09	chr9	102741463	102861330
INVS	54.2949	1.72552e-13	3.98749e-09	chr9	102861502	103063426
TEX10	54.2949	1.72552e-13	3.98749e-09	chr9	103064357	103115259
TMEFF1	54.2949	1.72552e-13	3.98749e-09	chr9	103235520	103339918
BAAT	54.2949	1.72552e-13	3.98749e-09	chr9	104122699	104147287
MRPL50	54.2949	1.72552e-13	3.98749e-09	chr9	104151122	104160919
ZNF189	54.2949	1.72552e-13	3.98749e-09	chr9	104161136	104172942
ALDOB	54.2949	1.72552e-13	3.98749e-09	chr9	104182842	104198062
RNF20	54.2949	1.72552e-13	3.98749e-09	chr9	104296133	104325626
GRIN3A	51.1399	8.60103e-13	1.98761e-08	chr9	104331634	104500862
PPP3R2	54.2949	1.72552e-13	3.98749e-09	chr9	104353897	104357283
CYLC2	50.7812	1.03255e-12	2.38613e-08	chr9	105757593	105780770
SMC2	49.9644	1.56562e-12	3.618e-08	chr9	106856541	106903700
OR13F1	49.9644	1.56562e-12	3.618e-08	chr9	107266544	107267503
OR13C4	49.9644	1.56562e-12	3.618e-08	chr9	107288534	107289490
OR13C3	49.9644	1.56562e-12	3.618e-08	chr9	107298051	107299094
OR13C8	49.9644	1.56562e-12	3.618e-08	chr9	107331449	107332411
OR13C5	49.6092	1.87629e-12	4.33592e-08	chr9	107360738	107361694
OR13C2	49.9644	1.56562e-12	3.618e-08	chr9	107366952	107367908
OR13C9	53.0892	3.18744e-13	7.36586e-09	chr9	107379529	107380485
OR13D1	53.0892	3.18744e-13	7.36586e-09	chr9	107456703	107457743
NIPSNAP3A	53.0892	3.18744e-13	7.36586e-09	chr9	107509969	107535189
NIPSNAP3B	53.0892	3.18744e-13	7.36586e-09	chr9	107526451	107553175
ABCA1	53.0892	3.18744e-13	7.36586e-09	chr9	107543284	107690527
SLC44A1	53.0892	3.18744e-13	7.36586e-09	chr9	108006929	108200782
FSD1L	53.0892	3.18744e-13	7.36586e-09	chr9	108210315	108311385
FKTN	53.0892	3.18744e-13	7.36586e-09	chr9	108320411	108403399
TAL2	53.0892	3.18744e-13	7.36586e-09	chr9	108424738	108425385
TMEM38B	53.0892	3.18744e-13	7.36586e-09	chr9	108456806	108538892
ZNF462	53.0892	3.18744e-13	7.36586e-09	chr9	109625378	109773796
MIR548Q	53.0892	3.18744e-13	7.36586e-09	chr9	109653505	109848716
RAD23B	51.8948	5.85545e-13	1.35314e-08	chr9	110045517	110094475
KLF4	51.8948	5.85545e-13	1.35314e-08	chr9	110247133	110252047
ACTL7B	51.8948	5.85545e-13	1.35314e-08	chr9	111616869	111618275
ACTL7A	51.8948	5.85545e-13	1.35314e-08	chr9	111624603	111626035
CTNNAL1	51.8948	5.85545e-13	1.35314e-08	chr9	111704851	111775764
MIR32	51.8948	5.85545e-13	1.35314e-08	chr9	111808509	111808578
EPB41L4B	51.8948	5.85545e-13	1.35314e-08	chr9	111934254	112083021
PTPN3	51.8948	5.85545e-13	1.35314e-08	chr9	112137974	112260593
C9orf152	51.8948	5.85545e-13	1.35314e-08	chr9	112961846	112970413
TXN	51.511	7.11975e-13	1.6453e-08	chr9	113006092	113018920
TXNDC8	54.2949	1.72552e-13	3.98749e-09	chr9	113065867	113100125
SVEP1	54.2949	1.72552e-13	3.98749e-09	chr9	113127529	113342160
MUSK	54.2949	1.72552e-13	3.98749e-09	chr9	113431051	113563278
LPAR1	54.2949	1.72552e-13	3.98749e-09	chr9	113636054	113801526
OR2K2	54.2949	1.72552e-13	3.98749e-09	chr9	114089763	114090713
ZNF483	54.2949	1.72552e-13	3.98749e-09	chr9	114287447	114340124
PTGR1	54.2949	1.72552e-13	3.98749e-09	chr9	114312002	114362135
DNAJC25-GNG10	54.2949	1.72552e-13	3.98749e-09	chr9	114393632	114432526
DNAJC25	54.2949	1.72552e-13	3.98749e-09	chr9	114393632	114416631
GNG10	54.2949	1.72552e-13	3.98749e-09	chr9	114423851	114432526
UGCG	51.8948	5.85545e-13	1.35314e-08	chr9	114659206	114695433
MIR4668	51.8948	5.85545e-13	1.35314e-08	chr9	114694380	114694449
MIR3134	51.8948	5.85545e-13	1.35314e-08	chr9	114758832	115112545
SUSD1	51.8948	5.85545e-13	1.35314e-08	chr9	114803061	114937556
PTBP3	51.8948	5.85545e-13	1.35314e-08	chr9	114979995	115095944
HSDL2	51.8948	5.85545e-13	1.35314e-08	chr9	115142189	115234685
KIAA1958	51.8948	5.85545e-13	1.35314e-08	chr9	115249248	115422706
SNX30	51.8948	5.85545e-13	1.35314e-08	chr9	115513134	115637267
SLC46A2	51.8948	5.85545e-13	1.35314e-08	chr9	115641200	115653193
ZNF883	50.3318	1.2983e-12	3.00025e-08	chr9	115759400	115774472
ZFP37	50.3318	1.2983e-12	3.00025e-08	chr9	115804174	115818996
SLC31A2	50.3318	1.2983e-12	3.00025e-08	chr9	115913238	115926422
FKBP15	50.3318	1.2983e-12	3.00025e-08	chr9	115927800	116037869
SLC31A1	50.3318	1.2983e-12	3.00025e-08	chr9	115983808	116029217
CDC26	50.3318	1.2983e-12	3.00025e-08	chr9	116029290	116037869
PRPF4	50.3318	1.2983e-12	3.00025e-08	chr9	116037914	116055185
RNF183	50.3318	1.2983e-12	3.00025e-08	chr9	116059373	116065551
WDR31	50.3318	1.2983e-12	3.00025e-08	chr9	116077931	116102620
BSPRY	48.8004	2.83387e-12	6.54879e-08	chr9	116111812	116133513
HDHD3	48.8004	2.83387e-12	6.54879e-08	chr9	116135698	116139233
ALAD	48.8004	2.83387e-12	6.54879e-08	chr9	116148592	116163618
C9orf43	48.8004	2.83387e-12	6.54879e-08	chr9	116172935	116191879
POLE3	48.8004	2.83387e-12	6.54879e-08	chr9	116169518	116173029
RGS3	48.8004	2.83387e-12	6.54879e-08	chr9	116207009	116360023
ZNF618	51.511	7.11975e-13	1.6453e-08	chr9	116638562	116818875
AMBP	51.511	7.11975e-13	1.6453e-08	chr9	116822408	116840752
KIF12	51.511	7.11975e-13	1.6453e-08	chr9	116853918	116861507
COL27A1	52.7017	3.88264e-13	8.97239e-09	chr9	116918231	117072975
MIR455	52.7017	3.88264e-13	8.97239e-09	chr9	116971714	116971809
ORM1	52.7017	3.88264e-13	8.97239e-09	chr9	117085303	117095536
ORM2	51.511	7.11975e-13	1.6453e-08	chr9	117092069	117095536
AKNA	50.3318	1.2983e-12	3.00025e-08	chr9	117096433	117160752
ATP6V1G1	50.3318	1.2983e-12	3.00025e-08	chr9	117349994	117361152
TNFSF15	50.3318	1.2983e-12	3.00025e-08	chr9	117546915	117568408
TNFSF8	50.3318	1.2983e-12	3.00025e-08	chr9	117655623	117692875
TNC	50.3318	1.2983e-12	3.00025e-08	chr9	117781854	117880536
2021-12-01	50.3318	1.2983e-12	3.00025e-08	chr9	117904097	118164923
LINC00474	50.3318	1.2983e-12	3.00025e-08	chr9	118650544	118687377
PAPPA	50.3318	1.2983e-12	3.00025e-08	chr9	118916071	119164600
ASTN2	48.8004	2.83387e-12	6.54879e-08	chr9	119187504	120177317
TRIM32	50.3318	1.2983e-12	3.00025e-08	chr9	119449581	119463579
SNORA70C	50.3318	1.2983e-12	3.00025e-08	chr9	119943345	119943480
TLR4	50.3318	1.2983e-12	3.00025e-08	chr9	120466453	120479769
MIR147A	50.3318	1.2983e-12	3.00025e-08	chr9	123007257	123007328
CDK5RAP2	50.3318	1.2983e-12	3.00025e-08	chr9	123151147	123342448
MEGF9	50.3318	1.2983e-12	3.00025e-08	chr9	123363196	123476765
FBXW2	51.511	7.11975e-13	1.6453e-08	chr9	123519254	123555740
PSMD5	51.511	7.11975e-13	1.6453e-08	chr9	123578332	123605299
PHF19	51.511	7.11975e-13	1.6453e-08	chr9	123617931	123639606
TRAF1	51.511	7.11975e-13	1.6453e-08	chr9	123664671	123691451
C5	51.511	7.11975e-13	1.6453e-08	chr9	123714614	123812554
CNTRL	51.511	7.11975e-13	1.6453e-08	chr9	123837242	123939886
RAB14	51.511	7.11975e-13	1.6453e-08	chr9	123940415	123964365
GSN	51.511	7.11975e-13	1.6453e-08	chr9	123963761	124095120
STOM	51.511	7.11975e-13	1.6453e-08	chr9	124101266	124132582
GGTA1P	51.511	7.11975e-13	1.6453e-08	chr9	124207269	124262306
DAB2IP	51.511	7.11975e-13	1.6453e-08	chr9	124329399	124547809
TTLL11	50.3318	1.2983e-12	3.00025e-08	chr9	124584204	124855885
MIR4478	50.3318	1.2983e-12	3.00025e-08	chr9	124882361	124882446
NDUFA8	50.3318	1.2983e-12	3.00025e-08	chr9	124906338	124922098
MORN5	50.3318	1.2983e-12	3.00025e-08	chr9	124922190	124962367
LHX6	50.3318	1.2983e-12	3.00025e-08	chr9	124964856	124991091
RBM18	50.3318	1.2983e-12	3.00025e-08	chr9	125001834	125027143
MRRF	50.3318	1.2983e-12	3.00025e-08	chr9	125026882	125085742
PTGS1	50.3318	1.2983e-12	3.00025e-08	chr9	125132809	125157982
OR1J1	50.3318	1.2983e-12	3.00025e-08	chr9	125239237	125240205
OR1J2	50.3318	1.2983e-12	3.00025e-08	chr9	125273081	125274022
OR1J4	50.3318	1.2983e-12	3.00025e-08	chr9	125281420	125282361
OR1N1	50.3318	1.2983e-12	3.00025e-08	chr9	125288637	125289572
OR1N2	51.511	7.11975e-13	1.6453e-08	chr9	125315449	125316441
OR1L8	51.511	7.11975e-13	1.6453e-08	chr9	125329827	125330756
OR1Q1	51.511	7.11975e-13	1.6453e-08	chr9	125377017	125377961
OR1B1	51.511	7.11975e-13	1.6453e-08	chr9	125390858	125391814
OR1L1	51.511	7.11975e-13	1.6453e-08	chr9	125423995	125424927
OR1L3	51.511	7.11975e-13	1.6453e-08	chr9	125437409	125438383
OR1L4	51.511	7.11975e-13	1.6453e-08	chr9	125486269	125487204
OR1L6	51.511	7.11975e-13	1.6453e-08	chr9	125512127	125513062
OR5C1	51.511	7.11975e-13	1.6453e-08	chr9	125551212	125552174
OR1K1	51.511	7.11975e-13	1.6453e-08	chr9	125562402	125563352
PDCL	51.511	7.11975e-13	1.6453e-08	chr9	125580376	125590935
RC3H2	51.511	7.11975e-13	1.6453e-08	chr9	125611732	125667562
SNORD90	51.511	7.11975e-13	1.6453e-08	chr9	125642492	125642598
ZBTB6	51.511	7.11975e-13	1.6453e-08	chr9	125670335	125675607
ZBTB26	51.511	7.11975e-13	1.6453e-08	chr9	125680378	125693779
RABGAP1	51.511	7.11975e-13	1.6453e-08	chr9	125703112	125867147
GPR21	51.511	7.11975e-13	1.6453e-08	chr9	125795922	125797944
MIR600HG	51.511	7.11975e-13	1.6453e-08	chr9	125871773	125877756
STRBP	51.511	7.11975e-13	1.6453e-08	chr9	125883908	126030855
CRB2	51.511	7.11975e-13	1.6453e-08	chr9	126118448	126141032
DENND1A	51.511	7.11975e-13	1.6453e-08	chr9	126141933	126692417
MIR601	51.511	7.11975e-13	1.6453e-08	chr9	126164804	126164882
LHX2	51.511	7.11975e-13	1.6453e-08	chr9	126773889	126795442
NEK6	52.7017	3.88264e-13	8.97239e-09	chr9	127019885	127114719
LOC100129034	52.7017	3.88264e-13	8.97239e-09	chr9	127115752	127121463
PSMB7	52.7017	3.88264e-13	8.97239e-09	chr9	127115744	127177752
NR5A1	52.7017	3.88264e-13	8.97239e-09	chr9	127243515	127269699
NR6A1	52.7017	3.88264e-13	8.97239e-09	chr9	127284703	127533576
MIR181A2HG	52.7017	3.88264e-13	8.97239e-09	chr9	127420715	127460907
MIR181A2	52.7017	3.88264e-13	8.97239e-09	chr9	127454721	127454830
MIR181B2	52.7017	3.88264e-13	8.97239e-09	chr9	127455989	127456077
OLFML2A	52.7017	3.88264e-13	8.97239e-09	chr9	127539437	127577159
RPL35	52.7017	3.88264e-13	8.97239e-09	chr9	127620158	127624240
WDR38	52.7017	3.88264e-13	8.97239e-09	chr9	127615696	127620170
ARPC5L	52.7017	3.88264e-13	8.97239e-09	chr9	127631484	127639696
GOLGA1	52.7017	3.88264e-13	8.97239e-09	chr9	127640573	127703386
SCAI	52.7017	3.88264e-13	8.97239e-09	chr9	127704888	127905838
PPP6C	52.7017	3.88264e-13	8.97239e-09	chr9	127908852	127952218
RABEPK	52.7017	3.88264e-13	8.97239e-09	chr9	127962821	127996438
HSPA5	52.7017	3.88264e-13	8.97239e-09	chr9	127997127	128003666
GAPVD1	52.7017	3.88264e-13	8.97239e-09	chr9	128024111	128127290
MAPKAP1	52.7017	3.88264e-13	8.97239e-09	chr9	128199673	128469513
PBX3	52.7017	3.88264e-13	8.97239e-09	chr9	128509617	128729655
NRON	52.7017	3.88264e-13	8.97239e-09	chr9	129170054	129172783
LMX1B	52.7017	3.88264e-13	8.97239e-09	chr9	129376722	129463311
ZBTB43	52.7017	3.88264e-13	8.97239e-09	chr9	129567285	129600487
ZBTB34	52.7017	3.88264e-13	8.97239e-09	chr9	129622944	129648156
RALGPS1	52.7017	3.88264e-13	8.97239e-09	chr9	129677053	129985445
ANGPTL2	52.7017	3.88264e-13	8.97239e-09	chr9	129849628	129885044
GARNL3	52.7017	3.88264e-13	8.97239e-09	chr9	130025941	130155828
SLC2A8	52.7017	3.88264e-13	8.97239e-09	chr9	130159417	130170170
ZNF79	52.7017	3.88264e-13	8.97239e-09	chr9	130186653	130207651
RPL12	52.7017	3.88264e-13	8.97239e-09	chr9	130209953	130213711
SNORA65	52.7017	3.88264e-13	8.97239e-09	chr9	130210781	130210916
LRSAM1	52.7017	3.88264e-13	8.97239e-09	chr9	130213765	130265780
STXBP1	52.7017	3.88264e-13	8.97239e-09	chr9	130374486	130454995
MIR3911	52.7017	3.88264e-13	8.97239e-09	chr9	130452966	130453074
PTRH1	52.7017	3.88264e-13	8.97239e-09	chr9	130476227	130487152
TTC16	52.7017	3.88264e-13	8.97239e-09	chr9	130478358	130493879
TOR2A	52.7017	3.88264e-13	8.97239e-09	chr9	130493803	130497628
SH2D3C	52.7017	3.88264e-13	8.97239e-09	chr9	130500596	130541048
CDK9	52.7017	3.88264e-13	8.97239e-09	chr9	130548305	130553052
MIR3960	52.7017	3.88264e-13	8.97239e-09	chr9	130548112	130548286
FPGS	52.7017	3.88264e-13	8.97239e-09	chr9	130556876	130576556
ENG	52.7017	3.88264e-13	8.97239e-09	chr9	130577291	130617052
AK1	52.7017	3.88264e-13	8.97239e-09	chr9	130628759	130640022
MIR4672	52.7017	3.88264e-13	8.97239e-09	chr9	130631694	130631774
ST6GALNAC6	52.7017	3.88264e-13	8.97239e-09	chr9	130647601	130667627
ST6GALNAC4	52.7017	3.88264e-13	8.97239e-09	chr9	130670165	130679305
PIP5KL1	52.7017	3.88264e-13	8.97239e-09	chr9	130683808	130693076
DPM2	52.7017	3.88264e-13	8.97239e-09	chr9	130697374	130700763
FAM102A	52.7017	3.88264e-13	8.97239e-09	chr9	130702861	130742812
NAIF1	52.7017	3.88264e-13	8.97239e-09	chr9	130823512	130829599
SLC25A25	52.7017	3.88264e-13	8.97239e-09	chr9	130830479	130871537
PTGES2	52.7017	3.88264e-13	8.97239e-09	chr9	130882972	130890741
LCN2	52.7017	3.88264e-13	8.97239e-09	chr9	130911732	130915734
C9orf16	52.7017	3.88264e-13	8.97239e-09	chr9	130922539	130926207
CIZ1	52.7017	3.88264e-13	8.97239e-09	chr9	130928344	130966662
DNM1	52.7017	3.88264e-13	8.97239e-09	chr9	130965663	131017527
MIR199B	52.7017	3.88264e-13	8.97239e-09	chr9	131007000	131007109
MIR3154	52.7017	3.88264e-13	8.97239e-09	chr9	131007226	131007309
GOLGA2	52.7017	3.88264e-13	8.97239e-09	chr9	131018108	131038268
SWI5	52.7017	3.88264e-13	8.97239e-09	chr9	131038425	131051268
TRUB2	52.7017	3.88264e-13	8.97239e-09	chr9	131071396	131084697
COQ4	52.7017	3.88264e-13	8.97239e-09	chr9	131084791	131096351
SLC27A4	52.7017	3.88264e-13	8.97239e-09	chr9	131102839	131123749
URM1	52.7017	3.88264e-13	8.97239e-09	chr9	131133598	131154295
CERCAM	52.7017	3.88264e-13	8.97239e-09	chr9	131174045	131199630
ODF2	52.7017	3.88264e-13	8.97239e-09	chr9	131217434	131263571
GLE1	52.7017	3.88264e-13	8.97239e-09	chr9	131266971	131304580
SPTAN1	52.7017	3.88264e-13	8.97239e-09	chr9	131314837	131395944
WDR34	52.7017	3.88264e-13	8.97239e-09	chr9	131395940	131419129
SET	52.7017	3.88264e-13	8.97239e-09	chr9	131445934	131458675
PKN3	51.1399	8.60103e-13	1.98761e-08	chr9	131464802	131483199
LOC100506100	51.1399	8.60103e-13	1.98761e-08	chr9	131486741	131495522
ZDHHC12	51.1399	8.60103e-13	1.98761e-08	chr9	131483149	131486408
ZER1	51.1399	8.60103e-13	1.98761e-08	chr9	131492067	131534213
TBC1D13	51.1399	8.60103e-13	1.98761e-08	chr9	131549510	131572711
ENDOG	51.1399	8.60103e-13	1.98761e-08	chr9	131580779	131584955
LRRC8A	52.327	4.69859e-13	1.0858e-08	chr9	131644391	131680317
PHYHD1	52.327	4.69859e-13	1.0858e-08	chr9	131683174	131704320
DOLK	52.327	4.69859e-13	1.0858e-08	chr9	131707809	131710012
NUP188	52.327	4.69859e-13	1.0858e-08	chr9	131703724	131769375
SH3GLB2	52.327	4.69859e-13	1.0858e-08	chr9	131770313	131790579
DOLPP1	52.327	4.69859e-13	1.0858e-08	chr9	131843383	131852717
CRAT	52.327	4.69859e-13	1.0858e-08	chr9	131857073	131873070
IER5L	52.327	4.69859e-13	1.0858e-08	chr9	131937831	131940540
C9orf106	52.327	4.69859e-13	1.0858e-08	chr9	132083295	132084882
C9orf50	52.327	4.69859e-13	1.0858e-08	chr9	132374504	132383055
ASB6	52.327	4.69859e-13	1.0858e-08	chr9	132396883	132404448
PRRX2	52.327	4.69859e-13	1.0858e-08	chr9	132427920	132484951
PTGES	52.327	4.69859e-13	1.0858e-08	chr9	132500615	132515344
TOR1B	52.327	4.69859e-13	1.0858e-08	chr9	132565432	132573560
TOR1A	52.327	4.69859e-13	1.0858e-08	chr9	132575221	132586441
C9orf78	52.327	4.69859e-13	1.0858e-08	chr9	132589564	132597572
USP20	52.327	4.69859e-13	1.0858e-08	chr9	132597696	132644117
FNBP1	52.327	4.69859e-13	1.0858e-08	chr9	132649466	132805473
GPR107	52.327	4.69859e-13	1.0858e-08	chr9	132815985	132902448
NCS1	52.327	4.69859e-13	1.0858e-08	chr9	132934857	132999583
ASS1	52.327	4.69859e-13	1.0858e-08	chr9	133320094	133376661
FUBP3	53.5257	2.55233e-13	5.89817e-09	chr9	133454960	133513739
LOC100272217	53.5257	2.55233e-13	5.89817e-09	chr9	133452737	133454881
PRDM12	53.5257	2.55233e-13	5.89817e-09	chr9	133539981	133558384
EXOSC2	53.5257	2.55233e-13	5.89817e-09	chr9	133569158	133580452
ABL1	54.7359	1.37865e-13	3.18592e-09	chr9	133589268	133763062
QRFP	54.7359	1.37865e-13	3.18592e-09	chr9	133768815	133769225
FIBCD1	54.7359	1.37865e-13	3.18592e-09	chr9	133777825	133814455
LAMC3	55.9577	7.4049e-14	1.7112e-09	chr9	133884504	133968446
AIF1L	55.9577	7.4049e-14	1.7112e-09	chr9	133971863	133998539
NUP214	55.9577	7.4049e-14	1.7112e-09	chr9	134000981	134109091
FAM78A	55.9577	7.4049e-14	1.7112e-09	chr9	134133465	134151906
PRRC2B	58.4359	2.10026e-14	4.8535e-10	chr9	134269600	134375575
SNORD62A	57.191	3.95482e-14	9.13919e-10	chr9	134361052	134365958
POMT1	57.191	3.95482e-14	9.13919e-10	chr9	134378289	134399193
UCK1	57.191	3.95482e-14	9.13919e-10	chr9	134399183	134406662
RAPGEF1	57.191	3.95482e-14	9.13919e-10	chr9	134452157	134615217
MED27	54.3672	1.66318e-13	3.84345e-09	chr9	134735497	134955274
NTNG2	54.3672	1.66318e-13	3.84345e-09	chr9	135037334	135118220
SETX	54.3672	1.66318e-13	3.84345e-09	chr9	135136827	135230372
TTF1	54.3672	1.66318e-13	3.84345e-09	chr9	135250937	135282238
BARHL1	55.9577	7.4049e-14	1.7112e-09	chr9	135457993	135465640
DDX31	55.9577	7.4049e-14	1.7112e-09	chr9	135469676	135545788
GTF3C4	55.9577	7.4049e-14	1.7112e-09	chr9	135545728	135565470
AK8	55.9577	7.4049e-14	1.7112e-09	chr9	135600965	135754198
TSC1	55.9577	7.4049e-14	1.7112e-09	chr9	135766735	135820020
GFI1B	55.9577	7.4049e-14	1.7112e-09	chr9	135853894	135867084
GTF3C5	55.9577	7.4049e-14	1.7112e-09	chr9	135906062	135933890
CEL	55.9577	7.4049e-14	1.7112e-09	chr9	135937365	135947250
CELP	54.3672	1.66318e-13	3.84345e-09	chr9	135957926	135962478
RALGDS	54.3672	1.66318e-13	3.84345e-09	chr9	135973107	136039301
GBGT1	54.3672	1.66318e-13	3.84345e-09	chr9	136028340	136039301
OBP2B	54.3672	1.66318e-13	3.84345e-09	chr9	136080666	136084628
ABO	54.3672	1.66318e-13	3.84345e-09	chr9	136130563	136150630
SURF6	51.6149	6.75287e-13	1.56052e-08	chr9	136197552	136203047
MED22	51.6149	6.75287e-13	1.56052e-08	chr9	136207755	136214972
RPL7A	51.6149	6.75287e-13	1.56052e-08	chr9	136215069	136218280
SNORD24	51.6149	6.75287e-13	1.56052e-08	chr9	136216251	136216325
SNORD36A	51.6149	6.75287e-13	1.56052e-08	chr9	136217311	136217382
SNORD36B	51.6149	6.75287e-13	1.56052e-08	chr9	136216949	136217019
SNORD36C	51.6149	6.75287e-13	1.56052e-08	chr9	136217701	136217767
SURF1	51.6149	6.75287e-13	1.56052e-08	chr9	136218666	136223361
SURF2	51.6149	6.75287e-13	1.56052e-08	chr9	136223421	136228040
SURF4	51.6149	6.75287e-13	1.56052e-08	chr9	136228340	136242970
ADAMTS13	51.6149	6.75287e-13	1.56052e-08	chr9	136279459	136324508
REXO4	51.6149	6.75287e-13	1.56052e-08	chr9	136271186	136283164
SLC2A6	51.6149	6.75287e-13	1.56052e-08	chr9	136336216	136344276
ADAMTSL2	51.6149	6.75287e-13	1.56052e-08	chr9	136397286	136440641
FAM163B	51.6149	6.75287e-13	1.56052e-08	chr9	136443537	136445368
DBH	51.6149	6.75287e-13	1.56052e-08	chr9	136501485	136524466
SARDH	52.8069	3.68e-13	8.50411e-09	chr9	136528684	136605077
VAV2	54.0108	1.99395e-13	4.60782e-09	chr9	136627016	136857446
BRD3	54.0108	1.99395e-13	4.60782e-09	chr9	136895446	136933655
WDR5	49.4623	2.02225e-12	4.67322e-08	chr9	137001210	137025094
RNU6ATAC	50.9494	9.47764e-13	2.19019e-08	chr9	137029562	137029686
RXRA	52.4655	4.37883e-13	1.0119e-08	chr9	137208944	137332431
MIR4669	52.4655	4.37883e-13	1.0119e-08	chr9	137271257	137271318
COL5A1	50.9494	9.47764e-13	2.19019e-08	chr9	137533651	137736688
MIR3689A	50.9494	9.47764e-13	2.19019e-08	chr9	137741021	137742490
MIR3689B	50.9494	9.47764e-13	2.19019e-08	chr9	137741971	137742118
MIR3689C	50.9494	9.47764e-13	2.19019e-08	chr9	137741144	137741215
MIR3689D1	50.9494	9.47764e-13	2.19019e-08	chr9	137741455	137741528
MIR3689D2	50.9494	9.47764e-13	2.19019e-08	chr9	137742123	137742202
MIR3689E	50.9494	9.47764e-13	2.19019e-08	chr9	137742416	137742487
MIR3689F	50.9494	9.47764e-13	2.19019e-08	chr9	137742588	137742653
FCN2	50.9494	9.47764e-13	2.19019e-08	chr9	137772658	137779366
FCN1	49.4623	2.02225e-12	4.67322e-08	chr9	137801431	137809806
OLFM1	49.4623	2.02225e-12	4.67322e-08	chr9	137967089	138013030
LOC401557	48.3032	3.65162e-12	8.43853e-08	chr9	138073455	138079152
PPP1R26	54.5432	1.52068e-13	3.51415e-09	chr9	138371648	138380739
C9orf116	54.5432	1.52068e-13	3.51415e-09	chr9	138387026	138392364
MRPS2	54.5432	1.52068e-13	3.51415e-09	chr9	138392477	138396519
LCN1	56.1034	6.87567e-14	1.5889e-09	chr9	138413284	138418386
OBP2A	56.1034	6.87567e-14	1.5889e-09	chr9	138437985	138441815
PAEP	56.1034	6.87567e-14	1.5889e-09	chr9	138453604	138458622
GLT6D1	56.1034	6.87567e-14	1.5889e-09	chr9	138515502	138531386
LCN9	56.1034	6.87567e-14	1.5889e-09	chr9	138555168	138557949
SOHLH1	56.1034	6.87567e-14	1.5889e-09	chr9	138585255	138591374
KCNT1	56.1034	6.87567e-14	1.5889e-09	chr9	138594031	138684993
CAMSAP1	56.1034	6.87567e-14	1.5889e-09	chr9	138700333	138799005
UBAC1	56.1034	6.87567e-14	1.5889e-09	chr9	138824815	138853226
NACC2	56.1034	6.87567e-14	1.5889e-09	chr9	138898383	138987131
LHX3	44.9048	2.0685e-11	4.7801e-07	chr9	139088096	139096955
QSOX2	46.0282	1.16565e-11	2.69369e-07	chr9	139098182	139137687
DKFZP434A062	47.4342	5.68828e-12	1.3145e-07	chr9	139216998	139221779
GPSM1	48.8673	2.73882e-12	6.32913e-08	chr9	139221932	139254057
CARD9	50.3279	1.30085e-12	3.00615e-08	chr9	139257441	139268133
DNLZ	48.8673	2.73882e-12	6.32913e-08	chr9	139256352	139258263
SNAPC4	51.8165	6.09385e-13	1.40823e-08	chr9	139270029	139292889
PMPCA	51.8165	6.09385e-13	1.40823e-08	chr9	139305116	139318213
INPP5E	51.8165	6.09385e-13	1.40823e-08	chr9	139323067	139334256
SEC16A	51.8165	6.09385e-13	1.40823e-08	chr9	139334548	139378211
C9orf163	51.8165	6.09385e-13	1.40823e-08	chr9	139377947	139380519
NOTCH1	51.2106	8.29715e-13	1.91739e-08	chr9	139388896	139440238
MIR4673	50.3279	1.30085e-12	3.00615e-08	chr9	139414020	139414078
MIR4674	51.5083	7.12955e-13	1.64757e-08	chr9	139440625	139440711
EGFL7	51.5083	7.12955e-13	1.64757e-08	chr9	139553308	139567130
AGPAT2	51.5083	7.12955e-13	1.64757e-08	chr9	139567595	139581911
MIR126	51.5083	7.12955e-13	1.64757e-08	chr9	139565054	139565138
SNHG7	51.5083	7.12955e-13	1.64757e-08	chr9	139615818	139622636
LCN10	51.5083	7.12955e-13	1.64757e-08	chr9	139632619	139642980
LCN6	51.5083	7.12955e-13	1.64757e-08	chr9	139638469	139642980
LOC100128593	51.5083	7.12955e-13	1.64757e-08	chr9	139640613	139644363
LCN15	51.5083	7.12955e-13	1.64757e-08	chr9	139654086	139658965
LCN8	51.5083	7.12955e-13	1.64757e-08	chr9	139648840	139652731
TMEM141	51.5083	7.12955e-13	1.64757e-08	chr9	139685777	139687769
MIR4292	53.0116	3.31582e-13	7.66254e-09	chr9	139725409	139725475
PHPT1	53.0116	3.31582e-13	7.66254e-09	chr9	139743256	139745490
MAMDC4	53.0116	3.31582e-13	7.66254e-09	chr9	139746819	139755251
EDF1	53.0116	3.31582e-13	7.66254e-09	chr9	139756571	139760738
MIR4479	53.0116	3.31582e-13	7.66254e-09	chr9	139781185	139781255
TRAF2	53.0116	3.31582e-13	7.66254e-09	chr9	139776385	139821067
C8G	53.0116	3.31582e-13	7.66254e-09	chr9	139839698	139841426
FBXW5	53.0116	3.31582e-13	7.66254e-09	chr9	139834885	139839206
LCN12	53.0116	3.31582e-13	7.66254e-09	chr9	139844003	139849949
LCNL1	53.0116	3.31582e-13	7.66254e-09	chr9	139877445	139880210
PTGDS	53.0116	3.31582e-13	7.66254e-09	chr9	139869546	139876194
CLIC3	53.0116	3.31582e-13	7.66254e-09	chr9	139889060	139891024
ABCA2	54.2188	1.79363e-13	4.14491e-09	chr9	139901686	139923374
C9orf139	54.2188	1.79363e-13	4.14491e-09	chr9	139921916	139931234
FUT7	54.2188	1.79363e-13	4.14491e-09	chr9	139924626	139927292
NPDC1	54.2188	1.79363e-13	4.14491e-09	chr9	139933909	139940676
ENTPD2	54.2188	1.79363e-13	4.14491e-09	chr9	139942551	139948503
SAPCD2	54.2188	1.79363e-13	4.14491e-09	chr9	139956579	139965028
UAP1L1	54.2188	1.79363e-13	4.14491e-09	chr9	139971953	139978990
MAN1B1	54.2188	1.79363e-13	4.14491e-09	chr9	139981379	140003639
DPP7	54.2188	1.79363e-13	4.14491e-09	chr9	140004992	140009195
GRIN1	54.2188	1.79363e-13	4.14491e-09	chr9	140033609	140063214
ANAPC2	54.2188	1.79363e-13	4.14491e-09	chr9	140069236	140083057
LRRC26	54.2188	1.79363e-13	4.14491e-09	chr9	140063212	140064491
MIR3621	54.2188	1.79363e-13	4.14491e-09	chr9	140063638	140063722
SSNA1	54.2188	1.79363e-13	4.14491e-09	chr9	140083054	140084822
TPRN	54.2188	1.79363e-13	4.14491e-09	chr9	140086069	140095163
NDOR1	54.2188	1.79363e-13	4.14491e-09	chr9	140100119	140113813
TMEM203	54.2188	1.79363e-13	4.14491e-09	chr9	140098535	140100090
RNF208	54.2188	1.79363e-13	4.14491e-09	chr9	140114699	140115775
RNF224	54.2188	1.79363e-13	4.14491e-09	chr9	140122018	140124090
SLC34A3	54.2188	1.79363e-13	4.14491e-09	chr9	140123400	140131006
FAM166A	54.2188	1.79363e-13	4.14491e-09	chr9	140138037	140142222
TUBB4B	54.2188	1.79363e-13	4.14491e-09	chr9	140135711	140138159
NRARP	49.7477	1.74839e-12	4.04036e-08	chr9	140194083	140196703
EXD3	35.891	2.08665e-09	4.82204e-05	chr9	140201348	140317714
NOXA1	39.6053	3.10832e-10	7.18301e-06	chr9	140317847	140328858
ENTPD8	39.6053	3.10832e-10	7.18301e-06	chr9	140328816	140335901
PNPLA7	37.1094	1.11685e-09	2.58092e-05	chr9	140354405	140444986
MRPL41	37.1094	1.11685e-09	2.58092e-05	chr9	140446309	140447007
ZMYND19	38.3448	5.92849e-10	1.37001e-05	chr9	140476531	140484937
ARRDC1	38.3448	5.92849e-10	1.37001e-05	chr9	140500096	140510657
EHMT1	38.3448	5.92849e-10	1.37001e-05	chr9	140513444	140730578
MIR602	38.3448	5.92849e-10	1.37001e-05	chr9	140732871	140732968
CACNA1B	35.0774	3.16865e-09	7.32243e-05	chr9	140772241	141019076
TUBBP5	30.0155	4.28604e-08	0.000990461	chr9	141044565	141071885
FAM157B	30.0155	4.28604e-08	0.000990461	chr9	141106637	141134172
RAD52	29.7467	4.92354e-08	0.00113778	chr12	1021255	1099219
ERC1	30.7103	2.99574e-08	0.000692285	chr12	1100404	1605099
FBXL14	31.3496	2.15498e-08	0.000497993	chr12	1675159	1703331
WNT5B	32.6726	1.09066e-08	0.000252041	chr12	1683823	1756378
MIR3649	30.7103	2.99574e-08	0.000692285	chr12	1769481	1769546
ADIPOR2	30.7103	2.99574e-08	0.000692285	chr12	1800247	1897845
CACNA2D4	31.3496	2.15498e-08	0.000497993	chr12	1901123	2027870
LRTM2	30.7103	2.99574e-08	0.000692285	chr12	1929433	1945918
DCP1B	28.4776	9.47903e-08	0.00219051	chr12	2050757	2113677
FKBP4	26.9268	2.11306e-07	0.00488307	chr12	2904108	2914587
ITFG2	26.9268	2.11306e-07	0.00488307	chr12	2921787	2939770
NRIP2	26.9268	2.11306e-07	0.00488307	chr12	2934514	2944221
FOXM1	26.9268	2.11306e-07	0.00488307	chr12	2966847	2986321
TULP3	27.8548	1.30766e-07	0.00302187	chr12	2986365	3050306
TEAD4	27.8548	1.30766e-07	0.00302187	chr12	3068478	3149842
TSPAN9	26.9268	2.11306e-07	0.00488307	chr12	3186521	3395730
PRMT8	26.9268	2.11306e-07	0.00488307	chr12	3490515	3703138
PARP11	26.9268	2.11306e-07	0.00488307	chr12	3918027	3982608
CCND2	26.9268	2.11306e-07	0.00488307	chr12	4382902	4414522
FGF23	26.9268	2.11306e-07	0.00488307	chr12	4477393	4488894
FGF6	26.9268	2.11306e-07	0.00488307	chr12	4543308	4554780
C12orf4	26.9268	2.11306e-07	0.00488307	chr12	4596901	4647637
RAD51AP1	26.9268	2.11306e-07	0.00488307	chr12	4647950	4669213
DYRK4	26.9268	2.11306e-07	0.00488307	chr12	4671370	4723041
AKAP3	26.9268	2.11306e-07	0.00488307	chr12	4724676	4758213
NDUFA9	26.9268	2.11306e-07	0.00488307	chr12	4758264	4796720
GALNT8	26.9268	2.11306e-07	0.00488307	chr12	4829752	4881892
KCNA6	26.9268	2.11306e-07	0.00488307	chr12	4918342	4960278
KCNA1	26.9268	2.11306e-07	0.00488307	chr12	5019073	5027422
KCNA5	26.9268	2.11306e-07	0.00488307	chr12	5153085	5155954
NTF3	26.9268	2.11306e-07	0.00488307	chr12	5541280	5604465
ANO2	26.9268	2.11306e-07	0.00488307	chr12	5671817	6055398
VWF	26.9268	2.11306e-07	0.00488307	chr12	6058040	6233836
CD9	24.8158	6.30797e-07	0.0145771	chr12	6309482	6347437
PLEKHG6	26.0108	3.39507e-07	0.00784567	chr12	6419602	6437672
TNFRSF1A	26.0108	3.39507e-07	0.00784567	chr12	6437923	6451283
SCNN1A	26.0108	3.39507e-07	0.00784567	chr12	6456009	6486523
LTBR	26.0108	3.39507e-07	0.00784567	chr12	6484534	6500737
CD27	26.0108	3.39507e-07	0.00784567	chr12	6554051	6560884
TAPBPL	26.0108	3.39507e-07	0.00784567	chr12	6561177	6575601
VAMP1	26.0108	3.39507e-07	0.00784567	chr12	6571404	6579843
MRPL51	26.0108	3.39507e-07	0.00784567	chr12	6601316	6602471
NCAPD2	26.0108	3.39507e-07	0.00784567	chr12	6603298	6641132
SCARNA10	26.0108	3.39507e-07	0.00784567	chr12	6619388	6619717
GAPDH	26.0108	3.39507e-07	0.00784567	chr12	6643585	6647537
IFFO1	26.0108	3.39507e-07	0.00784567	chr12	6647539	6665249
NOP2	26.0108	3.39507e-07	0.00784567	chr12	6666036	6677498
CHD4	26.0108	3.39507e-07	0.00784567	chr12	6679248	6716551
SCARNA11	26.0108	3.39507e-07	0.00784567	chr12	6690639	6690775
LPAR5	26.0108	3.39507e-07	0.00784567	chr12	6728001	6748203
ACRBP	26.0108	3.39507e-07	0.00784567	chr12	6747242	6756580
ING4	26.0108	3.39507e-07	0.00784567	chr12	6759704	6772308
ZNF384	26.0108	3.39507e-07	0.00784567	chr12	6775643	6798738
COPS7A	26.0108	3.39507e-07	0.00784567	chr12	6833150	6841041
MLF2	26.0108	3.39507e-07	0.00784567	chr12	6857158	6876641
LAG3	26.0108	3.39507e-07	0.00784567	chr12	6881670	6887621
PTMS	26.0108	3.39507e-07	0.00784567	chr12	6875541	6880118
CD4	26.0108	3.39507e-07	0.00784567	chr12	6898638	6929976
GPR162	26.0108	3.39507e-07	0.00784567	chr12	6930963	6939175
GNB3	26.0108	3.39507e-07	0.00784567	chr12	6949118	6956557
CDCA3	26.0108	3.39507e-07	0.00784567	chr12	6953963	6960456
USP5	26.0108	3.39507e-07	0.00784567	chr12	6961285	6975795
SPSB2	26.0108	3.39507e-07	0.00784567	chr12	6980100	6982521
TPI1	26.0108	3.39507e-07	0.00784567	chr12	6976584	6980110
RPL13P5	26.0108	3.39507e-07	0.00784567	chr12	6993145	6993768
DSTNP2	26.0108	3.39507e-07	0.00784567	chr12	6993846	6994950
LRRC23	26.0108	3.39507e-07	0.00784567	chr12	7013897	7023406
ENO2	26.0108	3.39507e-07	0.00784567	chr12	7023614	7032859
ATN1	26.0108	3.39507e-07	0.00784567	chr12	7033626	7053815
C12orf57	26.0108	3.39507e-07	0.00784567	chr12	7052141	7055165
PTPN6	26.0108	3.39507e-07	0.00784567	chr12	7055740	7070479
EMG1	26.0108	3.39507e-07	0.00784567	chr12	7079944	7105520
MIR141	26.0108	3.39507e-07	0.00784567	chr12	7073260	7073354
MIR200C	26.0108	3.39507e-07	0.00784567	chr12	7072862	7072929
PHB2	26.0108	3.39507e-07	0.00784567	chr12	7074515	7079916
SCARNA12	26.0108	3.39507e-07	0.00784567	chr12	7076500	7076769
LPCAT3	26.0108	3.39507e-07	0.00784567	chr12	7085347	7125842
C1S	26.0108	3.39507e-07	0.00784567	chr12	7096260	7178335
C1R	26.0108	3.39507e-07	0.00784567	chr12	7187515	7245043
C1RL	26.0108	3.39507e-07	0.00784567	chr12	7247146	7261869
RBP5	26.0108	3.39507e-07	0.00784567	chr12	7276280	7281466
CLSTN3	26.0108	3.39507e-07	0.00784567	chr12	7282967	7311530
PEX5	26.0108	3.39507e-07	0.00784567	chr12	7341759	7371169
ACSM4	24.8158	6.30797e-07	0.0145771	chr12	7456928	7480969
CD163L1	24.8158	6.30797e-07	0.0145771	chr12	7507557	7596749
CD163	24.8158	6.30797e-07	0.0145771	chr12	7623412	7656414
FOXJ2	24.3775	7.91866e-07	0.0182992	chr12	8185359	8208118
C3AR1	24.3775	7.91866e-07	0.0182992	chr12	8210919	8218955
NECAP1	24.3775	7.91866e-07	0.0182992	chr12	8234807	8250373
CLEC4A	24.3775	7.91866e-07	0.0182992	chr12	8276228	8291203
POU5F1P3	24.3775	7.91866e-07	0.0182992	chr12	8286365	8287448
KLRB1	27.2444	1.79296e-07	0.00414334	chr12	9747870	9760497
LOC374443	26.3291	2.87916e-07	0.00665344	chr12	9769880	9811010
CLEC2D	27.544	1.53562e-07	0.00354866	chr12	9822304	9852151
CLECL1	28.7948	8.04659e-08	0.00185949	chr12	9868456	9885895
CD69	28.7948	8.04659e-08	0.00185949	chr12	9905082	9913497
KLRF1	28.7948	8.04659e-08	0.00185949	chr12	9980077	9997603
CLEC2B	28.7948	8.04659e-08	0.00185949	chr12	10004968	10022458
KLRF2	27.8548	1.30766e-07	0.00302187	chr12	10034088	10048432
CLEC2A	27.8548	1.30766e-07	0.00302187	chr12	10051272	10084980
CLEC12A	29.124	6.7889e-08	0.00156885	chr12	10103915	10138194
CLEC1B	29.124	6.7889e-08	0.00156885	chr12	10145662	10151899
CLEC12B	29.124	6.7889e-08	0.00156885	chr12	10163231	10171399
CLEC9A	29.124	6.7889e-08	0.00156885	chr12	10183276	10218565
CLEC1A	29.124	6.7889e-08	0.00156885	chr12	10223080	10251605
CLEC7A	29.124	6.7889e-08	0.00156885	chr12	10269376	10282868
OLR1	27.8548	1.30766e-07	0.00302187	chr12	10310899	10324790
GABARAPL1	27.8548	1.30766e-07	0.00302187	chr12	10365489	10375724
KLRD1	27.8548	1.30766e-07	0.00302187	chr12	10457050	10469850
KLRC4-KLRK1	27.8548	1.30766e-07	0.00302187	chr12	10524952	10562745
KLRK1	27.8548	1.30766e-07	0.00302187	chr12	10524952	10544490
KLRC4	27.8548	1.30766e-07	0.00302187	chr12	10559983	10562356
KLRC3	27.8548	1.30766e-07	0.00302187	chr12	10564914	10588592
KLRC2	26.3291	2.87916e-07	0.00665344	chr12	10579193	10588592
KLRC1	27.8548	1.30766e-07	0.00302187	chr12	10594863	10607215
MAGOHB	26.6224	2.47355e-07	0.00571613	chr12	10756364	10766208
STYK1	28.4776	9.47903e-08	0.00219051	chr12	10771538	10826891
TAS2R7	28.4776	9.47903e-08	0.00219051	chr12	10954131	10955226
TAS2R8	28.4776	9.47903e-08	0.00219051	chr12	10958650	10959579
TAS2R9	28.4776	9.47903e-08	0.00219051	chr12	10961693	10962767
TAS2R10	28.4776	9.47903e-08	0.00219051	chr12	10977945	10978868
PRR4	28.4776	9.47903e-08	0.00219051	chr12	10998448	11002075
PRH1	28.4776	9.47903e-08	0.00219051	chr12	11033560	11036874
TAS2R13	28.4776	9.47903e-08	0.00219051	chr12	11060525	11062161
PRH2	28.4776	9.47903e-08	0.00219051	chr12	11081834	11087444
TAS2R14	28.4776	9.47903e-08	0.00219051	chr12	11090853	11091806
TAS2R50	28.4776	9.47903e-08	0.00219051	chr12	11138512	11139511
TAS2R20	28.4776	9.47903e-08	0.00219051	chr12	11148561	11150474
TAS2R19	28.4776	9.47903e-08	0.00219051	chr12	11174271	11175170
TAS2R31	28.4776	9.47903e-08	0.00219051	chr12	11182986	11184006
TAS2R46	24.5473	7.25082e-07	0.0167559	chr12	11213964	11214893
ETV6	26.0108	3.39507e-07	0.00784567	chr12	11802788	12268261
BCL2L14	26.3201	2.89263e-07	0.00668459	chr12	12223878	12363947
LRP6	26.3201	2.89263e-07	0.00668459	chr12	12268961	12419811
MANSC1	26.3201	2.89263e-07	0.00668459	chr12	12482218	12503169
LOH12CR2	26.3201	2.89263e-07	0.00668459	chr12	12508342	12510001
DUSP16	24.2154	8.61424e-07	0.0199066	chr12	12626216	12715448
CREBL2	24.2154	8.61424e-07	0.0199066	chr12	12764831	12798041
GPR19	24.2154	8.61424e-07	0.0199066	chr12	12813995	12849121
CDKN1B	24.2154	8.61424e-07	0.0199066	chr12	12870302	12875305
APOLD1	24.2154	8.61424e-07	0.0199066	chr12	12878851	12944399
MIR613	24.2154	8.61424e-07	0.0199066	chr12	12917583	12917677
DDX47	24.2154	8.61424e-07	0.0199066	chr12	12878851	12982915
RPL13AP20	24.2154	8.61424e-07	0.0199066	chr12	13028411	13029070
GPRC5A	24.2154	8.61424e-07	0.0199066	chr12	13043956	13066600
MIR614	24.2154	8.61424e-07	0.0199066	chr12	13068763	13068852
GPRC5D	24.2154	8.61424e-07	0.0199066	chr12	13093709	13103318
HEBP1	24.2154	8.61424e-07	0.0199066	chr12	13127799	13153243
HTR7P1	24.2154	8.61424e-07	0.0199066	chr12	13153376	13157764
GSG1	24.2154	8.61424e-07	0.0199066	chr12	13236471	13256630
EMP1	24.2154	8.61424e-07	0.0199066	chr12	13349602	13369708
GRIN2B	24.2154	8.61424e-07	0.0199066	chr12	13714410	14133022
ATF7IP	24.2154	8.61424e-07	0.0199066	chr12	14518611	14651697
PLBD1	24.2154	8.61424e-07	0.0199066	chr12	14656597	14720791
GUCY2C	24.2154	8.61424e-07	0.0199066	chr12	14765568	14849519
WBP11	24.2154	8.61424e-07	0.0199066	chr12	14939412	14956401
C12orf60	24.2154	8.61424e-07	0.0199066	chr12	14956506	14976791
ART4	24.2154	8.61424e-07	0.0199066	chr12	14982245	14996413
MGP	24.2154	8.61424e-07	0.0199066	chr12	15034115	15038853
ERP27	24.2154	8.61424e-07	0.0199066	chr12	15066976	15091463
ARHGDIB	24.2154	8.61424e-07	0.0199066	chr12	15094950	15114562
PDE6H	24.2154	8.61424e-07	0.0199066	chr12	15125956	15134799
RERG	24.2154	8.61424e-07	0.0199066	chr12	15260716	15374411
PTPRO	24.2154	8.61424e-07	0.0199066	chr12	15475191	15751265
EPS8	24.2154	8.61424e-07	0.0199066	chr12	15773075	15942510
STRAP	23.3361	1.36024e-06	0.0314337	chr12	16035288	16056410
DERA	23.3361	1.36024e-06	0.0314337	chr12	16064186	16190315
SLC15A5	26.0108	3.39507e-07	0.00784567	chr12	16341419	16430619
MGST1	26.9268	2.11306e-07	0.00488307	chr12	16500076	16530123
LMO3	26.9268	2.11306e-07	0.00488307	chr12	16701306	16762758
SKP1P2	26.9268	2.11306e-07	0.00488307	chr12	17141681	17143562
MIR3974	26.9268	2.11306e-07	0.00488307	chr12	17826233	17826328
RERGL	26.9268	2.11306e-07	0.00488307	chr12	18233803	18243114
PIK3C2G	26.0108	3.39507e-07	0.00784567	chr12	18414474	18801352
PLCZ1	26.0108	3.39507e-07	0.00784567	chr12	18836110	18890993
CAPZA3	26.0108	3.39507e-07	0.00784567	chr12	18891045	18892122
PLEKHA5	24.5352	7.29633e-07	0.0168611	chr12	19282626	19529333
AEBP2	26.0108	3.39507e-07	0.00784567	chr12	19592608	19675173
PDE3A	26.9268	2.11306e-07	0.00488307	chr12	20522179	20837041
SLCO1C1	26.0108	3.39507e-07	0.00784567	chr12	20848289	20906320
SLCO1B3	26.0108	3.39507e-07	0.00784567	chr12	20963638	21243040
SLCO1B7	24.8158	6.30797e-07	0.0145771	chr12	20968608	21243040
SLCO1B1	24.8158	6.30797e-07	0.0145771	chr12	21284128	21392730
SLCO1A2	24.8158	6.30797e-07	0.0145771	chr12	21417534	21548371
IAPP	24.8158	6.30797e-07	0.0145771	chr12	21525802	21532914
PYROXD1	23.9308	9.98595e-07	0.0230765	chr12	21590538	21624182
RECQL	23.9308	9.98595e-07	0.0230765	chr12	21621844	21654603
GOLT1B	23.9308	9.98595e-07	0.0230765	chr12	21654699	21671337
GYS2	23.9308	9.98595e-07	0.0230765	chr12	21689123	21757781
LDHB	23.9308	9.98595e-07	0.0230765	chr12	21788275	21810789
KCNJ8	23.9308	9.98595e-07	0.0230765	chr12	21917889	21927755
ABCC9	23.9308	9.98595e-07	0.0230765	chr12	21950324	22094336
CMAS	23.9308	9.98595e-07	0.0230765	chr12	22199110	22218606
ST8SIA1	24.2154	8.61424e-07	0.0199066	chr12	22346325	22487648
ETNK1	24.2154	8.61424e-07	0.0199066	chr12	22778076	22843608
SOX5	24.2154	8.61424e-07	0.0199066	chr12	23685231	24715383
MIR920	24.2154	8.61424e-07	0.0199066	chr12	24365355	24365429
LINC00477	24.2154	8.61424e-07	0.0199066	chr12	24719898	24737102
BCAT1	26.0108	3.39507e-07	0.00784567	chr12	24962958	25102393
C12orf77	25.107	5.42362e-07	0.0125334	chr12	25146365	25150453
LRMP	25.107	5.42362e-07	0.0125334	chr12	25205181	25261269
CASC1	25.107	5.42362e-07	0.0125334	chr12	25261223	25348094
KRAS	25.107	5.42362e-07	0.0125334	chr12	25358180	25403863
MIR4302	25.107	5.42362e-07	0.0125334	chr12	26026953	26027012
RASSF8	25.107	5.42362e-07	0.0125334	chr12	26111964	26232825
BHLHE41	25.107	5.42362e-07	0.0125334	chr12	26272959	26278003
SSPN	26.0108	3.39507e-07	0.00784567	chr12	26348269	26405853
ITPR2	26.0108	3.39507e-07	0.00784567	chr12	26488285	26986131
FGFR1OP2	25.107	5.42362e-07	0.0125334	chr12	27091305	27119581
TM7SF3	25.107	5.42362e-07	0.0125334	chr12	27124506	27167339
MED21	25.107	5.42362e-07	0.0125334	chr12	27175455	27183606
C12orf71	25.107	5.42362e-07	0.0125334	chr12	27233990	27235455
STK38L	25.713	3.96151e-07	0.00915466	chr12	27397078	27478890
ARNTL2	24.5352	7.29633e-07	0.0168611	chr12	27485787	27578746
PPFIBP1	24.5352	7.29633e-07	0.0168611	chr12	27677045	27848497
REP15	26.0108	3.39507e-07	0.00784567	chr12	27849428	27850566
MRPS35	26.0108	3.39507e-07	0.00784567	chr12	27863706	27909237
MANSC4	26.0108	3.39507e-07	0.00784567	chr12	27915599	27924209
PTHLH	23.6568	1.15138e-06	0.0266072	chr12	28111017	28124916
CCDC91	24.8158	6.30797e-07	0.0145771	chr12	28332210	28703099
FAR2	23.9308	9.98595e-07	0.0230765	chr12	29301936	29488549
ERGIC2	23.9308	9.98595e-07	0.0230765	chr12	29493579	29534143
OVCH1	23.9308	9.98595e-07	0.0230765	chr12	29580489	29650619
TMTC1	25.107	5.42362e-07	0.0125334	chr12	29653746	29937692
IPO8	26.3201	2.89263e-07	0.00668459	chr12	30781915	30848929
CAPRIN2	26.3201	2.89263e-07	0.00668459	chr12	30862486	30907448
TSPAN11	27.2428	1.7944e-07	0.00414669	chr12	31079362	31149537
DDX11	26.0108	3.39507e-07	0.00784567	chr12	31226779	31257725
FLJ13224	28.1775	1.10684e-07	0.00255779	chr12	31477250	31478879
DENND5B	28.1775	1.10684e-07	0.00255779	chr12	31535157	31743952
AMN1	28.1775	1.10684e-07	0.00255779	chr12	31824071	31882108
BICD1	27.2428	1.7944e-07	0.00414669	chr12	32260185	32531141
FGD4	27.2428	1.7944e-07	0.00414669	chr12	32638906	32798984
DNM1L	27.2428	1.7944e-07	0.00414669	chr12	32832137	32898584
YARS2	27.2428	1.7944e-07	0.00414669	chr12	32899478	32908887
PKP2	27.2428	1.7944e-07	0.00414669	chr12	32943680	33049780
ALG10B	24.5352	7.29633e-07	0.0168611	chr12	38710557	38723528
CPNE8	25.426	4.59673e-07	0.0106226	chr12	39046002	39299420
KIF21A	27.571	1.51433e-07	0.00349946	chr12	39687030	39837192
ABCD2	27.571	1.51433e-07	0.00349946	chr12	39945022	40013843
C12orf40	27.571	1.51433e-07	0.00349946	chr12	40019972	40302102
SLC2A13	28.5125	9.30945e-08	0.00215132	chr12	40148823	40499661
LRRK2	27.571	1.51433e-07	0.00349946	chr12	40618813	40763086
CNTN1	25.7237	3.93965e-07	0.00910414	chr12	41086244	41466213
PDZRN4	25.7237	3.93965e-07	0.00910414	chr12	41582250	41968392
GXYLT1	25.7237	3.93965e-07	0.00910414	chr12	42475648	42538673
YAF2	25.7237	3.93965e-07	0.00910414	chr12	42550907	42632154
ZCRB1	25.7237	3.93965e-07	0.00910414	chr12	42705888	42719932
PPHLN1	25.7237	3.93965e-07	0.00910414	chr12	42719947	42853517
PRICKLE1	25.7237	3.93965e-07	0.00910414	chr12	42852140	42983572
ADAMTS20	25.4094	4.63646e-07	0.0107144	chr12	43748012	43945724
PUS7L	25.7237	3.93965e-07	0.00910414	chr12	44122410	44152620
IRAK4	25.7237	3.93965e-07	0.00910414	chr12	44152747	44183346
TWF1	25.7237	3.93965e-07	0.00910414	chr12	44187526	44200178
TMEM117	26.6413	2.44946e-07	0.00566045	chr12	44229962	44783541
NELL2	26.6413	2.44946e-07	0.00566045	chr12	44902058	45307711
DBX2	26.6413	2.44946e-07	0.00566045	chr12	45408539	45444882
RACGAP1P	26.6413	2.44946e-07	0.00566045	chr12	45456401	45459194
PLEKHA8P1	25.4094	4.63646e-07	0.0107144	chr12	45566817	45609789
RNY5	25.4094	4.63646e-07	0.0107144	chr12	45580874	45581252
ANO6	25.4094	4.63646e-07	0.0107144	chr12	45609770	45834187
ARID2	28.5125	9.30945e-08	0.00215132	chr12	46123620	46301819
SCAF11	28.5125	9.30945e-08	0.00215132	chr12	46312914	46385903
SLC38A1	28.5125	9.30945e-08	0.00215132	chr12	46576841	46663208
SLC38A2	28.5125	9.30945e-08	0.00215132	chr12	46751971	46766645
SLC38A4	28.5125	9.30945e-08	0.00215132	chr12	47158544	47219780
AMIGO2	28.5125	9.30945e-08	0.00215132	chr12	47469490	47473734
MIR4698	29.4658	5.69113e-08	0.00131516	chr12	47581595	47581674
RPAP3	29.4658	5.69113e-08	0.00131516	chr12	48055715	48099844
ENDOU	29.4658	5.69113e-08	0.00131516	chr12	48103518	48119355
RAPGEF3	29.4658	5.69113e-08	0.00131516	chr12	48128453	48164823
SLC48A1	29.4658	5.69113e-08	0.00131516	chr12	48165370	48176536
HDAC7	29.4658	5.69113e-08	0.00131516	chr12	48176507	48213763
VDR	29.4658	5.69113e-08	0.00131516	chr12	48235320	48298814
TMEM106C	29.4658	5.69113e-08	0.00131516	chr12	48357330	48362661
COL2A1	29.4658	5.69113e-08	0.00131516	chr12	48366748	48398285
SENP1	29.4658	5.69113e-08	0.00131516	chr12	48436681	48500091
PFKM	29.4658	5.69113e-08	0.00131516	chr12	48499656	48540187
ASB8	29.4658	5.69113e-08	0.00131516	chr12	48541572	48551377
OR10AD1	29.4658	5.69113e-08	0.00131516	chr12	48596122	48597075
ZNF641	27.571	1.51433e-07	0.00349946	chr12	48733793	48745029
ANP32D	27.571	1.51433e-07	0.00349946	chr12	48866448	48866843
C12orf54	27.571	1.51433e-07	0.00349946	chr12	48876286	48890297
OR8S1	27.571	1.51433e-07	0.00349946	chr12	48919415	48921886
LALBA	27.571	1.51433e-07	0.00349946	chr12	48961467	48963829
KANSL2	27.571	1.51433e-07	0.00349946	chr12	49046995	49076035
SNORA2A	27.571	1.51433e-07	0.00349946	chr12	49050431	49050565
SNORA2B	27.571	1.51433e-07	0.00349946	chr12	49061240	49061376
CCNT1	27.571	1.51433e-07	0.00349946	chr12	49082241	49110781
ADCY6	27.571	1.51433e-07	0.00349946	chr12	49159975	49182820
MIR4701	27.571	1.51433e-07	0.00349946	chr12	49165758	49165820
CACNB3	27.571	1.51433e-07	0.00349946	chr12	49208215	49222726
DDX23	27.571	1.51433e-07	0.00349946	chr12	49223539	49245957
RND1	27.571	1.51433e-07	0.00349946	chr12	49250916	49259653
CCDC65	27.571	1.51433e-07	0.00349946	chr12	49297893	49315359
FKBP11	27.571	1.51433e-07	0.00349946	chr12	49315742	49319330
ARF3	27.571	1.51433e-07	0.00349946	chr12	49329992	49351252
WNT10B	27.571	1.51433e-07	0.00349946	chr12	49359123	49365641
WNT1	27.571	1.51433e-07	0.00349946	chr12	49372236	49376396
DDN	27.571	1.51433e-07	0.00349946	chr12	49388933	49393088
PRKAG1	27.571	1.51433e-07	0.00349946	chr12	49396055	49412629
RHEBL1	27.571	1.51433e-07	0.00349946	chr12	49458468	49463775
DHH	28.8605	7.77818e-08	0.00179746	chr12	49483206	49488602
LMBR1L	28.8605	7.77818e-08	0.00179746	chr12	49490923	49504680
TUBA1B	28.8605	7.77818e-08	0.00179746	chr12	49521567	49525304
TUBA1A	27.571	1.51433e-07	0.00349946	chr12	49578578	49583107
TUBA1C	27.571	1.51433e-07	0.00349946	chr12	49621709	49667113
PRPH	27.571	1.51433e-07	0.00349946	chr12	49688909	49692481
TROAP	27.571	1.51433e-07	0.00349946	chr12	49716971	49725514
C1QL4	27.571	1.51433e-07	0.00349946	chr12	49726200	49730971
DNAJC22	27.571	1.51433e-07	0.00349946	chr12	49741041	49745685
SPATS2	27.571	1.51433e-07	0.00349946	chr12	49760688	49921207
LOC100335030	27.571	1.51433e-07	0.00349946	chr12	49782957	49786116
KCNH3	27.571	1.51433e-07	0.00349946	chr12	49932940	49952077
MCRS1	27.571	1.51433e-07	0.00349946	chr12	49952086	49961911
FAM186B	27.571	1.51433e-07	0.00349946	chr12	49976658	49999433
PRPF40B	27.571	1.51433e-07	0.00349946	chr12	50017197	50038452
FMNL3	27.571	1.51433e-07	0.00349946	chr12	50031724	50101197
TMBIM6	27.571	1.51433e-07	0.00349946	chr12	50135293	50158717
NCKAP5L	27.571	1.51433e-07	0.00349946	chr12	50184929	50222208
BCDIN3D	27.571	1.51433e-07	0.00349946	chr12	50229826	50236912
FAIM2	27.571	1.51433e-07	0.00349946	chr12	50260679	50297760
AQP2	27.571	1.51433e-07	0.00349946	chr12	50344524	50352664
AQP5	27.571	1.51433e-07	0.00349946	chr12	50355279	50359465
AQP6	27.571	1.51433e-07	0.00349946	chr12	50360977	50370922
RACGAP1	27.571	1.51433e-07	0.00349946	chr12	50382945	50419307
SMARCD1	27.571	1.51433e-07	0.00349946	chr12	50478983	50494494
GPD1	27.571	1.51433e-07	0.00349946	chr12	50497602	50505103
CERS5	27.571	1.51433e-07	0.00349946	chr12	50523581	50561097
LIMA1	27.571	1.51433e-07	0.00349946	chr12	50569563	50677353
MIR1293	27.571	1.51433e-07	0.00349946	chr12	50627925	50627995
FAM186A	27.571	1.51433e-07	0.00349946	chr12	50720013	50790405
LARP4	27.571	1.51433e-07	0.00349946	chr12	50794592	50873788
DIP2B	27.571	1.51433e-07	0.00349946	chr12	50898768	51142450
ATF1	27.571	1.51433e-07	0.00349946	chr12	51157789	51214943
TMPRSS12	27.571	1.51433e-07	0.00349946	chr12	51236701	51281663
METTL7A	27.571	1.51433e-07	0.00349946	chr12	51318534	51326300
HIGD1C	27.571	1.51433e-07	0.00349946	chr12	51347782	51364289
SLC11A2	27.571	1.51433e-07	0.00349946	chr12	51373566	51422058
LETMD1	27.571	1.51433e-07	0.00349946	chr12	51442082	51454207
CSRNP2	27.571	1.51433e-07	0.00349946	chr12	51454988	51477454
TFCP2	27.571	1.51433e-07	0.00349946	chr12	51487539	51566926
POU6F1	27.571	1.51433e-07	0.00349946	chr12	51580719	51611477
DAZAP2	27.571	1.51433e-07	0.00349946	chr12	51632508	51640501
SMAGP	27.571	1.51433e-07	0.00349946	chr12	51639133	51664202
BIN2	27.571	1.51433e-07	0.00349946	chr12	51674822	51718452
CELA1	27.571	1.51433e-07	0.00349946	chr12	51722227	51740463
GALNT6	27.571	1.51433e-07	0.00349946	chr12	51745833	51785401
SLC4A8	27.571	1.51433e-07	0.00349946	chr12	51785101	51909547
SCN8A	27.571	1.51433e-07	0.00349946	chr12	51985020	52206648
FIGNL2	27.571	1.51433e-07	0.00349946	chr12	52211676	52225701
ANKRD33	27.571	1.51433e-07	0.00349946	chr12	52281793	52285505
ACVRL1	27.571	1.51433e-07	0.00349946	chr12	52300692	52317145
ACVR1B	27.571	1.51433e-07	0.00349946	chr12	52345451	52390863
GRASP	26.3201	2.89263e-07	0.00668459	chr12	52400729	52409673
NR4A1	26.3201	2.89263e-07	0.00668459	chr12	52416616	52453291
KRT80	25.4094	4.63646e-07	0.0107144	chr12	52562780	52585784
KRT7	25.4094	4.63646e-07	0.0107144	chr12	52626954	52642709
KRT81	26.3201	2.89263e-07	0.00668459	chr12	52679697	52702155
KRT86	25.1495	5.30544e-07	0.0122603	chr12	52643084	52702947
KRT83	26.0464	3.33316e-07	0.0077026	chr12	52708085	52715182
KRT85	26.3291	2.87916e-07	0.00665344	chr12	52753790	52761309
KRT84	25.1495	5.30544e-07	0.0122603	chr12	52771596	52779417
KRT82	26.0108	3.39507e-07	0.00784567	chr12	52787735	52800176
KRT75	26.0108	3.39507e-07	0.00784567	chr12	52817854	52828110
KRT6B	27.2428	1.7944e-07	0.00414669	chr12	52840435	52845910
KRT6C	27.2428	1.7944e-07	0.00414669	chr12	52862300	52867569
KRT6A	27.2428	1.7944e-07	0.00414669	chr12	52880958	52887181
KRT5	27.2428	1.7944e-07	0.00414669	chr12	52908359	52914243
KRT71	27.2428	1.7944e-07	0.00414669	chr12	52937693	52946931
KRT74	27.2428	1.7944e-07	0.00414669	chr12	52959603	52967609
KRT72	27.2428	1.7944e-07	0.00414669	chr12	52979373	52995322
KRT73	27.2428	1.7944e-07	0.00414669	chr12	53001354	53012343
KRT2	27.2428	1.7944e-07	0.00414669	chr12	53038342	53045959
KRT1	27.2428	1.7944e-07	0.00414669	chr12	53068520	53074191
KRT77	27.2428	1.7944e-07	0.00414669	chr12	53083411	53097247
KRT76	27.2428	1.7944e-07	0.00414669	chr12	53161939	53171129
KRT3	27.2428	1.7944e-07	0.00414669	chr12	53183469	53189892
KRT4	27.2428	1.7944e-07	0.00414669	chr12	53200327	53207900
KRT79	27.2428	1.7944e-07	0.00414669	chr12	53215231	53228077
KRT78	27.2428	1.7944e-07	0.00414669	chr12	53232746	53242778
KRT8	27.2428	1.7944e-07	0.00414669	chr12	53290971	53343650
KRT18	27.2428	1.7944e-07	0.00414669	chr12	53342655	53346685
EIF4B	24.8158	6.30797e-07	0.0145771	chr12	53400062	53435993
LOC283335	23.6568	1.15138e-06	0.0266072	chr12	53436973	53448222
SPRYD3	25.426	4.59673e-07	0.0106226	chr12	53458100	53473204
IGFBP6	23.6568	1.15138e-06	0.0266072	chr12	53491436	53496128
SOAT2	23.6568	1.15138e-06	0.0266072	chr12	53497274	53518323
CSAD	25.107	5.42362e-07	0.0125334	chr12	53551447	53575135
ZNF740	25.107	5.42362e-07	0.0125334	chr12	53574535	53584654
ITGB7	25.107	5.42362e-07	0.0125334	chr12	53585107	53601000
RARG	25.107	5.42362e-07	0.0125334	chr12	53604350	53626040
MFSD5	25.107	5.42362e-07	0.0125334	chr12	53645370	53648190
ESPL1	25.107	5.42362e-07	0.0125334	chr12	53662083	53687427
PFDN5	25.107	5.42362e-07	0.0125334	chr12	53689235	53693234
C12orf10	25.107	5.42362e-07	0.0125334	chr12	53693470	53700965
AAAS	25.107	5.42362e-07	0.0125334	chr12	53701240	53715412
SP7	25.107	5.42362e-07	0.0125334	chr12	53720360	53730004
SP1	25.107	5.42362e-07	0.0125334	chr12	53773979	53810226
AMHR2	25.107	5.42362e-07	0.0125334	chr12	53817639	53825318
PRR13	25.107	5.42362e-07	0.0125334	chr12	53835433	53840427
PCBP2	25.107	5.42362e-07	0.0125334	chr12	53835433	53874946
MAP3K12	25.107	5.42362e-07	0.0125334	chr12	53874276	53893444
TARBP2	25.107	5.42362e-07	0.0125334	chr12	53894705	53900215
ATF7	25.107	5.42362e-07	0.0125334	chr12	53901640	54020199
LOC100652999	25.107	5.42362e-07	0.0125334	chr12	53907768	53911392
NPFF	25.107	5.42362e-07	0.0125334	chr12	53900474	53901422
CALCOCO1	25.107	5.42362e-07	0.0125334	chr12	54104902	54121307
HOXC13	25.107	5.42362e-07	0.0125334	chr12	54332576	54340328
HOTAIR	25.107	5.42362e-07	0.0125334	chr12	54356092	54368740
HOXC12	25.107	5.42362e-07	0.0125334	chr12	54348714	54350350
HOXC11	24.2154	8.61424e-07	0.0199066	chr12	54366910	54370203
HOXC10	24.2154	8.61424e-07	0.0199066	chr12	54378946	54384062
HOXC9	24.2154	8.61424e-07	0.0199066	chr12	54393877	54397120
MIR196A2	24.2154	8.61424e-07	0.0199066	chr12	54385522	54385631
HOXC8	24.2154	8.61424e-07	0.0199066	chr12	54402890	54406545
HOXC4	24.2154	8.61424e-07	0.0199066	chr12	54410642	54449814
HOXC5	24.2154	8.61424e-07	0.0199066	chr12	54410642	54429144
HOXC6	24.2154	8.61424e-07	0.0199066	chr12	54410642	54424607
MIR615	24.2154	8.61424e-07	0.0199066	chr12	54427734	54427829
FLJ12825	24.2154	8.61424e-07	0.0199066	chr12	54452038	54516018
LOC100240735	24.2154	8.61424e-07	0.0199066	chr12	54472623	54475607
LOC100240734	24.2154	8.61424e-07	0.0199066	chr12	54495993	54496483
SMUG1	24.2154	8.61424e-07	0.0199066	chr12	54574142	54582778
CBX5	25.4094	4.63646e-07	0.0107144	chr12	54624731	54673915
MIR3198-2	25.4094	4.63646e-07	0.0107144	chr12	54625181	54625260
HNRNPA1	25.4094	4.63646e-07	0.0107144	chr12	54674488	54680872
NFE2	25.4094	4.63646e-07	0.0107144	chr12	54685891	54694821
COPZ1	25.4094	4.63646e-07	0.0107144	chr12	54718874	54745635
MIR148B	26.6413	2.44946e-07	0.00566045	chr12	54731000	54731098
GPR84	26.6413	2.44946e-07	0.00566045	chr12	54756229	54758270
ZNF385A	26.6413	2.44946e-07	0.00566045	chr12	54762920	54785083
ITGA5	26.6413	2.44946e-07	0.00566045	chr12	54789045	54813050
GTSF1	26.6413	2.44946e-07	0.00566045	chr12	54849736	54867386
NCKAP1L	26.6413	2.44946e-07	0.00566045	chr12	54891495	54936899
PDE1B	26.6413	2.44946e-07	0.00566045	chr12	54943177	54973023
PPP1R1A	26.6413	2.44946e-07	0.00566045	chr12	54973024	54982443
GLYCAM1	26.6413	2.44946e-07	0.00566045	chr12	55001971	55004246
LACRT	26.6413	2.44946e-07	0.00566045	chr12	55024623	55028663
DCD	26.6413	2.44946e-07	0.00566045	chr12	55038375	55042149
MUCL1	26.6413	2.44946e-07	0.00566045	chr12	55248299	55252174
NEUROD4	27.571	1.51433e-07	0.00349946	chr12	55413729	55423801
OR9K2	27.571	1.51433e-07	0.00349946	chr12	55523553	55524560
OR10A7	27.571	1.51433e-07	0.00349946	chr12	55614809	55615759
OR6C74	27.571	1.51433e-07	0.00349946	chr12	55641072	55642010
OR6C6	27.571	1.51433e-07	0.00349946	chr12	55688072	55689016
OR6C1	22.7909	1.80623e-06	0.0417401	chr12	55714384	55715322
OR6C3	23.9308	9.98595e-07	0.0230765	chr12	55725485	55726420
OR6C75	27.571	1.51433e-07	0.00349946	chr12	55758895	55759833
OR6C65	27.571	1.51433e-07	0.00349946	chr12	55794313	55795251
OR6C76	27.571	1.51433e-07	0.00349946	chr12	55820038	55820976
OR6C2	27.571	1.51433e-07	0.00349946	chr12	55845998	55846936
OR6C70	27.571	1.51433e-07	0.00349946	chr12	55862984	55863922
OR6C68	27.571	1.51433e-07	0.00349946	chr12	55886162	55887100
OR6C4	26.6413	2.44946e-07	0.00566045	chr12	55945011	55945940
OR10P1	26.6413	2.44946e-07	0.00566045	chr12	56030676	56031617
ITGA7	26.6413	2.44946e-07	0.00566045	chr12	56078354	56106089
METTL7B	26.6413	2.44946e-07	0.00566045	chr12	56075330	56078394
BLOC1S1-RDH5	26.6413	2.44946e-07	0.00566045	chr12	56109818	56118526
BLOC1S1	26.6413	2.44946e-07	0.00566045	chr12	56109818	56113871
CD63	26.6413	2.44946e-07	0.00566045	chr12	56119227	56123457
RDH5	26.6413	2.44946e-07	0.00566045	chr12	56114151	56118526
GDF11	26.6413	2.44946e-07	0.00566045	chr12	56137064	56146665
SARNP	26.6413	2.44946e-07	0.00566045	chr12	56146247	56211540
DNAJC14	26.6413	2.44946e-07	0.00566045	chr12	56151054	56224342
ORMDL2	26.6413	2.44946e-07	0.00566045	chr12	56211806	56214959
MMP19	26.6413	2.44946e-07	0.00566045	chr12	56229214	56236767
DGKA	26.6413	2.44946e-07	0.00566045	chr12	56324946	56347807
PMEL	26.6413	2.44946e-07	0.00566045	chr12	56347889	56360496
CDK2	26.6413	2.44946e-07	0.00566045	chr12	56360556	56366568
RAB5B	26.6413	2.44946e-07	0.00566045	chr12	56367697	56390467
SUOX	26.6413	2.44946e-07	0.00566045	chr12	56391043	56399309
IKZF4	26.6413	2.44946e-07	0.00566045	chr12	56411922	56432219
RPS26	26.6413	2.44946e-07	0.00566045	chr12	56435686	56438007
ERBB3	26.6413	2.44946e-07	0.00566045	chr12	56473809	56497291
PA2G4	26.6413	2.44946e-07	0.00566045	chr12	56498103	56507694
RPL41	26.6413	2.44946e-07	0.00566045	chr12	56510374	56511616
ZC3H10	26.6413	2.44946e-07	0.00566045	chr12	56512030	56516278
ESYT1	26.6413	2.44946e-07	0.00566045	chr12	56521986	56538460
MYL6B	26.6413	2.44946e-07	0.00566045	chr12	56546204	56551771
MYL6	26.6413	2.44946e-07	0.00566045	chr12	56552045	56555366
SMARCC2	26.6413	2.44946e-07	0.00566045	chr12	56555636	56583351
RNF41	26.6413	2.44946e-07	0.00566045	chr12	56596288	56615753
SLC39A5	26.6413	2.44946e-07	0.00566045	chr12	56623820	56631629
ANKRD52	26.6413	2.44946e-07	0.00566045	chr12	56631591	56652143
COQ10A	26.6413	2.44946e-07	0.00566045	chr12	56660642	56664750
CS	26.6413	2.44946e-07	0.00566045	chr12	56665483	56694175
CNPY2	26.6413	2.44946e-07	0.00566045	chr12	56704213	56710128
PAN2	26.6413	2.44946e-07	0.00566045	chr12	56710007	56727837
IL23A	26.6413	2.44946e-07	0.00566045	chr12	56732663	56734194
STAT2	26.6413	2.44946e-07	0.00566045	chr12	56735382	56754037
APOF	26.6413	2.44946e-07	0.00566045	chr12	56754355	56756583
TIMELESS	26.6413	2.44946e-07	0.00566045	chr12	56810157	56843200
MIP	26.6413	2.44946e-07	0.00566045	chr12	56843286	56862950
GLS2	26.6413	2.44946e-07	0.00566045	chr12	56864736	56882181
SPRYD4	26.6413	2.44946e-07	0.00566045	chr12	56862301	56864767
RBMS2	26.6413	2.44946e-07	0.00566045	chr12	56915609	56989980
BAZ2A	26.6413	2.44946e-07	0.00566045	chr12	56989380	57030163
SNORD59A	26.6413	2.44946e-07	0.00566045	chr12	57038811	57038885
SNORD59B	26.6413	2.44946e-07	0.00566045	chr12	57037464	57037538
PTGES3	26.6413	2.44946e-07	0.00566045	chr12	57057125	57082078
NACA	26.6413	2.44946e-07	0.00566045	chr12	57106211	57119326
PRIM1	26.6413	2.44946e-07	0.00566045	chr12	57125364	57146146
HSD17B6	26.6413	2.44946e-07	0.00566045	chr12	57157108	57181574
SDR9C7	26.6413	2.44946e-07	0.00566045	chr12	57316938	57328189
RDH16	26.6413	2.44946e-07	0.00566045	chr12	57345216	57351418
GPR182	26.6413	2.44946e-07	0.00566045	chr12	57388355	57390469
ZBTB39	26.6413	2.44946e-07	0.00566045	chr12	57392617	57400297
TAC3	26.6413	2.44946e-07	0.00566045	chr12	57403781	57410344
MYO1A	26.6413	2.44946e-07	0.00566045	chr12	57422301	57444549
NAB2	26.6413	2.44946e-07	0.00566045	chr12	57482677	57489259
STAT6	26.6413	2.44946e-07	0.00566045	chr12	57489187	57522883
LRP1	26.6413	2.44946e-07	0.00566045	chr12	57522282	57607125
MIR1228	26.6413	2.44946e-07	0.00566045	chr12	57588287	57588359
NXPH4	26.6413	2.44946e-07	0.00566045	chr12	57610578	57620232
SHMT2	26.6413	2.44946e-07	0.00566045	chr12	57623356	57628718
NDUFA4L2	26.6413	2.44946e-07	0.00566045	chr12	57628686	57634475
STAC3	26.6413	2.44946e-07	0.00566045	chr12	57637242	57644976
R3HDM2	26.6413	2.44946e-07	0.00566045	chr12	57643354	57824788
INHBC	26.6413	2.44946e-07	0.00566045	chr12	57828543	57844609
GLI1	26.6413	2.44946e-07	0.00566045	chr12	57853918	57866047
INHBE	26.6413	2.44946e-07	0.00566045	chr12	57849096	57851791
ARHGAP9	26.6413	2.44946e-07	0.00566045	chr12	57866038	57882597
DDIT3	26.6413	2.44946e-07	0.00566045	chr12	57910371	57914300
MBD6	26.6413	2.44946e-07	0.00566045	chr12	57916659	57923931
DCTN2	26.6413	2.44946e-07	0.00566045	chr12	57923833	57941114
KIF5A	26.6413	2.44946e-07	0.00566045	chr12	57943847	57978554
PIP4K2C	26.6413	2.44946e-07	0.00566045	chr12	57984942	57997211
ARHGEF25	26.6413	2.44946e-07	0.00566045	chr12	58003963	58011028
DTX3	26.6413	2.44946e-07	0.00566045	chr12	57998604	58003583
SLC26A10	26.6413	2.44946e-07	0.00566045	chr12	58013693	58019934
B4GALNT1	26.6413	2.44946e-07	0.00566045	chr12	58019678	58027022
OS9	26.6413	2.44946e-07	0.00566045	chr12	58087738	58115340
AGAP2	26.6413	2.44946e-07	0.00566045	chr12	58118076	58135944
CDK4	26.6413	2.44946e-07	0.00566045	chr12	58141510	58146230
TSPAN31	26.6413	2.44946e-07	0.00566045	chr12	58138784	58142026
CYP27B1	26.6413	2.44946e-07	0.00566045	chr12	58156117	58160976
METTL1	26.6413	2.44946e-07	0.00566045	chr12	58162351	58165914
TSFM	26.6413	2.44946e-07	0.00566045	chr12	58176528	58196639
AVIL	26.6413	2.44946e-07	0.00566045	chr12	58191160	58209852
CTDSP2	26.6413	2.44946e-07	0.00566045	chr12	58213710	58240747
MIR26A2	26.6413	2.44946e-07	0.00566045	chr12	58218392	58218475
LRIG3	26.6413	2.44946e-07	0.00566045	chr12	59265937	59314319
SLC16A7	26.6413	2.44946e-07	0.00566045	chr12	59989821	60183635
USP15	26.6413	2.44946e-07	0.00566045	chr12	62654121	62803501
MON2	26.6413	2.44946e-07	0.00566045	chr12	62860597	62991363
MIRLET7I	26.6413	2.44946e-07	0.00566045	chr12	62997466	62997549
PPM1H	26.6413	2.44946e-07	0.00566045	chr12	63037763	63328665
AVPR1A	26.6413	2.44946e-07	0.00566045	chr12	63536539	63546590
DPY19L2	22.8332	1.76688e-06	0.0408309	chr12	63952693	64062354
SRGAP1	29.4658	5.69113e-08	0.00131516	chr12	64238541	64541613
C12orf66	29.4658	5.69113e-08	0.00131516	chr12	64586419	64616076
C12orf56	29.4658	5.69113e-08	0.00131516	chr12	64660763	64784345
XPOT	27.571	1.51433e-07	0.00349946	chr12	64798153	64842463
TBK1	27.571	1.51433e-07	0.00349946	chr12	64845840	64895899
RASSF3	27.571	1.51433e-07	0.00349946	chr12	65004293	65091347
MIR548C	27.571	1.51433e-07	0.00349946	chr12	65016289	65016385
MIR548Z	27.571	1.51433e-07	0.00349946	chr12	65016289	65016385
GNS	27.571	1.51433e-07	0.00349946	chr12	65107222	65153226
TBC1D30	27.571	1.51433e-07	0.00349946	chr12	65179791	65274798
WIF1	27.571	1.51433e-07	0.00349946	chr12	65444404	65515346
LEMD3	27.571	1.51433e-07	0.00349946	chr12	65563351	65642141
MSRB3	27.571	1.51433e-07	0.00349946	chr12	65672423	65860687
RPSAP52	28.5125	9.30945e-08	0.00215132	chr12	66151800	66220754
HMGA2	28.5125	9.30945e-08	0.00215132	chr12	66217437	66360071
LLPH	29.8208	4.73883e-08	0.0010951	chr12	66516849	66563807
TMBIM4	29.8208	4.73883e-08	0.0010951	chr12	66530717	66563807
IRAK3	28.5125	9.30945e-08	0.00215132	chr12	66582978	66648394
HELB	28.5125	9.30945e-08	0.00215132	chr12	66696335	66737423
GRIP1	28.5125	9.30945e-08	0.00215132	chr12	66741211	67197894
CAND1	27.2428	1.7944e-07	0.00414669	chr12	67663061	67708388
DYRK2	27.571	1.51433e-07	0.00349946	chr12	68042512	68056444
IFNG	27.571	1.51433e-07	0.00349946	chr12	68548550	68553521
IL26	27.571	1.51433e-07	0.00349946	chr12	68595129	68619571
IL22	27.571	1.51433e-07	0.00349946	chr12	68642025	68647385
MDM1	27.571	1.51433e-07	0.00349946	chr12	68688346	68726161
RAP1B	26.3201	2.89263e-07	0.00668459	chr12	69004619	69054385
SNORA70G	26.3201	2.89263e-07	0.00668459	chr12	69021014	69021155
LOC100507250	26.3201	2.89263e-07	0.00668459	chr12	69068151	69080639
NUP107	26.3201	2.89263e-07	0.00668459	chr12	69080731	69136473
SLC35E3	26.3201	2.89263e-07	0.00668459	chr12	69139936	69159853
MDM2	26.3201	2.89263e-07	0.00668459	chr12	69201971	69239320
CPM	26.3201	2.89263e-07	0.00668459	chr12	69244956	69357020
CPSF6	25.4094	4.63646e-07	0.0107144	chr12	69633317	69668138
MIR1279	25.4094	4.63646e-07	0.0107144	chr12	69666937	69666998
LYZ	25.4094	4.63646e-07	0.0107144	chr12	69742134	69748013
YEATS4	25.4094	4.63646e-07	0.0107144	chr12	69753532	69784576
FRS2	26.3201	2.89263e-07	0.00668459	chr12	69864129	69973562
CCT2	26.3201	2.89263e-07	0.00668459	chr12	69979208	69995357
MIR3913-1	26.3201	2.89263e-07	0.00668459	chr12	69978502	69978603
MIR3913-2	26.3201	2.89263e-07	0.00668459	chr12	69978503	69978602
LRRC10	26.3201	2.89263e-07	0.00668459	chr12	70002345	70004942
BEST3	26.3201	2.89263e-07	0.00668459	chr12	70037334	70093196
RAB3IP	26.3201	2.89263e-07	0.00668459	chr12	70132631	70216984
CNOT2	29.4658	5.69113e-08	0.00131516	chr12	70636774	70748773
KCNMB4	29.4658	5.69113e-08	0.00131516	chr12	70760062	70828072
PTPRB	29.4658	5.69113e-08	0.00131516	chr12	70910632	71031220
PTPRR	29.4658	5.69113e-08	0.00131516	chr12	71031853	71314584
TSPAN8	28.5125	9.30945e-08	0.00215132	chr12	71518877	71835678
LGR5	28.5125	9.30945e-08	0.00215132	chr12	71833550	71980088
ZFC3H1	27.571	1.51433e-07	0.00349946	chr12	72003379	72057749
THAP2	27.571	1.51433e-07	0.00349946	chr12	72057677	72074428
TMEM19	27.571	1.51433e-07	0.00349946	chr12	72079878	72097839
RAB21	27.571	1.51433e-07	0.00349946	chr12	72148658	72181150
TBC1D15	27.571	1.51433e-07	0.00349946	chr12	72233487	72320629
MRS2P2	27.571	1.51433e-07	0.00349946	chr12	72242074	72244763
TPH2	28.5125	9.30945e-08	0.00215132	chr12	72332626	72426221
TRHDE	28.5125	9.30945e-08	0.00215132	chr12	72666529	73059422
LOC100507377	28.5125	9.30945e-08	0.00215132	chr12	74526956	74686411
ATXN7L3B	28.5125	9.30945e-08	0.00215132	chr12	74931551	74935232
KCNC2	28.5125	9.30945e-08	0.00215132	chr12	75433858	75603528
CAPS2	28.5125	9.30945e-08	0.00215132	chr12	75669759	75784702
GLIPR1L1	28.5125	9.30945e-08	0.00215132	chr12	75728463	75764169
GLIPR1L2	28.5125	9.30945e-08	0.00215132	chr12	75784850	75826177
GLIPR1	28.5125	9.30945e-08	0.00215132	chr12	75874513	75895716
KRR1	28.5125	9.30945e-08	0.00215132	chr12	75891419	75905418
PHLDA1	28.5125	9.30945e-08	0.00215132	chr12	76419227	76425556
NAP1L1	28.5125	9.30945e-08	0.00215132	chr12	76438672	76478738
BBS10	28.5125	9.30945e-08	0.00215132	chr12	76738266	76742222
OSBPL8	28.5125	9.30945e-08	0.00215132	chr12	76745578	76953589
ZDHHC17	28.5125	9.30945e-08	0.00215132	chr12	77157854	77247474
CSRP2	28.5125	9.30945e-08	0.00215132	chr12	77252496	77272799
E2F7	28.5125	9.30945e-08	0.00215132	chr12	77415026	77459360
NAV3	28.5125	9.30945e-08	0.00215132	chr12	78225069	78606790
SYT1	29.4658	5.69113e-08	0.00131516	chr12	79257773	79845788
MIR1252	29.4658	5.69113e-08	0.00131516	chr12	79813037	79813101
PAWR	29.4658	5.69113e-08	0.00131516	chr12	79985745	80084790
PPP1R12A	28.5125	9.30945e-08	0.00215132	chr12	80167343	80329235
OTOGL	29.4658	5.69113e-08	0.00131516	chr12	80603233	80772870
PTPRQ	29.4658	5.69113e-08	0.00131516	chr12	80838126	81073968
MYF6	29.4658	5.69113e-08	0.00131516	chr12	81101408	81103256
MYF5	29.4658	5.69113e-08	0.00131516	chr12	81110708	81113447
LIN7A	29.4658	5.69113e-08	0.00131516	chr12	81191171	81331694
MIR617	29.4658	5.69113e-08	0.00131516	chr12	81226312	81226408
MIR618	29.4658	5.69113e-08	0.00131516	chr12	81329515	81329612
ACSS3	29.4658	5.69113e-08	0.00131516	chr12	81471809	81649582
MIR4699	29.4658	5.69113e-08	0.00131516	chr12	81552167	81552240
PPFIA2	28.1775	1.10684e-07	0.00255779	chr12	81652045	82153109
CCDC59	28.1775	1.10684e-07	0.00255779	chr12	82746083	82752584
TMTC2	28.1775	1.10684e-07	0.00255779	chr12	83080934	83528067
SLC6A15	29.124	6.7889e-08	0.00156885	chr12	85253267	85306608
TSPAN19	29.124	6.7889e-08	0.00156885	chr12	85408094	85430055
LRRIQ1	27.8548	1.30766e-07	0.00302187	chr12	85430099	85638883
ALX1	27.8548	1.30766e-07	0.00302187	chr12	85674036	85695561
RASSF9	28.7948	8.04659e-08	0.00185949	chr12	86198331	86230318
NTS	28.7948	8.04659e-08	0.00185949	chr12	86268073	86276770
MGAT4C	26.9555	2.08192e-07	0.00481111	chr12	86373037	87232681
MIR548AL	27.8548	1.30766e-07	0.00302187	chr12	86946652	86946729
MKRN9P	27.8548	1.30766e-07	0.00302187	chr12	88176663	88178488
C12orf50	27.8548	1.30766e-07	0.00302187	chr12	88373816	88423176
C12orf29	27.8548	1.30766e-07	0.00302187	chr12	88429268	88443937
CEP290	27.8548	1.30766e-07	0.00302187	chr12	88442790	88535993
TMTC3	27.8548	1.30766e-07	0.00302187	chr12	88536073	88593664
KITLG	27.8548	1.30766e-07	0.00302187	chr12	88886570	88974250
DUSP6	28.7948	8.04659e-08	0.00185949	chr12	89741837	89746296
POC1B	28.7948	8.04659e-08	0.00185949	chr12	89813498	89920039
GALNT4	28.7948	8.04659e-08	0.00185949	chr12	89913190	89918583
POC1B-GALNT4	28.7948	8.04659e-08	0.00185949	chr12	89913190	89920039
ATP2B1	28.7948	8.04659e-08	0.00185949	chr12	89981826	90049844
EPYC	26.9268	2.11306e-07	0.00488307	chr12	91357456	91398803
KERA	26.9268	2.11306e-07	0.00488307	chr12	91444271	91452131
LUM	26.9268	2.11306e-07	0.00488307	chr12	91497232	91505542
DCN	26.9268	2.11306e-07	0.00488307	chr12	91539035	91576806
BTG1	26.0108	3.39507e-07	0.00784567	chr12	92534054	92539673
CLLU1OS	26.0108	3.39507e-07	0.00784567	chr12	92813870	92821924
CLLU1	26.0108	3.39507e-07	0.00784567	chr12	92815307	92877456
[truncated: 1,718 more rows]
