# Supplementary material for: An immune infiltration-related prognostic model of kidney renal clear cell carcinoma with two valuable markers: CAPN12 and MSC
Source: Front Oncol. 2023 Mar 21;13:1161666. doi: 10.3389/fonc.2023.1161666 (PMC10071012; doi:10.3389/fonc.2023.1161666)
Supplement: Supplementary Table 14 — Significantly different mutated genes of high and low-risk score groups. [file Table_14.xlsx]

## Sheet: fisherResult_diff
Gene	OR	Pvalue	adjPvalue
ACLY	Inf	0.040755	0.040755
AHR	Inf	0.040755	0.040755
AKAP13	Inf	0.040755	0.040755
AKIP1	Inf	0.040755	0.040755
ALDH1A1	Inf	0.040755	0.040755
ANKH	Inf	0.040755	0.040755
ANKRD36	Inf	0.040755	0.040755
ANXA10	Inf	0.040755	0.040755
APC	7.50284	0.0490976	0.0490976
ARHGAP5	Inf	0.040755	0.040755
ASCC3	Inf	0.0181409	0.0181409
BANK1	Inf	0.040755	0.040755
BCAR3	Inf	0.040755	0.040755
BZRAP1	Inf	0.040755	0.040755
CD180	Inf	0.0181409	0.0181409
CDCA2	Inf	0.0181409	0.0181409
CDH18	0	0.0341761	0.0341761
CHD1	Inf	0.040755	0.040755
CHD4	7.50284	0.0490976	0.0490976
CHD5	Inf	0.0181409	0.0181409
CLASP1	Inf	0.040755	0.040755
CLSTN3	Inf	0.040755	0.040755
COL24A1	10.1403	0.0126689	0.0126689
COPA	Inf	0.0181409	0.0181409
CPEB4	Inf	0.0181409	0.0181409
DBH	Inf	0.040755	0.040755
DCSTAMP	Inf	0.040755	0.040755
DIP2A	Inf	0.040755	0.040755
DNAJB4	Inf	0.040755	0.040755
DNAJC13	Inf	0.040755	0.040755
DNMT3A	0	0.0341761	0.0341761
DOCK7	7.50284	0.0490976	0.0490976
DUS2	Inf	0.040755	0.040755
DYNC1H1	0	0.0339277	0.0339277
DYNC2H1	5.04839	0.0474368	0.0474368
EIF2AK2	Inf	0.040755	0.040755
EIF2AK4	Inf	0.0181409	0.0181409
ELF2	Inf	0.040755	0.040755
EPHA5	Inf	0.0181409	0.0181409
FAM135A	7.50284	0.0490976	0.0490976
FAM178A	Inf	0.040755	0.040755
FANCA	Inf	0.040755	0.040755
FERMT2	Inf	0.0181409	0.0181409
GALNT13	Inf	0.0181409	0.0181409
GNPTAB	0	0.0341761	0.0341761
GPATCH8	Inf	0.040755	0.040755
HIF1A	Inf	0.040755	0.040755
HIVEP2	Inf	0.040755	0.040755
HMCN1	3.06812	0.0434035	0.0434035
HTT	Inf	0.0181409	0.0181409
IGDCC3	Inf	0.040755	0.040755
IWS1	Inf	0.0181409	0.0181409
KCTD10	Inf	0.040755	0.040755
KDM5C	4.86712	0.00345943	0.00345943
LARP4	Inf	0.040755	0.040755
LRIG2	7.50284	0.0490976	0.0490976
LRPPRC	Inf	0.0181409	0.0181409
LRRIQ1	Inf	0.00804415	0.00804415
LRRK2	7.46143	0.0494243	0.0494243
MKRN3	Inf	0.040755	0.040755
MORC4	Inf	0.040755	0.040755
MROH9	Inf	0.0181409	0.0181409
MTMR10	Inf	0.040755	0.040755
MYBL2	Inf	0.040755	0.040755
MYH14	Inf	0.040755	0.040755
MYH4	7.46143	0.0494243	0.0494243
MYO15A	Inf	0.040755	0.040755
NALCN	8.81244	0.0250786	0.0250786
NDST4	Inf	0.040755	0.040755
NOL11	Inf	0.040755	0.040755
NOTCH2	8.81244	0.0250786	0.0250786
NSD1	5.04839	0.0474368	0.0474368
NUP205	8.81244	0.0250786	0.0250786
OCA2	Inf	0.040755	0.040755
OR2L8	Inf	0.040755	0.040755
PASD1	Inf	0.040755	0.040755
PITPNM2	Inf	0.040755	0.040755
PROC	Inf	0.040755	0.040755
PTEN	4.24454	0.0231491	0.0231491
REV3L	Inf	0.0181409	0.0181409
ROBO2	Inf	0.040755	0.040755
RSF1	Inf	0.040755	0.040755
RTTN	8.81244	0.0250786	0.0250786
RYR2	5.04839	0.0474368	0.0474368
SALL1	7.50284	0.0490976	0.0490976
SCLT1	Inf	0.040755	0.040755
SCN10A	Inf	0.040755	0.040755
SETD2	3.66779	0.000304695	0.000304695
SIGLEC11	Inf	0.040755	0.040755
SLC38A10	Inf	0.040755	0.040755
SLC5A11	Inf	0.040755	0.040755
SMARCAL1	Inf	0.040755	0.040755
SMCHD1	Inf	0.040755	0.040755
SPECC1	Inf	0.0181409	0.0181409
SPTBN1	Inf	0.0181409	0.0181409
SRRT	Inf	0.00804415	0.00804415
STAG2	5.04839	0.0474368	0.0474368
SYNJ1	8.81244	0.0250786	0.0250786
TMTC2	Inf	0.00804415	0.00804415
TNRC6B	Inf	0.0181409	0.0181409
TRPM2	Inf	0.040755	0.040755
TSHZ3	7.50284	0.0490976	0.0490976
TTN	2.279	0.00187882	0.00187882
UBR4	3.79402	0.041173	0.041173
UHRF1BP1L	Inf	0.0181409	0.0181409
USH2A	5.63554	0.00370826	0.00370826
VAV1	Inf	0.040755	0.040755
VLDLR	Inf	0.0181409	0.0181409
ZFPM2	5.04839	0.0474368	0.0474368
ZFX	Inf	0.040755	0.040755
ZGRF1	Inf	0.0181409	0.0181409
ZNF451	Inf	0.040755	0.040755
ZNF543	Inf	0.040755	0.040755
ZNF804A	Inf	0.0181409	0.0181409
